# Supplementary material for: Single Nuclei Transcriptomics Reveals Obesity-Induced Endothelial and Neurovascular Dysfunction: Implications for Cognitive Decline
Source: Int J Mol Sci. 2024 Oct 17;25(20):11169. doi: 10.3390/ijms252011169 (PMC11508525; doi:10.3390/ijms252011169)
Supplement: Supplementary file 1 [file ijms-25-11169-s001.zip]

Archive with 5 entries (5 files):
- Data S1.xlsx
- Data S2.xlsx
- Data S3.xlsx
- Data S4.xlsx
- ijms-3165543-supplementary.pdf
