# Supplementary material for: Single Nuclei Transcriptomics Reveals Obesity-Induced Endothelial and Neurovascular Dysfunction: Implications for Cognitive Decline
Source: Int J Mol Sci. 2024 Oct 17;25(20):11169. doi: 10.3390/ijms252011169 (PMC11508525; doi:10.3390/ijms252011169)
Supplement: Supplementary file 1 [file ijms-25-11169-s001.zip › Data S1.xlsx]

## Sheet: Endothelial cells DEGs
Supplementary Data S1. Differentially expressed genes (DEGs) in hippocampal endothelial cells of ob/ob mice compared to WT mice.
Each sheet shows DEGs in each of the cell types of the neurovascular unit (NVU).
Gene Symbol	Log2FC	AveExpr	t	P.Value	adj.P.Val	B
Zbtb16	1.43283	2.22039	19.0799	7.26526e-72	5.03918e-68	145.87
Fkbp5	1.11358	1.13834	13.1442	3.55854e-37	1.2341e-33	70.9024
Hif3a	0.32613	0.320081	6.22735	6.36402e-10	1.47136e-06	12.0701
Ccnd3	0.488412	1.22903	6.1615	9.55279e-10	1.65645e-06	11.6935
Klf13	0.389611	0.714457	6.02053	2.24982e-09	2.79254e-06	10.8999
Ccdc85a	0.493601	1.42412	6.00869	2.41569e-09	2.79254e-06	10.834
Kbtbd11	0.258075	0.278186	5.9385	3.67329e-09	3.6397e-06	10.446
Klhl2	0.353863	0.893436	5.21666	2.11341e-07	0.000183233	6.70795
Fam117b	0.347367	0.736092	5.1924	2.40191e-07	0.000185108	6.59037
Adam12	0.586703	1.17555	5.10919	3.71083e-07	0.000257383	6.19094
Trp53inp1	0.264606	0.38212	4.92316	9.59114e-07	0.000604765	5.32046
Myrip	0.346452	0.989374	4.88029	1.18837e-06	0.000658779	5.12428
Rin3	0.304277	0.572106	4.8726	1.23474e-06	0.000658779	5.08926
Picalm	0.363762	1.28304	4.85617	1.33972e-06	0.000663736	5.01461
Hpcal1	0.295301	0.532829	4.83352	1.49864e-06	0.00069297	4.91209
Stim1	0.359977	0.762523	4.7971	1.79282e-06	0.000777186	4.74824
Ston1	0.302849	0.492578	4.7593	2.15662e-06	0.0008799	4.57944
Plxna2	0.439898	1.95134	4.71062	2.73067e-06	0.00105222	4.36394
Fzd4	0.195206	0.272398	4.5798	5.09369e-06	0.00185947	3.79548
Rgcc	0.204629	0.264326	4.52886	6.46596e-06	0.0022424	3.5783
Ptn	-0.437752	1.73405	-4.48858	7.7948e-06	0.00257451	3.40827
Cdkn1a	0.13973	0.133499	4.47675	8.23268e-06	0.00259554	3.35857
Nuak1	-0.206008	0.256187	-4.39531	1.19489e-05	0.00360337	3.02012
Shroom2	0.312256	0.835718	4.37293	1.32227e-05	0.00377115	2.92817
Clip1	0.320141	1.27699	4.36682	1.35927e-05	0.00377115	2.90313
Ikzf2	0.214681	0.275575	4.31036	1.75096e-05	0.00465522	2.6735
Zfhx4	0.318321	0.623493	4.30265	1.81215e-05	0.00465522	2.64236
Tecrl	0.182303	0.258243	4.28173	1.98865e-05	0.00481459	2.55816
Chka	0.267445	0.622476	4.27898	2.01302e-05	0.00481459	2.54712
Fgfr2	0.283859	2.32438	4.25916	2.19736e-05	0.004952	2.46777
Nrg3	-0.379437	1.86806	-4.25753	2.21327e-05	0.004952	2.46124
Lyst	0.265616	0.678711	4.21775	2.63581e-05	0.00571312	2.30311
Fas	0.200568	0.36867	4.16574	3.30519e-05	0.00694691	2.09849
Apod	0.397705	0.909083	4.15859	3.40885e-05	0.00695406	2.07059
Hipk1	0.267489	0.708658	4.13026	3.85121e-05	0.00763199	1.96038
Ppm1h	0.328681	1.15904	4.12036	4.01837e-05	0.00774206	1.92202
Parvb	0.24318	0.642676	4.09602	4.45895e-05	0.00835873	1.82812
Malat1	-0.111791	5.63827	-4.08912	4.59182e-05	0.00838127	1.80163
Arhgap18	0.293127	0.654932	4.06248	5.14159e-05	0.00914413	1.69964
Scarna2	0.171511	0.225321	4.0038	6.58064e-05	0.0114108	1.47731
Efnb2	-0.188791	0.252487	-3.98867	7.00923e-05	0.0118576	1.42051
Pard3	0.301924	1.93595	3.98195	7.20804e-05	0.0119036	1.39534
Col23a1	0.307988	0.489359	3.94232	8.49312e-05	0.0135786	1.24778
Shoc2	0.214659	0.423321	3.93889	8.61387e-05	0.0135786	1.23509
Micall1	0.198016	0.31421	3.92368	9.16985e-05	0.0136393	1.17888
Agmo	0.319817	0.761493	3.92332	9.18342e-05	0.0136393	1.17755
Fam107a	0.204511	0.39583	3.92176	9.24234e-05	0.0136393	1.1718
Tln2	0.293399	0.881141	3.88284	0.000108352	0.0155558	1.02901
Prkcb	0.325033	1.4383	3.87936	0.000109895	0.0155558	1.01631
Rn7sk	-0.203838	0.292827	-3.87229	0.000113097	0.0156889	0.990536
Acacb	0.24138	0.623163	3.86611	0.000115969	0.0157718	0.968039
Stra6	0.134059	0.152634	3.85521	0.000121196	0.0161656	0.928491
Klf9	0.264089	0.794064	3.83932	0.000129223	0.0169111	0.87098
Proser2	0.159239	0.229371	3.83358	0.000132244	0.0169859	0.850262
Sgip1	-0.274589	0.820607	-3.82357	0.000137667	0.0173611	0.814235
Vcam1	0.18089	0.192367	3.81249	0.000143918	0.0178253	0.774445
Catspere2	0.180047	0.282721	3.79025	0.000157282	0.0190017	0.694914
Timp3	0.35897	1.73952	3.78769	0.000158896	0.0190017	0.685774
Plat	0.255459	0.722728	3.75912	0.000177964	0.02067	0.584344
Ptpn14	0.285085	0.913445	3.75488	0.000180972	0.02067	0.56935
Scara5	0.196984	0.198803	3.75374	0.000181786	0.02067	0.565333
Dapk1	0.270842	0.807845	3.74671	0.000186897	0.0209083	0.540536
Cdh19	0.21223	0.284088	3.73229	0.000197811	0.021778	0.489792
Vegfc	-0.147881	0.15309	-3.69731	0.000226835	0.0241294	0.367465
Xdh	0.2768	0.863838	3.69289	0.000230771	0.0241294	0.352104
Tnfrsf19	-0.240939	0.678899	-3.68843	0.000234814	0.0241294	0.336596
Upp2	-0.238907	0.613706	-3.68764	0.000235533	0.0241294	0.333868
Cblb	0.27313	0.82828	3.68652	0.000236563	0.0241294	0.329972
Efr3b	-0.232474	0.726882	-3.67159	0.000250677	0.0247548	0.27825
Slc38a2	0.254808	0.545303	3.67106	0.00025119	0.0247548	0.276424
Nr1d1	-0.113549	0.131367	-3.66879	0.000253401	0.0247548	0.268605
Herc4	0.234667	0.715394	3.66391	0.000258239	0.0248771	0.251731
Nebl	0.305821	2.52482	3.65614	0.000266102	0.0252833	0.224977
Tacc1	0.277647	1.08556	3.6443	0.000278529	0.0258244	0.184276
Eva1c	0.217046	0.385345	3.63868	0.000284614	0.0258244	0.165008
Snrk	0.252297	0.868641	3.63838	0.000284946	0.0258244	0.16397
Rasal2	0.309352	1.7044	3.63679	0.00028669	0.0258244	0.158531
Morrbid	-0.232485	0.396117	-3.61994	0.000305819	0.0271943	0.10097
C1qtnf7	0.259972	0.534989	3.58401	0.000350685	0.0305946	-0.020925
Nrep	-0.120556	0.137588	-3.58237	0.000352879	0.0305946	-0.0264737
Gm15564	0.255205	0.628365	3.56948	0.000370518	0.0317273	-0.0698691
Dgkh	0.265066	1.08152	3.56404	0.000378216	0.0319916	-0.0881597
Gm12339	0.159265	0.266193	3.55778	0.000387262	0.0323621	-0.109177
Cp	0.322847	1.35404	3.54248	0.000410206	0.033654	-0.160343
Gm37240	0.152016	0.213219	3.54104	0.000412426	0.033654	-0.165138
Rai14	0.268233	0.972578	3.53551	0.00042107	0.0338327	-0.183569
Klhl20	0.13528	0.198009	3.53343	0.000424372	0.0338327	-0.19051
Lama1	0.334666	0.814922	3.51712	0.000451057	0.0355515	-0.244674
Eci2	0.200043	0.407693	3.50945	0.000464148	0.0358738	-0.270075
Tamalin	0.167069	0.346709	3.50734	0.000467796	0.0358738	-0.277026
Ywhab	0.17868	0.374462	3.50357	0.000474413	0.0358738	-0.289491
Doc2b	0.141828	0.229648	3.50277	0.000475834	0.0358738	-0.292147
Mef2a	0.264914	1.29001	3.49245	0.000494413	0.0368737	-0.326135
Gatm	0.22946	0.648009	3.48707	0.000504387	0.0372173	-0.343853
Cd34	0.144156	0.280639	3.48068	0.000516447	0.0377061	-0.36481
Samd12	-0.248575	0.972518	-3.4736	0.000530139	0.0381786	-0.388013
Net1	0.195024	0.528023	3.47081	0.000535634	0.0381786	-0.397156
Slc7a2	-0.196306	0.335269	-3.4689	0.000539432	0.0381786	-0.40342
Pgm5	0.198442	0.425881	3.46218	0.000552954	0.0387403	-0.425365
Stard13	0.29022	1.52153	3.45398	0.000569879	0.0395268	-0.452081
Sema5a	0.286988	0.830015	3.43285	0.000615763	0.0422864	-0.520668
Acss3	0.249993	0.547545	3.42053	0.000644088	0.043798	-0.560477
Trim25	-0.147807	0.26466	-3.40679	0.000677101	0.0455958	-0.604701
Mesd	0.102746	0.119069	3.38782	0.000725252	0.0480299	-0.665446
Nrg1	-0.275796	0.922532	-3.38558	0.00073116	0.0480299	-0.672618
Susd6	0.262982	1.29001	3.3845	0.000734021	0.0480299	-0.676069
Fam53a	0.103161	0.114932	3.36416	0.000789812	0.0509686	-0.740789
Stt3b	0.197214	0.50028	3.36141	0.000797637	0.0509686	-0.749496
Nsun2	-0.123037	0.183902	-3.36025	0.000800977	0.0509686	-0.753186
Atp1a2	-0.399842	2.48722	-3.34453	0.000847368	0.0528106	-0.802886
Tgm2	0.14433	0.260674	3.34272	0.000852849	0.0528106	-0.808576
Crem	0.132199	0.184995	3.34144	0.000856779	0.0528106	-0.812633
Phldb2	-0.285968	1.24831	-3.34026	0.000860381	0.0528106	-0.816334
Afap1l2	-0.215261	0.712476	-3.33565	0.00087466	0.0532161	-0.830856
Bcl2l1	0.26268	1.34929	3.33261	0.000884179	0.0533275	-0.840405
Ptprm	-0.288228	2.16801	-3.32983	0.000892996	0.053395	-0.849157
Gpcpd1	0.2972	1.91104	3.32032	0.000923706	0.0544898	-0.878972
Cd200	0.183347	0.450401	3.31931	0.000927019	0.0544898	-0.882129
Sh2b3	-0.112647	0.147928	-3.30785	0.000965478	0.0562736	-0.917958
Pkp4	0.273476	1.54293	3.30354	0.000980327	0.0566629	-0.931407
Nr3c2	-0.267041	1.57951	-3.29663	0.00100456	0.0575836	-0.952917
Slc24a3	0.317149	1.44689	3.29323	0.00101666	0.0577996	-0.963464
Baalc	-0.101993	0.12228	-3.28774	0.00103656	0.0584516	-0.980531
Ncoa3	0.218463	0.680961	3.28486	0.00104709	0.0585695	-0.989435
Hmg20b	-0.103291	0.139186	-3.27618	0.00107957	0.0599033	-1.01633
Note: Log2 fold change (Log2FC), Average expression (AveExpr) is the normalized log2 of expression level represented by a number of sequences from the 4 replicates of snRNAseq for endothelial cells, t (moderated t-statistic), Adjusted P value (Adj.P.Val), and log-odds that the gene is differentially expressed (B).

## Sheet: Microglial cells DEGs 
Supplementary Data 2. Differentially expressed genes (DEGs) in hippocampal microglial cells of ob/ob mice compared to WT mice.
Each sheet shows DEGs in each of the cell types of the neurovascular unit (NVU).
Gene Symbol	Log2 FC	AveExpr	t	P.Value	adj.P.Val	B
Fkbp5	0.945153	1.26936	14.6247	1.70361e-45	1.49475e-41	88.8761
Zbtb16	0.627855	1.86248	9.89394	1.98329e-22	8.7007e-19	38.9682
Ccnd3	0.548596	1.41144	8.14676	7.56732e-16	2.21319e-12	24.7701
Catspere2	0.370521	0.489994	7.75575	1.57251e-14	3.4493e-11	21.9352
Gm47283	0.481244	0.959169	7.02612	3.15814e-12	5.5419e-09	16.9907
Mid1	0.259042	0.289397	6.68111	3.28675e-11	4.80632e-08	14.8117
Lifr	0.310312	0.591615	5.79588	8.20449e-09	1.02837e-05	9.69626
B4galt1	0.295443	0.593987	5.53302	3.68437e-08	4.04083e-05	8.31066
Uty	0.196842	0.364992	5.34253	1.05171e-07	9.22774e-05	7.34519
Dock4	0.250622	2.63306	5.29629	1.34991e-07	0.000107674	7.11571
Ikzf2	0.246065	0.37398	5.0716	4.41505e-07	0.000311364	6.02807
Hif3a	0.224563	0.259871	5.0631	4.61332e-07	0.000311364	5.9878
Unc13a	-0.265132	0.775211	-5.02214	5.69525e-07	0.000336252	5.79476
Cacna1a	-0.334667	1.46781	-5.02032	5.74855e-07	0.000336252	5.78623
Zbtb20	0.366362	3.09626	4.88197	1.15766e-06	0.00063483	5.14558
Gpr26	-0.0875592	0.0782483	-4.83172	1.48626e-06	0.000767088	4.91721
Kcnq5	-0.407005	1.07851	-4.68772	3.00263e-06	0.00140197	4.27541
Fhod3	-0.179374	0.212348	-4.68543	3.03594e-06	0.00140197	4.26535
Car7	-0.0959233	0.0954322	-4.67431	3.20285e-06	0.00140509	4.21657
Pik3r1	0.292946	0.998828	4.66073	3.41846e-06	0.00142826	4.1572
Pdzrn3	-0.247727	0.290972	-4.59984	4.56899e-06	0.00159517	3.89297
Abcb9	-0.0805772	0.06244	-4.5938	4.70134e-06	0.00159517	3.86697
Pacsin1	-0.233004	0.760134	-4.59096	4.76498e-06	0.00159517	3.85473
Aff1	0.233306	0.500043	4.58726	4.84915e-06	0.00159517	3.8388
Vsnl1	-0.226598	0.479058	-4.58381	4.92867e-06	0.00159517	3.82399
Mlip	-0.232779	0.553234	-4.58318	4.94341e-06	0.00159517	3.82128
Cables1	0.292253	0.824781	4.57696	5.0906e-06	0.00159517	3.79457
Mtcl1	-0.188521	0.362918	-4.55009	5.7763e-06	0.00174763	3.6796
Zfand4	0.185517	0.278948	4.52147	6.60364e-06	0.00193134	3.55788
Ssh2	0.248961	2.0731	4.47838	8.06632e-06	0.00227904	3.37605
4930447C04Rik	-0.0849537	0.0690708	-4.4661	8.53724e-06	0.00227904	3.32451
C030034L19Rik	0.117971	0.105198	4.45578	8.95277e-06	0.00227904	3.28135
Sytl2	-0.205326	0.270765	-4.45559	8.96073e-06	0.00227904	3.28054
Ms4a6b	0.11755	0.0958311	4.45245	9.09124e-06	0.00227904	3.26741
Cacnb4	-0.280383	1.2785	-4.38241	1.25188e-05	0.0030511	2.9771
Ptprz1	0.320609	0.803374	4.37627	1.28719e-05	0.00305238	2.95188
Picalm	0.285018	1.34628	4.35696	1.40463e-05	0.00320273	2.87272
Tsc22d3	0.184941	0.269592	4.35399	1.4236e-05	0.00320273	2.86056
Glis3	0.381828	1.32839	4.33111	1.57789e-05	0.00338456	2.76732
A830008E24Rik	0.220598	0.391083	4.3306	1.58157e-05	0.00338456	2.76521
E230029C05Rik	0.293633	1.085	4.31663	1.68368e-05	0.00351729	2.70854
Cit	-0.179808	0.249679	-4.26742	2.09616e-05	0.00424774	2.51017
Anln	0.175216	0.230101	4.26378	2.13016e-05	0.00424774	2.49561
Slc6a1	0.219656	0.43209	4.24995	2.2644e-05	0.00441507	2.44033
Pde3b	0.290775	1.50841	4.24473	2.31718e-05	0.00441978	2.41949
Srcin1	-0.227289	0.699957	-4.20536	2.75439e-05	0.00506687	2.26323
Cyp46a1	-0.102887	0.122107	-4.19878	2.83473e-05	0.00506687	2.23725
Gm4258	-0.236307	0.617812	-4.19787	2.846e-05	0.00506687	2.23367
Col25a1	0.231386	0.576057	4.19456	2.88743e-05	0.00506687	2.22061
Tlr7	0.19965	0.393424	4.17961	3.0816e-05	0.00530156	2.16182
Nfia	0.27469	2.0961	4.16846	3.23451e-05	0.00545762	2.11809
Kdm5d	0.116636	0.191711	4.11116	4.14108e-05	0.00672441	1.89513
Denn2b	0.207512	0.594579	4.11081	4.14728e-05	0.00672441	1.89378
Ptpn5	-0.147374	0.275637	-4.10702	4.21521e-05	0.00672441	1.87913
Gria4	-0.277183	0.937091	-4.10237	4.29981e-05	0.00673689	1.86121
Rgs6	-0.270847	0.498379	-4.08399	4.65084e-05	0.00715903	1.79047
Rfx3	0.323879	1.91017	4.07666	4.79825e-05	0.00725859	1.76235
Iars	-0.16615	0.338297	-4.02729	5.91273e-05	0.00879293	1.57426
Kcnk10	-0.173596	0.394552	-4.01416	6.24807e-05	0.00913676	1.52462
Ephb2	-0.176321	0.434546	-4.00764	6.42124e-05	0.00923605	1.50002
Plcg2	0.226338	0.683987	3.99342	6.81474e-05	0.00951161	1.44652
Cdkal1	0.224509	1.03531	3.99176	6.86205e-05	0.00951161	1.4403
Atp2b2	-0.265218	1.46526	-3.98691	7.00248e-05	0.00951161	1.42208
Pde3a	0.113579	0.10513	3.9832	7.11156e-05	0.00951161	1.40818
Cdh19	0.226257	0.397703	3.98174	7.15484e-05	0.00951161	1.40273
Pias4	-0.0769534	0.0629238	-3.97257	7.43338e-05	0.0097344	1.3684
Arhgap44	-0.202676	0.723952	-3.94892	8.19928e-05	0.0105795	1.28027
Camk4	-0.194096	0.441772	-3.93797	8.57861e-05	0.0109085	1.23965
Bbs9	0.237777	0.960237	3.92741	8.96016e-05	0.0112309	1.20057
Dscaml1	0.281193	2.24714	3.88406	0.000107007	0.0132237	1.04127
Hdac9	-0.256501	1.36388	-3.8774	0.000109949	0.0133487	1.01695
Dhx9	0.188876	0.581553	3.87493	0.000111062	0.0133487	1.00792
Trpc4	0.213848	0.686621	3.87046	0.000113099	0.0134098	0.991628
Slc49a4	0.166578	0.389459	3.83382	0.00013117	0.0153451	0.858793
Olfml2b	0.117452	0.188871	3.7939	0.000153951	0.0177733	0.715436
Dock11	0.204665	0.665432	3.76901	0.000169983	0.0193693	0.626835
Myo18b	-0.151542	0.248006	-3.76156	0.000175083	0.0196946	0.600409
Htra1	0.209572	0.390574	3.75597	0.000179004	0.0198808	0.580613
Bicdl1	-0.151351	0.446433	-3.74305	0.000188375	0.02066	0.535019
Bmpr1a	0.177388	0.514555	3.73854	0.000191755	0.0207711	0.51913
Arid1b	0.19774	1.76972	3.72838	0.00019958	0.0211159	0.483408
Golm1	0.198041	0.655363	3.72817	0.000199751	0.0211159	0.482642
Pitpnm3	-0.111919	0.172203	-3.71146	0.000213288	0.0222785	0.424099
Slc25a13	0.174378	0.2817	3.69557	0.000226955	0.0234271	0.368675
Otud7a	0.21421	1.95148	3.69001	0.000231927	0.0234701	0.349344
Ube2ql1	-0.101297	0.17637	-3.68682	0.000234834	0.0234701	0.338233
Slc44a1	0.215562	0.981917	3.6862	0.000235397	0.0234701	0.336096
Ranbp9	0.185671	0.711002	3.66609	0.000254517	0.0250914	0.266461
Mfap3l	-0.106139	0.166214	-3.6612	0.000259385	0.0252872	0.249576
Phc2	-0.200345	0.889072	-3.64203	0.000279319	0.0269313	0.183606
Rbm47	0.188694	0.445791	3.63461	0.000287411	0.0274102	0.158172
Lonrf3	0.122117	0.200151	3.60899	0.00031707	0.0296733	0.0707485
Atp1a3	-0.204833	0.850439	-3.60831	0.000317904	0.0296733	0.0684106
Kitl	0.122547	0.20688	3.60418	0.000322959	0.0298278	0.0543734
Nav2	-0.190924	2.75761	-3.60001	0.000328136	0.0299902	0.0402267
Pcdh1	-0.114682	0.242697	-3.59322	0.000336739	0.0304592	0.0172077
Meg3	-0.314046	3.00749	-3.56665	0.00037246	0.0333466	-0.0724228
Adcy8	-0.178355	0.450227	-3.56389	0.00037637	0.0333563	-0.0817027
Cntn4	-0.276288	0.82861	-3.55111	0.00039498	0.0346555	-0.124576
Fscn1	-0.103607	0.144678	-3.54598	0.000402687	0.0349819	-0.141738
Dok5	-0.131891	0.271412	-3.54113	0.000410097	0.0352764	-0.157929
Nkain3	0.244648	1.0823	3.53171	0.000424869	0.0361295	-0.189342
Traf3	-0.153975	0.431609	-3.52959	0.00042825	0.0361295	-0.196379
Cobl	-0.16863	0.356259	-3.51954	0.000444678	0.0371534	-0.229782
Pip5k1c	-0.138598	0.3197	-3.51483	0.000452571	0.0371534	-0.24539
Frmd6	-0.122102	0.242285	-3.51453	0.000453091	0.0371534	-0.246409
Rbm26	0.188839	1.02002	3.50611	0.000467553	0.0379844	-0.274277
Gnas	-0.164519	0.516279	-3.49622	0.00048508	0.0390467	-0.306908
Strn	0.150761	0.449549	3.4888	0.000498639	0.0397732	-0.331344
Gm3294	-0.0852566	0.107022	-3.47925	0.000516609	0.0408354	-0.362718
Zcchc7	0.192258	1.44965	3.47496	0.00052487	0.0411179	-0.376774
Pag1	0.234795	1.53218	3.47039	0.00053382	0.041449	-0.39175
Ttl	-0.0656028	0.0630896	-3.46417	0.000546217	0.0420395	-0.412083
Rn7sk	-0.125379	0.177287	-3.45565	0.000563651	0.0430042	-0.439903
Pitpnc1	0.2409	1.29776	3.45277	0.000569647	0.0430869	-0.449269
Gm44560	-0.125578	0.321807	-3.44543	0.00058522	0.0438865	-0.473141
Abhd15	0.116962	0.187024	3.43742	0.000602677	0.0443425	-0.499148
Notch4	0.0890386	0.0964911	3.43695	0.000603709	0.0443425	-0.500663
Atp8b1	-0.118573	0.159884	-3.43571	0.000606462	0.0443425	-0.504689
Arhgap33	-0.0769649	0.0980399	-3.42254	0.000636397	0.0461466	-0.5473
Spns2	0.166865	0.539644	3.41243	0.000660293	0.0470933	-0.579889
Cmklr1	0.148044	0.302481	3.40963	0.000667036	0.0470933	-0.588869
Nlrp1b	-0.137341	0.258619	-3.40793	0.000671179	0.0470933	-0.594341
Agbl4	-0.255622	0.992247	-3.40679	0.000673969	0.0470933	-0.598008
Nr4a1	-0.0737392	0.0823701	-3.40585	0.000676288	0.0470933	-0.601044
Ophn1	0.212088	1.38434	3.39426	0.000705335	0.0483127	-0.638198
Fgf12	-0.234548	1.739	-3.39353	0.000707206	0.0483127	-0.640539
Rpe	0.0812772	0.115306	3.38889	0.000719196	0.0483127	-0.655387
Camk1d	0.178072	2.03386	3.38692	0.00072434	0.0483127	-0.661681
Rasgef1b	-0.191084	0.4694	-3.38538	0.000728382	0.0483127	-0.666595
Klc2	-0.0922787	0.157689	-3.38389	0.000732332	0.0483127	-0.671371
Kcnh1	-0.200264	0.842098	-3.38388	0.000732344	0.0483127	-0.671385
Arhgap22	0.219108	0.886142	3.37582	0.000753993	0.0492171	-0.697105
Cdc42bpa	0.205874	1.87915	3.37461	0.000757273	0.0492171	-0.700937
Anapc15	-0.0913812	0.0993945	-3.37158	0.000765588	0.0493917	-0.710575
Ptk2b	0.217001	1.45174	3.36475	0.00078465	0.050252	-0.732279
Dpyd	0.216904	0.991582	3.35736	0.00080578	0.0511786	-0.755723
Prkcz	-0.172702	0.659398	-3.35564	0.000810785	0.0511786	-0.761185
Havcr2	0.145529	0.309183	3.3512	0.000823801	0.0512973	-0.775231
Samd4	-0.195277	0.534357	-3.34943	0.000829022	0.0512973	-0.780802
Pls1	-0.130839	0.22998	-3.34904	0.000830204	0.0512973	-0.782059
Mef2a	0.209438	1.87646	3.34105	0.000854276	0.0520927	-0.807261
Arhgap39	0.190925	1.55854	3.34083	0.000854952	0.0520927	-0.807958
Ppp1r13b	0.169608	0.714145	3.3346	0.000874212	0.0525858	-0.827594
Limk1	-0.0816975	0.0954259	-3.33319	0.000878602	0.0525858	-0.832009
Gnaq	0.178664	1.71717	3.33242	0.000881025	0.0525858	-0.834436
Pcdh7	-0.260837	0.961731	-3.32905	0.000891673	0.0528617	-0.845022
Gm37334	0.0476313	0.0496142	3.32599	0.00090146	0.0530833	-0.854641
Nfix	-0.187866	0.996406	-3.31468	0.000938455	0.0547779	-0.890068
Dkk3	-0.121661	0.23324	-3.3134	0.000942725	0.0547779	-0.894066
Lin7a	-0.142895	0.353732	-3.31123	0.000950041	0.0548399	-0.900873
Tanc1	0.247755	1.26776	3.2966	0.00100056	0.0573786	-0.946483
Fbxl16	-0.0903925	0.169603	-3.29136	0.00101924	0.05807	-0.962754
Wdr11	0.121807	0.291447	3.28123	0.0010563	0.0597933	-0.994173
Note: Log2 fold change (Log2FC), Average expression (AveExpr) is the normalized log2 of expression level represented by a number of sequences from the 4 replicates of snRNAseq for microglial cells, t (moderated t-statistic), Adjusted P value (Adj.P.Val), and log-odds that the gene is differentially expressed (B).

## Sheet: Astrocytes DEGs
Supplementary Data 2. Differentially expressed genes (DEGs) in hippocampal astrocytes of ob/ob mice compared to WT mice.
Each sheet shows DEGs in each of the cell types of the neurovascular unit (NVU).
Gene symbol	Log2 FC	AveExpr	t	P.Value	adj.P.Val	B
Zbtb16	1.00623	1.55927	35.642	5.24587e-263	2.90936e-259	590.499
Fkbp5	0.790776	0.703143	31.0936	2.78947e-203	7.73521e-200	453.645
Lhfp	0.922169	1.49741	27.5912	6.14787e-162	1.13654e-158	358.928
Etnppl	0.704548	0.925579	24.8893	5.66033e-133	7.84805e-130	292.587
Mapk4	0.639825	2.09567	22.3789	1.91338e-108	2.12232e-105	236.421
Rmst	0.711082	1.94027	22.0661	1.48756e-105	1.375e-102	229.803
Asic2	0.606103	2.31991	21.9986	6.19112e-105	4.90514e-102	228.386
Slc24a4	0.592889	0.833599	21.4714	3.69414e-100	2.56096e-97	217.453
Pdgfd	0.686947	1.00761	21.3439	5.09377e-99	3.13889e-96	214.845
Sorbs1	0.511644	2.17371	18.6655	1.54671e-76	8.57807e-74	163.398
Zfhx3	0.670275	1.63056	18.4905	3.63512e-75	1.83276e-72	160.262
Cdh19	0.559857	1.16441	18.4771	4.63049e-75	2.14006e-72	160.022
Ccnd3	0.536788	1.04184	18.395	2.01419e-74	8.59284e-72	158.561
Kcnn2	0.551376	1.82975	18.3774	2.75981e-74	1.09328e-71	158.248
Wnk2	0.535978	1.60439	18.3591	3.83071e-74	1.41634e-71	157.923
Gm47283	0.449955	0.588546	18.0584	7.87711e-72	2.7304e-69	152.632
Prkca	0.554249	1.81882	18.0474	9.55637e-72	3.11763e-69	152.44
Spire1	0.483404	1.67041	17.3121	3.03867e-66	9.36247e-64	139.857
Lrrc8c	0.447463	0.745899	16.524	1.38616e-60	4.04613e-58	126.92
Galnt18	0.495389	1.43407	15.9092	2.42047e-56	6.71196e-54	117.224
Kcnt1	0.394881	0.630429	15.7436	3.16539e-55	8.35965e-53	114.673
Azin1	0.35046	0.510288	15.5683	4.67907e-54	1.17955e-51	112
Pde10a	0.621007	1.45058	15.5101	1.13811e-53	2.64189e-51	111.118
Pde7b	0.502539	1.32936	15.5098	1.14326e-53	2.64189e-51	111.114
Prom1	0.34328	0.434521	15.4151	4.81075e-53	1.06722e-50	109.688
Ptprj	0.45782	1.02573	15.3455	1.37797e-52	2.93931e-50	108.644
Gpm6a	0.41835	2.13791	14.7	1.91152e-48	3.9264e-46	99.1828
Gphn	0.297087	2.85508	14.6111	6.89772e-48	1.36624e-45	97.9101
Megf9	0.37836	0.756435	14.5857	9.94838e-48	1.90254e-45	97.5469
Plce1	0.442026	1.04753	14.5605	1.4283e-47	2.64046e-45	97.1882
Folh1	0.341033	0.551297	14.3151	4.68999e-46	8.39055e-44	93.7259
Arhgef28	0.339817	0.565071	14.3014	5.68655e-46	9.8555e-44	93.5349
Adamts20	0.370546	0.722392	14.1408	5.41008e-45	9.09222e-43	91.3013
Fam214a	0.369299	0.865585	13.8895	1.74956e-43	2.85384e-41	87.8551
Klhl2	0.339192	0.679613	13.8711	2.24997e-43	3.56523e-41	87.6058
Aff1	0.378403	0.941814	13.8321	3.83572e-43	5.90914e-41	87.077
Mertk	0.37126	2.58907	13.7898	6.83047e-43	1.02383e-40	86.5051
Hif3a	0.379589	1.09252	13.4993	3.4318e-41	5.00862e-39	82.6231
Ugt1a6a	0.249402	0.270225	13.4306	8.56584e-41	1.21811e-38	81.7167
Gabrb1	0.249213	3.46028	13.3021	4.68229e-40	6.492e-38	80.0336
Ccdc85a	0.401048	1.28074	12.7894	3.51632e-37	4.66346e-35	73.4745
Sparc	0.296571	0.502023	12.7891	3.53165e-37	4.66346e-35	73.4702
Tmcc3	0.400099	1.39545	12.7089	9.73319e-37	1.25536e-34	72.4662
Prex2	0.309942	2.90488	12.5439	7.67762e-36	9.67729e-34	70.421
Lifr	0.308276	0.675793	12.4583	2.21875e-35	2.73449e-33	69.3703
Mdga2	0.264746	3.65752	12.132	1.18923e-33	1.43379e-31	65.429
Sik3	0.333924	2.02288	12.0881	2.0168e-33	2.37983e-31	64.9063
Lrrc58	0.29356	0.657174	11.9045	1.79766e-32	2.07705e-30	62.7415
Samd4	-0.3316	0.774436	-11.838	3.93873e-32	4.45799e-30	61.9654
Ncan	-0.252842	0.423559	-11.7766	8.10429e-32	8.98927e-30	61.2515
Hdac4	0.329798	1.03372	11.7623	9.57194e-32	1.0409e-29	61.0869
Slc38a3	-0.238619	0.372114	-11.7238	1.50049e-31	1.60033e-29	60.6421
Heph	0.212349	0.288899	11.5528	1.08667e-30	1.13711e-28	58.6837
Hacd2	0.337498	1.15734	11.4231	4.78943e-30	4.91892e-28	57.2167
Psd3	0.324976	1.55683	11.3744	8.32276e-30	8.39237e-28	56.6703
Gpt2	0.244371	0.454751	11.3653	9.22683e-30	9.13785e-28	56.5683
Zbtb20	0.174567	3.71183	11.3618	9.5906e-30	9.33148e-28	56.5301
Catspere2	0.227007	0.372539	11.3334	1.3221e-29	1.2642e-27	56.2127
Glul	0.335338	1.74887	11.3195	1.54766e-29	1.4548e-27	56.0569
Rin2	0.28722	0.688309	11.2837	2.3154e-29	2.1402e-27	55.6586
Pnpla7	0.331681	1.21903	11.2796	2.42254e-29	2.20253e-27	55.6139
Gm45846	-0.252158	0.447863	-11.2728	2.61497e-29	2.33913e-27	55.5383
Mrtfb	0.296538	0.943005	11.1199	1.43974e-28	1.26743e-26	53.8519
Ntrk2	0.267067	2.57296	11.0688	2.5318e-28	2.19396e-26	53.294
Dab1	0.260178	2.82861	11.0504	3.10159e-28	2.64637e-26	53.0933
Far1	0.251434	0.556859	11.046	3.25812e-28	2.73781e-26	53.0447
Bcl2l1	0.263432	0.597797	10.9743	7.15515e-28	5.92276e-26	52.2672
Gm45708	-0.157856	0.15948	-10.9666	7.77987e-28	6.26147e-26	52.1844
Ttyh1	0.296414	1.88518	10.9665	7.79014e-28	6.26147e-26	52.1831
Lama2	0.297783	2.31842	10.8743	2.12639e-27	1.68471e-25	51.1908
Cadm1	0.261221	3.05676	10.8561	2.58961e-27	2.02281e-25	50.9961
Itgav	0.277699	0.714571	10.8426	2.99686e-27	2.30842e-25	50.8517
Kcnd3	0.296607	0.74253	10.839	3.11464e-27	2.36627e-25	50.8137
Gjb6	0.260055	0.61333	10.8018	4.65456e-27	3.4884e-25	50.4167
Rhou	0.221953	0.396002	10.7628	7.08234e-27	5.23715e-25	50.002
Cables1	0.343135	1.68227	10.7604	7.26387e-27	5.30071e-25	49.977
Nxn	0.33278	1.29065	10.7217	1.10025e-26	7.92467e-25	49.5668
Fam184a	0.292947	0.824217	10.7203	1.1169e-26	7.94142e-25	49.5519
Rgs20	-0.312199	2.07064	-10.6014	3.95528e-26	2.74945e-24	48.3028
Kdm3a	0.266178	0.705032	10.6012	3.96602e-26	2.74945e-24	48.3002
Klf13	0.208076	0.374735	10.5826	4.82879e-26	3.30623e-24	48.1057
Cpeb4	-0.303352	1.24101	-10.5646	5.83966e-26	3.94961e-24	47.918
Tsc22d3	0.255102	0.524654	10.5344	8.02152e-26	5.35992e-24	47.6045
Scrg1	0.204217	0.337842	10.4589	1.77068e-25	1.16907e-23	46.8225
Galnt16	-0.213598	0.41749	-10.4211	2.62541e-25	1.71034e-23	46.4336
Ocrl	0.257064	0.693356	10.4201	2.65216e-25	1.71034e-23	46.4235
Gm3764	-0.252733	2.73017	-10.4176	2.722e-25	1.7352e-23	46.3979
Gfra1	-0.216656	0.365083	-10.3912	3.58146e-25	2.25714e-23	46.1269
Zfp608	-0.286604	0.973725	-10.3884	3.68937e-25	2.29902e-23	46.0976
Kcnip3	-0.245077	0.579579	-10.2796	1.1346e-24	6.99164e-23	44.9885
Spsb1	0.19204	0.323081	10.2718	1.2284e-24	7.48649e-23	44.9101
Kifc3	-0.21484	0.426682	-10.1478	4.35613e-24	2.62599e-22	43.6605
Efr3b	0.296536	1.13863	10.1387	4.77691e-24	2.84868e-22	43.5695
Map7d2	0.204752	0.410237	10.1295	5.24727e-24	3.09589e-22	43.4768
Ablim1	0.296482	1.1695	10.0951	7.42588e-24	4.33515e-22	43.1341
Itih5	0.196062	0.325723	10.0768	8.93716e-24	5.16307e-22	42.9513
Cyrib	-0.239487	0.598339	-10.0612	1.04582e-23	5.97952e-22	42.7962
Ncam2	0.318304	1.5312	9.92937	3.90628e-23	2.21063e-21	41.496
Prune2	0.240763	0.463868	9.85742	7.96491e-23	4.46196e-21	40.7931
Acsl3	0.254641	2.37019	9.77585	1.77553e-22	9.84708e-21	40.0024
Pld1	0.181654	0.299489	9.74323	2.44231e-22	1.3411e-20	39.688
Igsf21	-0.139754	0.170934	-9.7137	3.25637e-22	1.77057e-20	39.4043
Mir9-3hg	-0.239243	0.629383	-9.71056	3.35743e-22	1.80779e-20	39.3741
Prkd1	0.274258	1.8073	9.61841	8.19287e-22	4.369e-20	38.4945
Slc1a2	0.164333	4.55774	9.6078	9.07427e-22	4.79294e-20	38.3938
Paqr8	0.283906	1.88476	9.56723	1.33996e-21	7.01076e-20	38.0095
2610035D17Rik	0.296243	1.49812	9.53539	1.81747e-21	9.42029e-20	37.709
Ncam1	-0.251449	2.21871	-9.51824	2.14082e-21	1.09935e-19	37.5476
Lypd6	-0.204166	0.395987	-9.50736	2.37481e-21	1.20832e-19	37.4454
9430041J12Rik	0.288477	1.12542	9.50578	2.41075e-21	1.21545e-19	37.4306
Rgs6	-0.300717	0.756716	-9.49569	2.65412e-21	1.3261e-19	37.3358
Lama3	-0.163294	0.219253	-9.46985	3.3929e-21	1.68009e-19	37.0937
Ptn	-0.281383	1.0173	-9.43859	4.56322e-21	2.23961e-19	36.8016
Gnao1	-0.231066	2.53874	-9.31386	1.47442e-20	7.17294e-19	35.6459
Klf9	0.24605	0.866989	9.29129	1.82018e-20	8.77803e-19	35.4384
Cmss1	0.321977	2.1397	9.26679	2.28634e-20	1.09311e-18	35.2137
Ezh2	0.17264	0.31815	9.21289	3.76874e-20	1.78645e-18	34.7214
Eya4	0.245691	0.696339	9.19109	4.60931e-20	2.16638e-18	34.523
Ston2	-0.242492	0.800056	-9.14547	7.01382e-20	3.2688e-18	34.1096
Enah	0.258689	1.41864	9.13375	7.8097e-20	3.60938e-18	34.0037
Kcnn3	-0.21756	0.578651	-9.11274	9.46708e-20	4.33921e-18	33.8142
Phka1	0.279433	1.73865	9.09616	1.10168e-19	5.00812e-18	33.6649
St6galnac5	-0.300448	1.33945	-9.07386	1.3501e-19	6.08755e-18	33.4646
Adgrb3	0.170776	3.27172	9.04905	1.69211e-19	7.56809e-18	33.2423
Plekhg1	0.274629	1.55777	9.01876	2.22734e-19	9.88226e-18	32.9717
Slc10a7	0.2228	0.653626	8.8941	6.83756e-19	3.00961e-17	31.8676
Pitpnm2	0.25046	1.16677	8.86952	8.5151e-19	3.71849e-17	31.6516
Gpc6	0.280572	2.22443	8.84165	1.09122e-18	4.72804e-17	31.4075
Plcb4	0.25564	1.25988	8.81074	1.4356e-18	6.17195e-17	31.1376
Zhx3	0.251051	1.60256	8.77348	1.99549e-18	8.51309e-17	30.8136
Lhfpl2	-0.108771	0.127411	-8.71749	3.26506e-18	1.38229e-16	30.3292
Wwc1	-0.260863	1.14642	-8.68198	4.4548e-18	1.87169e-16	30.0235
Nt5c2	0.23503	1.09478	8.66616	5.11438e-18	2.13266e-16	29.8877
Ugp2	-0.210381	0.617084	-8.64174	6.32601e-18	2.61821e-16	29.6786
Elmo2	-0.175487	0.419042	-8.60872	8.4244e-18	3.46087e-16	29.3968
Rtp4	0.187589	0.404781	8.54688	1.43675e-17	5.85896e-16	28.8719
Myrip	0.225661	0.807105	8.53401	1.60481e-17	6.49656e-16	28.7631
Synpo2	0.208935	0.49809	8.46042	3.01166e-17	1.21034e-15	28.1442
Itga6	-0.196746	0.547301	-8.29477	1.21859e-16	4.86209e-15	26.7706
Lrig1	0.214704	0.651282	8.28746	1.29536e-16	5.13147e-15	26.7105
Kcnq3	0.297737	1.873	8.26829	1.52e-16	5.97866e-15	26.5534
Vcl	0.245404	1.31241	8.26628	1.54568e-16	6.03686e-15	26.537
Mast4	0.248148	1.80112	8.26388	1.57694e-16	6.11586e-15	26.5173
Slc22a23	-0.175225	0.447546	-8.25988	1.63027e-16	6.27879e-15	26.4846
Phf21b	-0.14722	0.278005	-8.24805	1.79893e-16	6.88059e-15	26.3879
Baalc	-0.22784	0.849826	-8.22583	2.16334e-16	8.21772e-15	26.2067
Tns1	0.185004	0.483339	8.22118	2.2484e-16	8.48274e-15	26.1688
Fbf1	0.138127	0.253082	8.19827	2.71778e-16	1.01843e-14	25.9826
Lrp1b	0.233945	2.68803	8.17717	3.23475e-16	1.20402e-14	25.8116
Nim1k	-0.20057	0.612254	-8.17327	3.34037e-16	1.23504e-14	25.78
Tnfrsf19	-0.20479	0.625346	-8.12016	5.1678e-16	1.89805e-14	25.3515
Mpped2	-0.135751	0.266634	-8.09257	6.47548e-16	2.3627e-14	25.13
Ubash3b	-0.17468	0.422817	-8.07881	7.24437e-16	2.62597e-14	25.0199
Sfxn5	-0.218836	1.91	-8.0665	8.00785e-16	2.88387e-14	24.9215
Htra1	0.243997	1.88875	8.0571	8.64468e-16	3.09312e-14	24.8464
Igsf11	0.231256	1.74488	8.05304	8.93431e-16	3.17626e-14	24.814
Lsamp	0.113876	5.39564	8.02195	1.14963e-15	4.06106e-14	24.5665
4930578G10Rik	0.265384	1.40307	8.01426	1.22338e-15	4.29422e-14	24.5055
Adk	0.230298	1.95037	7.98828	1.50892e-15	5.26319e-14	24.2996
Ralgps2	0.191233	0.589387	7.97629	1.66204e-15	5.76104e-14	24.2047
Gm26843	-0.141612	0.259384	-7.97257	1.71249e-15	5.89906e-14	24.1754
Hrh1	-0.154578	0.318434	-7.95278	2.00765e-15	6.87311e-14	24.0193
Gm45861	0.105146	0.145437	7.94535	2.13097e-15	7.25052e-14	23.9608
Bcan	-0.232999	1.29848	-7.92482	2.51199e-15	8.49482e-14	23.7994
Sox6	0.219086	2.11783	7.92359	2.53681e-15	8.52677e-14	23.7898
Cspg5	-0.206588	0.76359	-7.89751	3.12418e-15	1.04378e-13	23.5854
Farp1	0.154916	3.0391	7.89209	3.26225e-15	1.08338e-13	23.543
Rab4a	0.113485	0.184693	7.88975	3.32345e-15	1.09713e-13	23.5248
Cdc42bpa	0.218576	1.64904	7.8843	3.47112e-15	1.1391e-13	23.4821
Fam13c	-0.204861	0.773535	-7.87345	3.78383e-15	1.23442e-13	23.3975
Fnbp1	-0.216277	1.71603	-7.84499	4.74295e-15	1.53827e-13	23.1759
Hmgcs1	-0.106164	0.15297	-7.81785	5.8786e-15	1.89551e-13	22.9653
Ngef	-0.181627	0.538046	-7.79981	6.77734e-15	2.17267e-13	22.8258
Spon1	0.210934	0.690005	7.7824	7.77299e-15	2.47753e-13	22.6913
Rhoq	-0.176492	0.502453	-7.77965	7.94248e-15	2.51709e-13	22.6702
Acss3	0.153579	0.321432	7.75287	9.80003e-15	3.08812e-13	22.4641
Specc1	-0.1977	0.785874	-7.74917	1.00882e-14	3.16095e-13	22.4357
Csmd1	0.240643	2.46905	7.67134	1.85015e-14	5.76456e-13	21.8411
Prickle1	0.185133	0.644277	7.65514	2.09752e-14	6.49879e-13	21.7181
Prex1	-0.211066	0.914032	-7.61653	2.82596e-14	8.67692e-13	21.4259
Macf1	-0.135193	3.03964	-7.61627	2.83181e-14	8.67692e-13	21.4239
Itsn1	0.217256	1.4609	7.58385	3.63309e-14	1.10709e-12	21.1797
Ccdc141	-0.200076	0.752923	-7.57629	3.84971e-14	1.16669e-12	21.1229
B4galt6	0.135357	0.295705	7.54845	4.76361e-14	1.43581e-12	20.9142
Susd6	0.163823	0.503069	7.51745	6.03287e-14	1.80856e-12	20.6828
Pik3c2a	0.184584	0.655734	7.50241	6.76335e-14	2.01664e-12	20.5708
Dzip1l	0.162361	0.457906	7.49677	7.05915e-14	2.09358e-12	20.5289
Jarid2	-0.185029	0.703703	-7.49139	7.35321e-14	2.1692e-12	20.4889
Dlg5	0.204714	0.941006	7.48911	7.48134e-14	2.19532e-12	20.472
Glis3	0.219702	1.9608	7.48349	7.80674e-14	2.27874e-12	20.4303
Il1rapl1	0.245039	1.79959	7.44851	1.01685e-13	2.95259e-12	20.1714
Mcc	0.225744	1.39131	7.42693	1.19617e-13	3.4552e-12	20.0124
Sned1	-0.149297	0.328847	-7.40322	1.42924e-13	4.10702e-12	19.8381
Fam107a	0.211085	1.04645	7.39648	1.50324e-13	4.2974e-12	19.7887
Cyp51	-0.0981902	0.15135	-7.37568	1.75631e-13	4.99512e-12	19.6363
Nrros	0.102761	0.158329	7.3646	1.9077e-13	5.38595e-12	19.5554
mt-Rnr1	0.200226	1.01929	7.36422	1.91315e-13	5.38595e-12	19.5526
Sorcs2	-0.212917	1.06699	-7.35656	2.02548e-13	5.67338e-12	19.4967
Rgs7	-0.235028	1.24487	-7.33813	2.32325e-13	6.47474e-12	19.3625
Rasa3	-0.180621	0.661542	-7.32402	2.57989e-13	7.15403e-12	19.2599
Lncpint	0.191943	2.04709	7.30284	3.01813e-13	8.32764e-12	19.1064
Ksr1	0.190242	0.832726	7.29939	3.09614e-13	8.50059e-12	19.0814
Pcdh1	-0.109321	0.208314	-7.29851	3.11641e-13	8.51411e-12	19.075
Smim3	0.13906	0.30957	7.2936	3.23166e-13	8.78569e-12	19.0395
Nopchap1	-0.133136	0.308357	-7.28097	3.54729e-13	9.59673e-12	18.9483
Agmo	0.218946	0.95988	7.27938	3.58926e-13	9.66313e-12	18.9368
Foxo1	0.207185	1.03296	7.2766	3.66359e-13	9.8156e-12	18.9167
Mxd4	0.143828	0.371231	7.22014	5.54651e-13	1.47889e-11	18.5109
Phyhd1	0.178723	0.61365	7.20462	6.21305e-13	1.64869e-11	18.3999
Slc22a4	0.128381	0.26568	7.19776	6.53182e-13	1.72502e-11	18.351
Map2k6	0.18844	0.761682	7.19659	6.58762e-13	1.73152e-11	18.3426
Plpp3	-0.19507	2.1961	-7.19555	6.63782e-13	1.73648e-11	18.3352
Arhgef12	-0.195927	1.69212	-7.18544	7.14554e-13	1.86053e-11	18.2631
Amer2	-0.102891	0.182766	-7.15888	8.66824e-13	2.24645e-11	18.0742
Arhgap31	0.174471	0.565164	7.13798	1.00863e-12	2.60179e-11	17.926
Rn7sk	-0.100096	0.152701	-7.13163	1.05598e-12	2.71132e-11	17.8812
Ldlr	-0.11388	0.213471	-7.1155	1.18657e-12	3.03259e-11	17.7671
Slc1a3	0.151423	3.2307	7.10919	1.24182e-12	3.15923e-11	17.7226
Usp40	0.157004	0.513589	7.09606	1.36494e-12	3.4566e-11	17.6302
Camta1	-0.196546	1.70436	-7.09498	1.37565e-12	3.46789e-11	17.6226
Grm3	-0.223201	2.08189	-7.07326	1.60807e-12	4.03546e-11	17.47
Frmpd1	0.198048	0.864873	7.06943	1.65284e-12	4.12911e-11	17.4431
Frmd4a	-0.189486	3.1791	-7.06221	1.7406e-12	4.32887e-11	17.3925
Kdm5b	0.177924	0.720763	7.05791	1.79512e-12	4.44452e-11	17.3624
Nr2e1	-0.103963	0.177946	-7.02904	2.20643e-12	5.43861e-11	17.1607
Arntl	-0.160267	0.518553	-7.02049	2.34507e-12	5.75475e-11	17.1012
Dpf3	-0.198114	0.947847	-7.01806	2.38598e-12	5.82936e-11	17.0843
Cdc42ep4	-0.0893825	0.137262	-7.01351	2.46458e-12	5.99498e-11	17.0526
C130071C03Rik	-0.198746	1.22721	-6.9931	2.84936e-12	6.90068e-11	16.9108
Ralgps1	0.187246	0.990462	6.94484	4.00902e-12	9.66697e-11	16.5772
Lix1	-0.1634	0.507942	-6.94397	4.03384e-12	9.6847e-11	16.5712
Wls	-0.112258	0.223293	-6.93509	4.29428e-12	1.02656e-10	16.5101
Upp2	-0.165341	0.596942	-6.89389	5.73485e-12	1.36504e-10	16.2275
Kcnip1	0.13013	0.220644	6.88656	6.03693e-12	1.4308e-10	16.1774
F3	0.169606	0.648476	6.84899	7.84584e-12	1.84718e-10	15.9215
Cpeb1	-0.144393	0.444246	-6.84873	7.86033e-12	1.84718e-10	15.9197
Slc25a33	0.131394	0.330224	6.84754	7.92548e-12	1.85463e-10	15.9116
Ncor2	-0.176136	0.83166	-6.84291	8.18485e-12	1.90728e-10	15.8802
Mtarc2	0.122961	0.282494	6.83903	8.40878e-12	1.95126e-10	15.8538
Nat8f3	-0.105233	0.190796	-6.82205	9.46014e-12	2.18608e-10	15.7388
Ephb1	-0.216839	1.05819	-6.79631	1.13049e-11	2.60153e-10	15.5649
Ahdc1	-0.156422	0.550933	-6.75712	1.48089e-11	3.3938e-10	15.3014
Pla2g7	-0.186526	0.914339	-6.74636	1.59437e-11	3.63884e-10	15.2293
Rorb	-0.216696	2.10794	-6.74487	1.61081e-11	3.66129e-10	15.2193
Kcnd2	0.240075	1.85056	6.73724	1.69725e-11	3.84202e-10	15.1683
Gpatch8	0.179126	1.01014	6.73057	1.77654e-11	4.00515e-10	15.1238
Dok5	-0.120531	0.282357	-6.72943	1.79053e-11	4.01989e-10	15.1161
Srgap3	-0.187071	1.61154	-6.72885	1.79757e-11	4.01989e-10	15.1123
Lrrc4c	0.193172	2.47433	6.7129	2.00462e-11	4.4649e-10	15.0059
Fbrsl1	-0.155138	0.574912	-6.70193	2.16036e-11	4.79253e-10	14.9329
Ccdc88c	-0.145895	0.476889	-6.67705	2.55892e-11	5.6541e-10	14.7678
Pcdh7	-0.208454	2.07484	-6.67426	2.60794e-11	5.73953e-10	14.7493
Lrrc8a	0.105307	0.221225	6.6714	2.6591e-11	5.82901e-10	14.7303
Dagla	-0.129582	0.388806	-6.67012	2.6823e-11	5.8567e-10	14.7218
Cdk19	0.196627	1.17566	6.66155	2.84267e-11	6.18254e-10	14.6652
Nfia	0.125537	3.16417	6.60728	4.10065e-11	8.88367e-10	14.3079
Ccdc34	-0.10929	0.227865	-6.6047	4.17235e-11	9.00383e-10	14.291
Herc6	0.122982	0.306891	6.58665	4.71009e-11	1.01249e-09	14.1728
Slit2	0.147019	0.351781	6.57601	5.05804e-11	1.08308e-09	14.1033
Tmc7	-0.150598	0.499095	-6.57352	5.1429e-11	1.09702e-09	14.0871
Atp8a2	-0.108233	0.264454	-6.57071	5.24057e-11	1.11357e-09	14.0688
Grin2c	-0.189866	0.995875	-6.56517	5.43843e-11	1.1512e-09	14.0327
Lrrc1	0.120896	0.253374	6.52589	7.0661e-11	1.49006e-09	13.7775
Cdc37l1	0.15967	0.695361	6.51677	7.50706e-11	1.57705e-09	13.7185
Sertad2	-0.136544	0.393906	-6.50966	7.86969e-11	1.64699e-09	13.6725
Fbxo31	0.0888724	0.162833	6.50493	8.12031e-11	1.69305e-09	13.642
St6gal1	0.175117	0.781159	6.47844	9.67479e-11	2.0096e-09	13.4713
Mapk10	0.184704	1.71681	6.47616	9.82165e-11	2.0325e-09	13.4567
Pag1	-0.151261	0.559544	-6.4675	1.0399e-10	2.14398e-09	13.401
Atp6v0e	0.136064	0.442819	6.45639	1.11878e-10	2.29385e-09	13.3298
Jam2	-0.11326	0.267625	-6.45611	1.12087e-10	2.29385e-09	13.328
Hnrnpa2b1	0.173956	1.09549	6.45338	1.14119e-10	2.32686e-09	13.3105
Plcl1	0.224461	1.92507	6.44777	1.18402e-10	2.40534e-09	13.2746
Mbnl2	0.180135	1.29943	6.43209	1.31237e-10	2.65636e-09	13.1744
Tnk2	-0.0793762	0.141841	-6.42413	1.38263e-10	2.78838e-09	13.1236
Cmip	0.176312	1.06243	6.4233	1.39016e-10	2.79342e-09	13.1183
Tpd52l1	0.0953959	0.185763	6.41561	1.46193e-10	2.92587e-09	13.0693
Usp54	0.17897	0.999	6.41512	1.46663e-10	2.92587e-09	13.0661
Tcf7l1	-0.17797	0.800531	-6.414	1.47736e-10	2.93671e-09	13.059
Smarca2	0.180864	1.46557	6.40211	1.59668e-10	3.16257e-09	12.9834
Ddhd1	-0.183749	1.53755	-6.38644	1.76844e-10	3.49031e-09	12.8839
Gabbr2	-0.169109	0.694204	-6.37701	1.88029e-10	3.6979e-09	12.8242
Lonrf3	0.136603	0.436195	6.35519	2.16641e-10	4.24555e-09	12.6863
Chd4	-0.165802	0.836569	-6.35102	2.22579e-10	4.34656e-09	12.66
Dock9	0.163695	0.811694	6.34752	2.27682e-10	4.43061e-09	12.638
Sdc4	0.152507	0.606916	6.34244	2.35297e-10	4.56279e-09	12.6059
Adgrl1	-0.163918	0.839808	-6.33632	2.44796e-10	4.73045e-09	12.5674
Antxr2	0.0883883	0.16389	6.31403	2.82645e-10	5.44288e-09	12.4275
Nrxn1	0.0864704	4.46014	6.31333	2.83935e-10	5.44881e-09	12.4231
Bcl9l	-0.0849537	0.156601	-6.29437	3.2076e-10	6.13426e-09	12.3044
Mapt	-0.17224	0.968722	-6.27848	3.55166e-10	6.7689e-09	12.2053
Gas6	0.110382	0.279792	6.2777	3.56957e-10	6.77974e-09	12.2004
Siah3	0.119599	0.229955	6.26836	3.78928e-10	7.17248e-09	12.1423
Med12l	0.172822	1.02202	6.26361	3.90631e-10	7.36884e-09	12.1127
Gtf2ird1	-0.124884	0.370801	-6.2605	3.98481e-10	7.48185e-09	12.0933
Msmo1	-0.115752	0.285694	-6.26017	3.9932e-10	7.48185e-09	12.0913
Camk2n1	0.130572	0.42574	6.25423	4.14756e-10	7.7449e-09	12.0544
Cdh2	0.185943	1.64487	6.25	4.26088e-10	7.9298e-09	12.0282
Mir124-2hg	-0.104547	0.244056	-6.24922	4.28214e-10	7.94272e-09	12.0233
Slc7a10	-0.159955	0.675527	-6.24763	4.32596e-10	7.99725e-09	12.0134
Slc20a1	-0.119442	0.344803	-6.23526	4.68046e-10	8.62386e-09	11.9368
Cacng8	-0.114932	0.335761	-6.22879	4.87732e-10	8.95683e-09	11.8968
Gm4876	0.173875	0.777215	6.22417	5.02267e-10	9.19332e-09	11.8682
.199	-0.0935166	0.197016	-6.21567	5.30105e-10	9.67092e-09	11.8158
Sox5	0.181595	1.61178	6.2036	5.7227e-10	1.04059e-08	11.7413
Rps6ka2	-0.104162	0.276049	-6.20142	5.80246e-10	1.05165e-08	11.7279
Cyp2j9	0.147647	0.585697	6.19859	5.90718e-10	1.06714e-08	11.7105
Apba2	-0.169968	1.08337	-6.18883	6.28351e-10	1.13144e-08	11.6504
Gabra2	-0.173621	0.963876	-6.18118	6.5944e-10	1.18358e-08	11.6035
Pik3r1	0.18093	1.23099	6.17899	6.68638e-10	1.19622e-08	11.59
Tspan9	-0.156049	0.684756	-6.16354	7.37005e-10	1.31429e-08	11.4954
Cyp2d22	0.110339	0.290219	6.15179	7.93547e-10	1.41043e-08	11.4236
Ilk	0.0880563	0.18175	6.1513	7.96006e-10	1.41043e-08	11.4205
Selenop	0.103798	0.254865	6.14598	8.23072e-10	1.45374e-08	11.3881
Mfap3l	-0.133591	0.455329	-6.13618	8.75258e-10	1.54101e-08	11.3283
Arhgap23	-0.140383	0.50031	-6.13542	8.79414e-10	1.54343e-08	11.3237
Kif21b	-0.0929572	0.204389	-6.11748	9.83975e-10	1.72149e-08	11.2145
Bcl6	0.135471	0.474518	6.11659	9.89443e-10	1.72561e-08	11.2091
Mcur1	-0.0945677	0.216609	-6.09748	1.11481e-09	1.93815e-08	11.0932
Grid1	0.176519	1.5238	6.06891	1.33152e-09	2.30769e-08	10.9207
Acot11	0.158787	0.790671	6.06692	1.34804e-09	2.32905e-08	10.9087
Tnpo1	0.143376	0.651255	6.06298	1.38136e-09	2.3792e-08	10.885
Ccdc6	0.115487	0.358449	6.0237	1.7609e-09	3.02352e-08	10.6492
Hmgcr	-0.0837558	0.168574	-6.00991	1.91685e-09	3.28113e-08	10.5669
Eogt	-0.0731648	0.124441	-6.0045	1.9816e-09	3.38153e-08	10.5346
Igdcc4	-0.140117	0.53049	-6.00088	2.02611e-09	3.44688e-08	10.513
Dnmt3a	-0.150531	0.795351	-5.93981	2.94251e-09	4.99057e-08	10.1509
Foxo3	0.15737	0.813331	5.93629	3.0061e-09	5.08288e-08	10.1302
Aass	0.101466	0.251142	5.92714	3.17787e-09	5.35698e-08	10.0762
Lgr4	-0.159463	0.791805	-5.91787	3.36158e-09	5.64949e-08	10.0217
Tspan7	-0.174321	2.33021	-5.91326	3.45668e-09	5.79176e-08	9.99466
Zfp532	-0.14108	0.661288	-5.8988	3.77253e-09	6.30194e-08	9.90984
Nfasc	-0.144201	0.652198	-5.8924	3.92118e-09	6.53059e-08	9.87236
Gabbr1	-0.151888	0.797574	-5.87414	4.37707e-09	7.26803e-08	9.76569
4930488L21Rik	-0.174382	1.01087	-5.8692	4.5091e-09	7.46491e-08	9.73687
Nckap5	0.170696	2.17609	5.85678	4.85822e-09	8.01895e-08	9.66456
Fam110b	0.128933	0.492423	5.84375	5.25301e-09	8.64486e-08	9.58881
Akt2	-0.116301	0.368967	-5.84297	5.2776e-09	8.65963e-08	9.58429
Septin11	-0.100294	0.284041	-5.83862	5.41659e-09	8.86148e-08	9.55909
Rxra	0.0741461	0.138587	5.81289	6.31592e-09	1.03024e-07	9.41019
Ak3	0.116482	0.388554	5.80891	6.46754e-09	1.05188e-07	9.3872
Nfix	-0.154606	0.913862	-5.79485	7.0316e-09	1.14027e-07	9.30616
Meis2	-0.177978	1.01542	-5.79097	7.1953e-09	1.16342e-07	9.28386
Foxn2	-0.105742	0.311659	-5.77361	7.97538e-09	1.2858e-07	9.18413
Bahcc1	-0.074973	0.139897	-5.74759	9.30021e-09	1.49145e-07	9.03525
Hdac5	-0.0728056	0.144755	-5.74751	9.30477e-09	1.49145e-07	9.03478
Palld	0.146229	0.593935	5.73279	1.01467e-08	1.62172e-07	8.95088
Chka	0.138962	0.657714	5.73185	1.02028e-08	1.62599e-07	8.94554
Arhgef10	0.118093	0.386634	5.72755	1.04642e-08	1.66288e-07	8.92104
Gm29683	0.111305	0.231532	5.71918	1.09915e-08	1.74168e-07	8.87343
Fstl1	0.126893	0.461297	5.71619	1.11859e-08	1.76744e-07	8.85645
Otud7b	0.134555	0.59148	5.71291	1.14027e-08	1.79657e-07	8.83786
Id4	0.120179	0.418803	5.70693	1.18092e-08	1.85535e-07	8.80395
Ppp2r3a	0.153235	0.814912	5.69993	1.23031e-08	1.92748e-07	8.76427
Tbc1d9b	0.125918	0.486793	5.6888	1.31297e-08	2.05119e-07	8.70132
Fam20a	0.175122	1.31888	5.68164	1.36897e-08	2.13267e-07	8.66089
Bach2	-0.166913	1.29617	-5.67545	1.41926e-08	2.20483e-07	8.62596
Sesn1	0.129021	0.539747	5.65544	1.5944e-08	2.46999e-07	8.51333
Agt	0.0855756	0.162392	5.65187	1.6278e-08	2.5147e-07	8.49327
Fam13a	0.115151	0.396245	5.64826	1.66217e-08	2.56067e-07	8.47305
Ephx2	-0.0877285	0.204137	-5.64582	1.6859e-08	2.59003e-07	8.45933
.26	0.126131	0.534146	5.63624	1.7821e-08	2.73026e-07	8.40563
Myo10	-0.153271	0.894759	-5.62583	1.89263e-08	2.8916e-07	8.34741
Fry	0.18778	1.54467	5.61449	2.02057e-08	3.07859e-07	8.28413
Hipk1	0.1017	0.31782	5.61358	2.03123e-08	3.08636e-07	8.27904
4932438H23Rik	-0.0863614	0.189225	-5.60931	2.08186e-08	3.14863e-07	8.25522
Zfp827	-0.112668	0.387435	-5.60917	2.08357e-08	3.14863e-07	8.25443
Dnm2	-0.124082	0.52963	-5.59937	2.2045e-08	3.32232e-07	8.19985
Mat2a	0.121017	0.463723	5.59445	2.26766e-08	3.40825e-07	8.17253
Cdh4	-0.145108	0.545875	-5.59049	2.3198e-08	3.4772e-07	8.15054
Rcan2	-0.156269	0.672531	-5.58364	2.41286e-08	3.60693e-07	8.1125
Gm20646	-0.127687	0.498907	-5.58266	2.42653e-08	3.61761e-07	8.10704
Adgrb2	-0.0879061	0.243038	-5.57723	2.50315e-08	3.72183e-07	8.07698
Nadk2	0.106516	0.34463	5.57489	2.53699e-08	3.76206e-07	8.06399
Crebrf	0.138692	0.699786	5.57149	2.58682e-08	3.82043e-07	8.04518
Pou2f1	-0.148898	0.91751	-5.57124	2.59054e-08	3.82043e-07	8.04379
Otud7a	0.175445	1.79924	5.57081	2.59701e-08	3.82043e-07	8.04138
Arhgef4	0.166349	1.58825	5.55605	2.82553e-08	4.14561e-07	7.95983
Pdgfrb	-0.113368	0.383605	-5.55235	2.8859e-08	4.223e-07	7.93939
Map4k3	0.129684	0.640028	5.55001	2.92462e-08	4.2684e-07	7.92651
Hlf	-0.139762	0.665527	-5.54912	2.93957e-08	4.27897e-07	7.92158
Chd3	-0.085639	0.226821	-5.53811	3.12991e-08	4.54411e-07	7.86092
Atp2b2	-0.160105	1.18435	-5.53374	3.20858e-08	4.64615e-07	7.83693
Sorl1	-0.138595	0.762397	-5.51184	3.63337e-08	5.24757e-07	7.71676
Acly	-0.0796172	0.1818	-5.50606	3.75427e-08	5.40811e-07	7.68513
Cpe	0.145156	2.82374	5.48874	4.14043e-08	5.94892e-07	7.59052
Timp4	0.0839835	0.202726	5.47268	4.53289e-08	6.49597e-07	7.50303
Gm44257	-0.0770877	0.175258	-5.47064	4.58519e-08	6.55399e-07	7.49195
Hacd3	-0.118719	0.508563	-5.46942	4.61681e-08	6.58222e-07	7.48531
Gm12239	-0.154698	0.494787	-5.46661	4.69035e-08	6.66992e-07	7.47005
Cyb5b	-0.0984172	0.298021	-5.46327	4.77914e-08	6.7788e-07	7.45193
Trp53bp2	0.153394	0.947074	5.45917	4.89067e-08	6.9193e-07	7.42965
Tle3	0.0933611	0.260803	5.45557	4.99038e-08	7.04241e-07	7.41016
Mid1	0.138362	0.638876	5.44563	5.2765e-08	7.42728e-07	7.35631
Gm40578	-0.150686	0.95221	-5.42389	5.95865e-08	8.36624e-07	7.23891
Dennd1a	0.136999	2.13029	5.41784	6.16311e-08	8.63147e-07	7.20634
Klf7	-0.138452	0.763263	-5.41648	6.2102e-08	8.67551e-07	7.19899
Tjp1	-0.159675	1.55442	-5.41098	6.40343e-08	8.92297e-07	7.16941
Hacd1	-0.0856459	0.21981	-5.41027	6.42894e-08	8.93606e-07	7.16557
Nme7	0.130098	0.593971	5.40382	6.66381e-08	9.23937e-07	7.13093
Hdac8	0.144375	2.42468	5.39567	6.97263e-08	9.64344e-07	7.08721
Tom1	-0.102872	0.340592	-5.37294	7.90902e-08	1.09113e-06	6.96559
Irs2	0.077058	0.177476	5.36779	8.13746e-08	1.11986e-06	6.93812
Stat5b	0.105862	0.352085	5.36696	8.17514e-08	1.12226e-06	6.93366
Nup98	0.116498	0.504068	5.36035	8.47904e-08	1.16111e-06	6.89844
Fam184b	-0.0872729	0.219137	-5.35623	8.67416e-08	1.1849e-06	6.87649
Ldb2	0.117674	0.410634	5.34821	9.06593e-08	1.23537e-06	6.83387
Tom1l1	-0.109304	0.391818	-5.3374	9.62193e-08	1.30792e-06	6.77646
Chst11	-0.14499	0.80932	-5.3341	9.79799e-08	1.3286e-06	6.75897
Spred2	-0.132296	0.695386	-5.32678	1.02002e-07	1.37976e-06	6.72017
Tox2	0.13218	0.617712	5.32155	1.0497e-07	1.41645e-06	6.6925
Nell2	0.130444	0.655635	5.31926	1.06292e-07	1.43081e-06	6.68043
Pde4d	0.160735	1.31733	5.31317	1.099e-07	1.4744e-06	6.64824
Ezr	0.131635	0.623947	5.3129	1.10062e-07	1.4744e-06	6.64682
Epha4	-0.104255	0.400324	-5.31186	1.10691e-07	1.47926e-06	6.64133
Myo1e	-0.107842	0.366423	-5.30383	1.15665e-07	1.54202e-06	6.59894
Tead1	0.14589	1.03293	5.29767	1.19623e-07	1.59096e-06	6.5665
Gnaq	0.144471	1.51963	5.29342	1.2243e-07	1.624e-06	6.54413
Gm38604	0.103652	0.311765	5.29302	1.22693e-07	1.624e-06	6.54206
Phyhipl	-0.136788	0.691721	-5.29113	1.23966e-07	1.63695e-06	6.53211
Ankrd29	-0.0722541	0.154666	-5.27965	1.31967e-07	1.73846e-06	6.47182
Fam171b	0.138591	0.795314	5.2727	1.37058e-07	1.80124e-06	6.43534
Ptar1	-0.103758	0.37691	-5.25739	1.48934e-07	1.95269e-06	6.35525
Sgcd	0.146424	0.685997	5.25619	1.49908e-07	1.96083e-06	6.34896
Gfod1	-0.0839889	0.264186	-5.24105	1.62711e-07	2.12328e-06	6.27
Ror1	0.123177	0.485183	5.2401	1.6355e-07	2.12922e-06	6.26504
Ass1	-0.0680903	0.131811	-5.23252	1.70385e-07	2.21301e-06	6.22559
Abi1	0.140851	1.0291	5.23111	1.71681e-07	2.22463e-06	6.21829
Ildr2	-0.0947313	0.324448	-5.23018	1.72548e-07	2.23066e-06	6.21344
Cxxc5	-0.0746321	0.178675	-5.22903	1.73619e-07	2.23928e-06	6.20748
Tob2	0.0820318	0.207678	5.22318	1.79188e-07	2.30575e-06	6.17706
Elmod3	0.100501	0.351817	5.18496	2.20006e-07	2.82443e-06	5.97942
Gm26862	-0.074665	0.169502	-5.18343	2.21824e-07	2.83848e-06	5.9715
Hectd2os	-0.123	0.472784	-5.18317	2.22124e-07	2.83848e-06	5.97019
Mtss2	-0.13567	0.771329	-5.17219	2.3555e-07	3.00313e-06	5.91369
F730043M19Rik	-0.0751829	0.196143	-5.16342	2.46835e-07	3.13979e-06	5.86864
Gm4221	-0.0878147	0.232713	-5.15454	2.58796e-07	3.2844e-06	5.82309
Adgrb1	-0.118895	0.539207	-5.14887	2.66726e-07	3.37731e-06	5.79405
Fam189a2	-0.0680758	0.145294	-5.14507	2.72167e-07	3.43835e-06	5.77461
Ccdc88a	0.14269	1.44892	5.11899	3.1251e-07	3.93905e-06	5.64161
Ctdspl	0.137949	0.853477	5.10413	3.38029e-07	4.25105e-06	5.5661
Nr3c1	-0.129242	0.725734	-5.10356	3.39043e-07	4.25415e-06	5.56322
Tcf4	0.098799	2.90856	5.09673	3.51476e-07	4.4002e-06	5.52858
Klf3	-0.0748665	0.18931	-5.09612	3.52608e-07	4.40443e-06	5.52548
Arhgef17	-0.0967331	0.348275	-5.09093	3.62368e-07	4.51617e-06	5.49922
Bcr	-0.109441	0.484723	-5.08845	3.67128e-07	4.56523e-06	5.48667
Sparcl1	0.134784	2.3788	5.0772	3.89479e-07	4.83233e-06	5.42984
Gpr158	-0.123759	0.629163	-5.07569	3.92584e-07	4.85999e-06	5.42221
Mir670hg	-0.0678582	0.141885	-5.06887	4.06879e-07	5.02573e-06	5.38782
Tmod2	0.132285	0.841066	5.05714	4.32655e-07	5.33223e-06	5.32877
Eya1	0.147773	1.09361	5.03888	4.75914e-07	5.85236e-06	5.23717
Abtb2	-0.121062	0.513869	-5.03098	4.95921e-07	6.08491e-06	5.19759
Rpl21	0.0678408	0.158616	5.02161	5.20668e-07	6.37445e-06	5.1508
Sipa1l2	-0.0710258	0.186468	-5.01958	5.26192e-07	6.42788e-06	5.14066
Celsr1	-0.0891839	0.272194	-5.00218	5.7586e-07	7.01154e-06	5.054
Jade2	0.07455	0.199897	5.00197	5.76499e-07	7.01154e-06	5.05294
Nr1d1	-0.0800471	0.215506	-5.00126	5.78615e-07	7.02188e-06	5.04942
Angpt1	0.106813	0.366384	4.99832	5.87499e-07	7.11412e-06	5.03478
Slc24a3	0.140572	0.866137	4.99471	5.98568e-07	7.23237e-06	5.01685
Srrm2	-0.135877	1.64177	-4.97241	6.71521e-07	8.0962e-06	4.90641
Col4a5	0.0818287	0.217031	4.96711	6.90108e-07	8.30225e-06	4.88019
Mmp16	0.123374	0.722554	4.96558	6.95535e-07	8.34943e-06	4.87267
Mical2	0.130304	1.95365	4.95711	7.26494e-07	8.70223e-06	4.83086
Zeb1	-0.138109	2.02838	-4.94521	7.72175e-07	9.22948e-06	4.77232
Adcy2	-0.142126	1.62612	-4.94036	7.9158e-07	9.44108e-06	4.7485
Ppp1r12b	0.1245	0.773853	4.93837	7.99689e-07	9.51732e-06	4.73872
Arhgap26.1	-0.145777	0.903089	-4.92876	8.39945e-07	9.97502e-06	4.69158
0610043K17Rik	-0.0677889	0.15507	-4.92606	8.51624e-07	1.00921e-05	4.67833
Anks1	-0.121097	0.650139	-4.92206	8.69145e-07	1.02778e-05	4.65879
Zcwpw2	-0.0810065	0.226961	-4.91644	8.94437e-07	1.05544e-05	4.63127
Crot	0.0964264	0.358149	4.90922	9.2791e-07	1.09261e-05	4.59602
Ggta1	0.0695723	0.153701	4.89498	9.9751e-07	1.17207e-05	4.52664
Ptch1	-0.135568	0.809651	-4.88665	1.04058e-06	1.22009e-05	4.4861
Zmiz1os1	-0.118458	0.574046	-4.8805	1.07345e-06	1.25598e-05	4.45627
Arid1b	0.133025	1.48597	4.87768	1.08891e-06	1.27139e-05	4.44255
Eno1	-0.0572604	0.118787	-4.87696	1.09283e-06	1.27329e-05	4.43911
Klhl29	0.129516	0.774832	4.87245	1.11807e-06	1.29997e-05	4.41721
Spaca6	-0.10054	0.428786	-4.86069	1.18643e-06	1.37656e-05	4.36032
Sgip1	-0.135073	1.72082	-4.85253	1.23616e-06	1.42956e-05	4.32095
Mettl24	-0.0800003	0.214965	-4.85236	1.23727e-06	1.42956e-05	4.32009
Xkr6	-0.113188	0.587039	-4.84646	1.27453e-06	1.46955e-05	4.29165
Rai1	-0.10413	0.496127	-4.84439	1.28784e-06	1.48182e-05	4.28169
9330159F19Rik	0.130898	0.941589	4.83848	1.32663e-06	1.52329e-05	4.25325
Edc3	0.0744614	0.217823	4.8359	1.34391e-06	1.53994e-05	4.24085
Pacrg	0.153774	1.12728	4.8319	1.37119e-06	1.56796e-05	4.22159
Kcnj10	-0.0968755	0.357666	-4.82846	1.39503e-06	1.59195e-05	4.20507
Insig1	-0.0605543	0.134148	-4.81843	1.46684e-06	1.67045e-05	4.15698
Cecr2	-0.111055	0.538445	-4.81195	1.51506e-06	1.72183e-05	4.12599
Farp2	0.0921401	0.340113	4.80887	1.53854e-06	1.74438e-05	4.11126
BC034090	-0.0595866	0.125954	-4.80853	1.54119e-06	1.74438e-05	4.10961
Rgs3	0.0904829	0.308279	4.80624	1.55886e-06	1.76078e-05	4.09869
Sbf2	0.125216	0.947612	4.80026	1.60611e-06	1.81046e-05	4.07009
Adcy9	0.125459	0.89129	4.79896	1.6165e-06	1.81848e-05	4.06391
Akap6	-0.13987	1.18078	-4.79558	1.64397e-06	1.84564e-05	4.04777
Sox2ot	-0.124635	0.640332	-4.78709	1.71483e-06	1.92131e-05	4.00735
Gm21992	-0.116841	0.709971	-4.78337	1.74684e-06	1.95322e-05	3.98964
Ttyh3	0.131848	0.964077	4.7818	1.76053e-06	1.96457e-05	3.98217
Xylt1	-0.144363	1.61369	-4.77232	1.84525e-06	2.05497e-05	3.93716
Pepd	0.0863415	0.309354	4.75054	2.05511e-06	2.28409e-05	3.83405
Shisa4	-0.0633897	0.152236	-4.74787	2.08236e-06	2.30707e-05	3.82144
Gm10125	-0.117806	0.575621	-4.7477	2.0841e-06	2.30707e-05	3.82065
Notch1	-0.115486	0.626299	-4.74605	2.10113e-06	2.32128e-05	3.81286
Pot1b	0.0897333	0.332821	4.74527	2.10931e-06	2.32569e-05	3.80914
Ank2	-0.0893015	3.06823	-4.73858	2.18e-06	2.39887e-05	3.77759
Adgrv1	0.0972643	0.256487	4.73205	2.25115e-06	2.47226e-05	3.74686
Srgap1	-0.0841798	0.2568	-4.72914	2.28354e-06	2.50287e-05	3.73319
Slc6a1	0.132373	1.15673	4.72414	2.34036e-06	2.56009e-05	3.70967
Slc25a23	-0.083387	0.298282	-4.71992	2.38933e-06	2.6085e-05	3.68986
Msi1	-0.0996221	0.412252	-4.71927	2.397e-06	2.61175e-05	3.68679
A830008E24Rik	0.06443	0.139017	4.71858	2.40507e-06	2.6154e-05	3.68358
Cotl1	0.0725281	0.205892	4.71042	2.50316e-06	2.71673e-05	3.64534
Fars2	0.136535	1.37057	4.70698	2.54574e-06	2.75755e-05	3.62921
Lrp1	-0.129532	1.05012	-4.70067	2.62551e-06	2.83841e-05	3.5997
Kcnk2	0.103062	0.412201	4.68923	2.77625e-06	2.99096e-05	3.54631
Rgs17	0.0710604	0.199189	4.68915	2.7774e-06	2.99096e-05	3.54592
Gm29514	-0.063745	0.149052	-4.68604	2.81986e-06	3.0308e-05	3.53141
Pitpnc1	-0.127176	2.49876	-4.68129	2.8858e-06	3.09568e-05	3.50931
Gm36723	-0.0706319	0.170868	-4.6622	3.16627e-06	3.38999e-05	3.42065
Gm44626	0.0735985	0.180188	4.64957	3.36619e-06	3.59709e-05	3.36213
Wscd1	-0.0870603	0.32752	-4.64472	3.44607e-06	3.67537e-05	3.33972
Rbfox2	-0.126801	1.05357	-4.64349	3.46655e-06	3.69011e-05	3.33406
Crim1	0.113772	0.612115	4.64156	3.49908e-06	3.7176e-05	3.32514
Tmem135	0.114842	0.762448	4.64045	3.51779e-06	3.73034e-05	3.32004
Efna5	-0.0781969	0.20653	-4.63126	3.67738e-06	3.89213e-05	3.27765
Mt1	0.0621497	0.156685	4.62702	3.75334e-06	3.96251e-05	3.25812
Usp53	0.111106	0.565968	4.62675	3.75817e-06	3.96251e-05	3.25689
Tns3	0.100048	0.485608	4.61002	4.07292e-06	4.28071e-05	3.18008
Gm11867	-0.11384	0.558818	-4.6099	4.0754e-06	4.28071e-05	3.1795
2900052N01Rik	0.0765192	0.231836	4.59846	4.30509e-06	4.51343e-05	3.12714
Celrr	-0.126564	0.839311	-4.59154	4.45009e-06	4.65664e-05	3.09552
Map3k19	0.0732648	0.207642	4.58907	4.50293e-06	4.7007e-05	3.08425
Tmem51	-0.0594287	0.135226	-4.58878	4.50914e-06	4.7007e-05	3.08293
Magi3	0.137788	1.15875	4.58548	4.58079e-06	4.76643e-05	3.06788
Tnc	0.086201	0.243126	4.57653	4.78085e-06	4.96528e-05	3.02708
Nhsl1	0.147785	1.74972	4.57153	4.89611e-06	5.07291e-05	3.00435
Tafa1	0.124759	0.763959	4.57124	4.90278e-06	5.07291e-05	3.00305
Nacc2	-0.0825891	0.289691	-4.56541	5.04095e-06	5.20616e-05	2.97653
R3hdm1	0.118506	0.974486	4.55829	5.21438e-06	5.37527e-05	2.94425
Pgm1	0.101213	0.468962	4.54703	5.50058e-06	5.65978e-05	2.89327
Kcng2	0.0507916	0.117705	4.54503	5.55302e-06	5.70316e-05	2.88422
Disp3	-0.104665	0.411445	-4.54405	5.5789e-06	5.71915e-05	2.87979
Bcar3	-0.112855	0.569136	-4.54357	5.5916e-06	5.72159e-05	2.87762
Per2	0.0963031	0.442892	4.54146	5.64774e-06	5.76839e-05	2.86809
Rfx3	0.131045	1.6504	4.5355	5.80941e-06	5.92044e-05	2.84117
Efemp1	-0.0598018	0.13555	-4.53518	5.81796e-06	5.92044e-05	2.83977
Abca5	0.0920912	0.3795	4.52727	6.03956e-06	6.13469e-05	2.80412
Rreb1	-0.110286	0.633884	-4.52271	6.17112e-06	6.25686e-05	2.78357
Eif4g3	-0.124014	1.186	-4.51584	6.37423e-06	6.451e-05	2.75269
Ttc39c	-0.0639405	0.190966	-4.51485	6.40399e-06	6.46931e-05	2.74825
Gldc	-0.128974	1.03004	-4.50287	6.77534e-06	6.83201e-05	2.69452
Gm9925	0.0544892	0.121622	4.49869	6.90938e-06	6.95452e-05	2.67585
Plekhm2	-0.0939152	0.421693	-4.49578	7.0045e-06	7.02834e-05	2.66281
Tank	-0.0937763	0.424068	-4.49567	7.00806e-06	7.02834e-05	2.66233
Pard3b	0.134092	1.49653	4.48845	7.24922e-06	7.25707e-05	2.63009
Taok3	-0.0898649	0.400013	-4.48768	7.27551e-06	7.27027e-05	2.62664
Trim37	-0.0897963	0.393677	-4.47746	7.6318e-06	7.61258e-05	2.58108
Lmcd1	-0.0613446	0.150637	-4.47566	7.69644e-06	7.66327e-05	2.57305
Gas7	-0.071929	0.271385	-4.47097	7.86662e-06	7.81869e-05	2.55221
Nrip1	-0.0780581	0.28583	-4.46277	8.17364e-06	8.10052e-05	2.51574
AW047730	-0.0608616	0.153004	-4.46261	8.17939e-06	8.10052e-05	2.51507
Grk3	0.129739	1.3775	4.45198	8.59431e-06	8.49626e-05	2.46794
Adgrl3	0.119133	2.33789	4.45071	8.6452e-06	8.53137e-05	2.46232
Dhcr24	-0.0543165	0.127602	-4.43954	9.1054e-06	8.96955e-05	2.41294
Gab2	0.112553	0.599076	4.42922	9.55144e-06	9.39225e-05	2.36741
A330093E20Rik	0.115746	0.52527	4.42469	9.75393e-06	9.57439e-05	2.34744
Lcorl	0.114034	0.714713	4.42385	9.79169e-06	9.59447e-05	2.34376
Gm35552	0.101414	0.460379	4.41838	1.0042e-05	9.82243e-05	2.31974
Mpdz	0.0959904	0.506008	4.4152	1.01907e-05	9.95027e-05	2.30575
Wipf1	-0.0829902	0.293892	-4.41113	1.03837e-05	0.000101209	2.2879
Magi2	0.0773425	3.25594	4.39699	1.10825e-05	0.000107831	2.22593
Dapp1	-0.0675333	0.193258	-4.38686	1.16102e-05	0.000112767	2.18168
Fam222b	-0.0971917	0.502541	-4.38411	1.17573e-05	0.000113997	2.1697
Extl3	-0.0920516	0.432454	-4.3723	1.24108e-05	0.000120123	2.11826
Sh3pxd2b	0.108415	0.656889	4.35241	1.35902e-05	0.000131308	2.03196
Reep5	0.0676569	0.214102	4.34618	1.39813e-05	0.000134852	2.005
Gramd1c	0.05982	0.152201	4.34558	1.40189e-05	0.000134981	2.00244
Glcci1	0.0728458	0.262566	4.34229	1.42306e-05	0.000136781	1.9882
Zfp467	-0.052881	0.123296	-4.34144	1.42857e-05	0.000137073	1.98453
Bmp2k	-0.11411	0.787965	-4.34082	1.43255e-05	0.000137218	1.98188
Peak1	-0.098155	0.517494	-4.32901	1.51147e-05	0.000144528	1.93093
Gm49797	-0.0972676	0.52929	-4.32464	1.54164e-05	0.000147159	1.91215
Map3k5	-0.0723568	0.243877	-4.31758	1.59169e-05	0.000151676	1.8818
Eepd1	-0.052522	0.124145	-4.31528	1.60833e-05	0.000152998	1.87192
Iqsec1	-0.117461	1.06556	-4.31355	1.62094e-05	0.000153934	1.8645
Abat	-0.110989	0.712669	-4.30698	1.6698e-05	0.000158303	1.8363
Scarna2	0.0634773	0.188804	4.30625	1.67528e-05	0.000158552	1.83318
Als2cl	-0.0595125	0.156884	-4.30311	1.69913e-05	0.000160534	1.81976
Foxp1	0.116774	0.896196	4.29199	1.7864e-05	0.000168492	1.77221
Plscr4	0.0727726	0.243349	4.2829	1.86082e-05	0.000175214	1.73346
Tlcd4	-0.0649263	0.198423	-4.27963	1.88839e-05	0.000177508	1.71951
D3Ertd751e	-0.0769143	0.293299	-4.27195	1.95445e-05	0.000183408	1.68687
Hivep2	-0.121223	1.15476	-4.26986	1.97285e-05	0.000184821	1.67798
Map3k13	-0.0788211	0.322996	-4.26906	1.97996e-05	0.000185174	1.67457
Phactr1	-0.117427	1.97613	-4.26862	1.98383e-05	0.000185224	1.67271
Ogdhl	0.078018	0.307743	4.25991	2.06265e-05	0.000192259	1.63575
Trp53inp1	0.0553545	0.144269	4.25849	2.07568e-05	0.00019315	1.62977
Acsl6	-0.117548	1.05772	-4.25196	2.13712e-05	0.000198534	1.6021
Arid1a	-0.105324	0.725276	-4.24756	2.17943e-05	0.000202126	1.5835
Rrbp1	-0.0911529	0.429115	-4.24698	2.18509e-05	0.000202312	1.58104
Adra1a	-0.0902829	0.386919	-4.24659	2.18884e-05	0.000202322	1.57942
Ripor2	-0.0591499	0.19334	-4.24558	2.19867e-05	0.000202892	1.57517
Nav3	0.124719	1.12029	4.24003	2.25366e-05	0.000207621	1.55174
Rtn4	-0.0928539	0.49887	-4.23956	2.25845e-05	0.000207718	1.54972
Slc6a11	-0.125765	1.10762	-4.23754	2.27878e-05	0.000209195	1.54123
Nrg2	0.102827	0.551249	4.23722	2.28206e-05	0.000209195	1.53986
Ube3c	0.101562	0.680067	4.22839	2.37332e-05	0.000217202	1.50268
Cntnap2	0.127015	1.11731	4.22354	2.42486e-05	0.000221553	1.48231
Pxk	-0.0609808	0.190353	-4.22176	2.44413e-05	0.000222946	1.47481
Gm37728	0.0485602	0.118172	4.21931	2.47072e-05	0.000225002	1.46455
Trip12	0.107257	0.890561	4.21528	2.51523e-05	0.00022868	1.44763
Zc3h6	0.0752957	0.305807	4.21086	2.56488e-05	0.000232812	1.4291
Thra	0.095275	0.547819	4.19203	2.78701e-05	0.000252561	1.3504
Tle4	-0.115886	1.02278	-4.1897	2.81567e-05	0.000254742	1.34071
Gm16759	-0.105281	0.618609	-4.1882	2.83429e-05	0.00025601	1.33446
Klf15	0.0717422	0.263503	4.17413	3.01501e-05	0.00027189	1.27592
Elovl5	-0.0757113	0.300783	-4.16798	3.09737e-05	0.000278864	1.2504
Tprkb	-0.125396	1.05363	-4.16721	3.10779e-05	0.000279348	1.24722
Zhx2	-0.117596	1.0838	-4.16646	3.11801e-05	0.000279813	1.24411
Dlg4	-0.0820559	0.396219	-4.16182	3.18192e-05	0.000285088	1.2249
Zfp516	-0.0864302	0.406994	-4.1577	3.2397e-05	0.000289796	1.20786
Ldlrad3	-0.0876343	0.417164	-4.15253	3.31379e-05	0.000295947	1.18645
Ptprz1	0.10067	2.64676	4.14241	3.46323e-05	0.000308393	1.14471
Pfkfb3	-0.0597599	0.173619	-4.14234	3.46427e-05	0.000308393	1.14442
Tef	0.102817	0.715592	4.14104	3.48398e-05	0.00030965	1.13905
Adamts9	0.115188	0.701548	4.12894	3.67213e-05	0.00032585	1.08929
1190005I06Rik	0.0711663	0.25731	4.12594	3.72023e-05	0.000329591	1.07697
Vps37b	-0.0450913	0.110027	-4.12529	3.73067e-05	0.000329988	1.07433
Nrxn2	0.11481	1.52106	4.11828	3.84584e-05	0.000339634	1.04556
4933432K03Rik	0.068079	0.216356	4.11392	3.9191e-05	0.000345554	1.02772
Gm1976	-0.0821957	0.392494	-4.11332	3.92938e-05	0.00034591	1.02524
Kdm6b	-0.0506352	0.130869	-4.09473	4.25773e-05	0.000374222	0.949356
Suclg2	0.0715489	0.275081	4.08288	4.48049e-05	0.000393177	0.901155
Chd9	-0.111025	1.72723	-4.06889	4.75775e-05	0.000416848	0.84442
Fermt2	-0.103045	0.733129	-4.06554	4.8265e-05	0.000422205	0.830866
Tmcc1	0.114468	1.22325	4.05972	4.9481e-05	0.00043216	0.807361
Brwd1	-0.0976435	0.681997	-4.05798	4.98512e-05	0.000434709	0.800321
Snd1	0.0958922	0.65434	4.05668	5.01281e-05	0.000436437	0.795089
Unc13c	-0.0711813	0.203874	-4.0555	5.0382e-05	0.00043796	0.790319
Zcchc2	-0.0543737	0.161289	-4.05229	5.10782e-05	0.000443318	0.777356
Dclk2	0.0952807	0.579557	4.05046	5.14777e-05	0.000446087	0.769999
Dtx3	-0.0511198	0.140796	-4.04588	5.24933e-05	0.000454177	0.751551
Stard8	-0.0701915	0.25237	-4.04449	5.28053e-05	0.000456166	0.745954
Dcc	-0.131396	1.07792	-4.03691	5.45379e-05	0.0004704	0.715474
Sntb2	-0.063238	0.238143	-4.03069	5.59998e-05	0.000482259	0.690504
Kcna2	-0.0603066	0.2016	-4.02449	5.74932e-05	0.000494353	0.665662
Hivep1	-0.0867588	0.44827	-4.02368	5.76907e-05	0.000495283	0.662426
Fgfr2	-0.101194	2.06701	-4.01377	6.01648e-05	0.000515725	0.622801
Trerf1	0.100171	0.716198	4.01293	6.03796e-05	0.000516768	0.619438
Lpp	0.113882	1.6407	4.00766	6.17394e-05	0.000527591	0.598427
Reps1	0.0939271	0.61097	4.0054	6.23326e-05	0.000531841	0.589406
0610040J01Rik	-0.0612579	0.184041	-3.99931	6.39561e-05	0.000544855	0.565153
Tagln3	-0.0571103	0.178153	-3.9957	6.49352e-05	0.000552347	0.550824
Nr3c2	-0.115245	1.65317	-3.99338	6.55737e-05	0.000556925	0.541595
Qki	0.0992481	2.61341	3.98558	6.77633e-05	0.000574641	0.510622
Tango2	0.0677108	0.275051	3.98486	6.79683e-05	0.0005755	0.507774
Car2	-0.0559222	0.169095	-3.9836	6.83302e-05	0.000577682	0.502767
Neo1	0.10912	1.02976	3.98307	6.8481e-05	0.000578076	0.500689
Lrrc4b	-0.0620945	0.218392	-3.98205	6.87756e-05	0.00057968	0.496642
Abcd2	-0.0777184	0.342909	-3.97994	6.93893e-05	0.000583965	0.488267
Ctso	0.0693225	0.28013	3.97936	6.95581e-05	0.000584499	0.485975
Tmem164	0.121246	1.1683	3.96555	7.37052e-05	0.00061841	0.43139
Cacna1a	-0.0967882	0.657972	-3.9592	7.56888e-05	0.000634094	0.406365
Mfsd2a	0.0589433	0.183061	3.95431	7.72509e-05	0.000646204	0.387117
2310022B05Rik	0.0828914	0.408941	3.9522	7.79358e-05	0.000650335	0.378801
PTPRG	0.11648	1.41111	3.95206	7.79792e-05	0.000650335	0.378276
Gm10649	-0.0449641	0.123406	-3.94943	7.88398e-05	0.000656524	0.367937
Asap2	0.109887	1.05429	3.94197	8.13299e-05	0.000676245	0.338646
Ralbp1	0.0747065	0.328803	3.9411	8.16242e-05	0.000677676	0.335244
Pip4k2a	-0.0950465	0.601623	-3.93767	8.27975e-05	0.00068639	0.321803
Dpysl2	-0.0888797	0.550688	-3.9341	8.40356e-05	0.000695614	0.307825
Sorbs3	-0.0788077	0.358145	-3.9311	8.50932e-05	0.000703319	0.296049
Gm6145	-0.112594	1.57625	-3.92211	8.83274e-05	0.000728964	0.260928
Pigk	-0.0628831	0.245012	-3.91964	8.92348e-05	0.000735358	0.251307
Masp1	0.0532473	0.148977	3.91087	9.25326e-05	0.000761403	0.21715
Ttll3	0.0707306	0.268378	3.90912	9.32031e-05	0.000765785	0.210355
Dcun1d4	-0.0694888	0.309086	-3.89844	9.74044e-05	0.00079912	0.168869
1110019D14Rik	-0.0871354	0.427774	-3.89496	9.88118e-05	0.000809469	0.155373
Pik3r3	-0.0669126	0.268696	-3.89219	9.99473e-05	0.000817563	0.144626
Ccdc148	-0.0673486	0.26501	-3.89048	0.000100651	0.000822109	0.138023
Fbn1	-0.0582801	0.213115	-3.88001	0.000105078	0.000857001	0.0975475
Spred1	0.101883	0.834056	3.87907	0.000105483	0.000859046	0.0939238
Gm26703	0.0562026	0.182344	3.87743	0.000106199	0.00086361	0.0875613
Gng12	0.101768	0.758984	3.87283	0.000108218	0.00087874	0.0698541
Zfp943	-0.0542995	0.175513	-3.87054	0.000109239	0.000885734	0.0610262
Gm19951	0.0715181	0.286342	3.87001	0.000109479	0.000886384	0.0589624
Robo2	0.116813	1.00696	3.86806	0.000110357	0.000892185	0.0514589
Ccdc80	-0.0526412	0.153651	-3.86454	0.000111957	0.000903803	0.0379283
Csgalnact1	0.11417	1.42269	3.8632	0.000112571	0.000907437	0.0327889
Slc39a12	0.115585	1.43047	3.86187	0.000113187	0.000911085	0.0276531
Speg	-0.0446878	0.131576	-3.86096	0.000113608	0.000913147	0.0241652
Smarca1	0.0431107	0.111504	3.85887	0.000114583	0.00091965	0.0161344
Apoe	0.106593	0.837714	3.85457	0.000116612	0.000934581	-0.000359831
Unc13a	-0.0556122	0.224594	-3.84985	0.000118881	0.000951392	-0.0184681
Dnaaf9	-0.0948352	2.07014	-3.84746	0.000120044	0.000958471	-0.0276179
B3galt1	-0.0873115	2.85765	-3.84732	0.000120111	0.000958471	-0.0281411
Tpcn1	-0.0806791	0.423732	-3.84632	0.000120601	0.000960996	-0.0319634
Ccdc50	0.0998401	0.801948	3.84545	0.000121031	0.000963039	-0.0353083
Elovl6	-0.0748156	0.341605	-3.84502	0.000121241	0.000963324	-0.0369327
Fam120c	0.0944915	0.681895	3.84253	0.000122475	0.000971739	-0.0464481
Arhgap32	0.0985488	0.841586	3.83799	0.00012476	0.000988452	-0.0638097
Etv5	-0.086145	0.4851	-3.83275	0.000127442	0.00100827	-0.0837933
Dtx1	-0.0688499	0.290369	-3.8206	0.00013388	0.00105769	-0.130069
Mtcl1	-0.0629598	0.256323	-3.8175	0.000135569	0.0010674	-0.141837
Exoc6b	0.105945	1.18594	3.81747	0.000135591	0.0010674	-0.141987
Timp3	-0.0977644	0.660316	-3.81729	0.000135686	0.0010674	-0.142646
Acss2	-0.0874991	0.4917	-3.81613	0.000136324	0.0010709	-0.14705
Acsbg1	-0.10686	0.988056	-3.81519	0.000136846	0.00107348	-0.15064
Plekho2	-0.0497432	0.138145	-3.80655	0.000141706	0.00111003	-0.183393
Cbl	0.0707457	0.341436	3.80522	0.000142469	0.00111348	-0.188433
Mtus1	-0.0653143	0.256357	-3.80508	0.000142548	0.00111348	-0.18895
Slc15a2	0.0981645	0.759169	3.78811	0.00015263	0.00119056	-0.25307
Dync1i2	0.076039	0.440995	3.78725	0.00015316	0.00119301	-0.256318
Ssbp2	0.106732	1.32938	3.78098	0.00015706	0.00122168	-0.279905
Ak4	-0.0464994	0.12841	-3.77339	0.000161917	0.00125769	-0.308464
Trak1	-0.101688	1.06527	-3.77212	0.000162739	0.00126231	-0.313211
Syngap1	-0.0778686	0.43452	-3.77023	0.000163975	0.00127012	-0.320306
Adgrl2	-0.0624849	0.240701	-3.76936	0.00016455	0.00127214	-0.323588
Hs2st1	-0.0935779	0.686916	-3.76914	0.000164695	0.00127214	-0.32441
Odf2	-0.0846966	0.530693	-3.76255	0.000169089	0.00130427	-0.349094
Cep162	-0.0655388	0.279937	-3.76063	0.00017039	0.00131248	-0.356278
Rarg	-0.0466177	0.129096	-3.75732	0.000172654	0.00132807	-0.368646
Vti1a	0.106085	1.2498	3.75643	0.000173272	0.0013289	-0.371997
1500004A13Rik	-0.0583055	0.226494	-3.75623	0.000173405	0.0013289	-0.372715
Gm37679	0.084949	0.421733	3.75612	0.000173481	0.0013289	-0.373127
Ssh1	-0.054328	0.18402	-3.755	0.000174259	0.00133302	-0.37732
Dnajc3	0.0707494	0.331423	3.75389	0.000175033	0.0013371	-0.381474
Galnt1	0.0965866	0.755931	3.75209	0.000176291	0.00134485	-0.388182
Scara3	-0.0858163	0.490189	-3.75122	0.000176909	0.00134771	-0.391461
2310014F06Rik	0.0531944	0.15788	3.75051	0.000177407	0.00134966	-0.394098
Gramd1a	-0.0534101	0.185599	-3.74952	0.000178108	0.00135077	-0.39779
Pals2	-0.0963228	0.684544	-3.74941	0.000178187	0.00135077	-0.398209
Plxdc2	0.102546	0.822926	3.74927	0.000178284	0.00135077	-0.398716
Csnk1g3	0.0728655	0.38926	3.74331	0.000182562	0.00138129	-0.420931
Gm46123	-0.046612	0.140677	-3.74167	0.000183755	0.00138803	-0.427033
Smarcd3	-0.0480918	0.148506	-3.7414	0.000183953	0.00138803	-0.428042
Nufip2	-0.0689505	0.332871	-3.74039	0.000184696	0.00139055	-0.431819
Luc7l3	-0.104509	1.32163	-3.74026	0.000184789	0.00139055	-0.432289
Phldb2	-0.0506294	0.142781	-3.73416	0.000189318	0.00142271	-0.454971
Slc35f1	0.0981576	0.623753	3.73114	0.000191605	0.00143795	-0.466218
App	0.0917744	0.71156	3.73005	0.000192434	0.00144222	-0.47026
Acin1	-0.0934326	0.777734	-3.72731	0.000194533	0.00145598	-0.480417
Car10	-0.0721228	0.339308	-3.72082	0.000199592	0.00149183	-0.504454
Idh2	0.072972	0.355266	3.71961	0.000200553	0.001497	-0.508952
Rapgef3	0.106592	1.09522	3.71488	0.000204337	0.00152319	-0.52645
Arhgef19	-0.0631808	0.248627	-3.71211	0.000206583	0.00153787	-0.536682
Pde4a	-0.0398301	0.120909	-3.70645	0.00021125	0.0015705	-0.55759
U2surp	-0.0824963	0.557358	-3.69085	0.000224618	0.00166764	-0.614993
Atn1	-0.0550156	0.198584	-3.68482	0.000229998	0.00170531	-0.637133
Rab30	-0.0948521	0.778123	-3.68359	0.00023111	0.00171126	-0.641641
Chst10	-0.0584403	0.220102	-3.6776	0.00023659	0.00174926	-0.663555
Nrp1	-0.0823787	0.532468	-3.6773	0.000236873	0.00174926	-0.664671
Atp8a1	-0.0970193	0.855895	-3.67271	0.000241165	0.00177859	-0.68146
Wnt7b	-0.0495468	0.151984	-3.67182	0.000242007	0.00178243	-0.684719
5031425E22Rik	-0.0947845	0.803607	-3.67116	0.000242624	0.00178461	-0.687101
Nedd9	0.0758435	0.385734	3.67026	0.00024348	0.00178706	-0.690393
Gopc	-0.0493859	0.161844	-3.67014	0.000243602	0.00178706	-0.69086
Slc13a5	-0.0491819	0.145786	-3.66807	0.00024558	0.00179919	-0.698418
Zeb2	-0.108981	1.3366	-3.66683	0.000246765	0.00180523	-0.70292
Stat2	-0.0439764	0.119806	-3.66653	0.000247056	0.00180523	-0.704019
Pacs2	-0.0571648	0.220693	-3.66517	0.000248373	0.00181247	-0.708989
Nfat5	-0.0955889	0.881858	-3.66438	0.000249143	0.0018157	-0.711881
Tent4a	-0.0397581	0.10949	-3.66206	0.000251404	0.00182977	-0.720324
Slc20a2	0.0813717	0.471386	3.64985	0.000263648	0.00191637	-0.764758
Atp13a4	0.106738	1.09109	3.64388	0.000269834	0.00195877	-0.786423
Bin1	-0.063974	0.284814	-3.6389	0.000275099	0.00199438	-0.804469
Esco1	-0.0682672	0.348435	-3.63322	0.00028122	0.00203609	-0.82502
Irs1	-0.0621396	0.262346	-3.63028	0.000284438	0.0020567	-0.835641
Gm11266	-0.0811038	0.480112	-3.60794	0.000310043	0.00223893	-0.916088
P4ha1	-0.0647478	0.306678	-3.60683	0.00031137	0.00224559	-0.920072
Gm37885	0.0603245	0.237027	3.60485	0.000313751	0.00225982	-0.927178
Lap3	-0.047013	0.145206	-3.60051	0.000319036	0.00229491	-0.94276
Coro2b	-0.0893536	0.710369	-3.59834	0.000321697	0.00231105	-0.950508
Arhgef10l	-0.0904207	0.708618	-3.59562	0.000325077	0.00233231	-0.960255
Gm2115	-0.0576994	0.212358	-3.59335	0.000327917	0.00234965	-0.968368
Ankrd6	-0.0722027	0.373409	-3.59064	0.000331342	0.00237113	-0.978057
Lhfpl3	-0.0637952	0.247661	-3.58844	0.000334152	0.00238816	-0.985932
Man1c1	-0.0517325	0.183811	-3.58762	0.000335201	0.00239257	-0.988854
Gm33680	0.0630132	0.250449	3.58703	0.000335965	0.00239494	-0.990976
Soga1	-0.0526503	0.196726	-3.58606	0.000337208	0.00240071	-0.994419
Itprid2	0.076383	0.455485	3.58496	0.000338637	0.0024078	-0.998362
Tnik	0.0677889	2.98665	3.58256	0.000341762	0.00242691	-1.00693
Ahcyl1	0.101099	1.37213	3.58067	0.000344233	0.00244133	-1.01364
Dop1b	-0.0784986	0.504984	-3.57605	0.00035037	0.00248168	-1.03011
Sh3rf1	0.0856326	0.584713	3.57192	0.000355938	0.0025179	-1.04481
Afap1	-0.054253	0.201668	-3.56967	0.000358999	0.00253632	-1.05278
Rfx2	-0.0532861	0.189149	-3.56641	0.000363484	0.00256473	-1.06435
Kank1	0.110255	1.20132	3.55871	0.000374298	0.00263769	-1.09167
Grk4	-0.0725625	0.374527	-3.54959	0.000387494	0.00272464	-1.12393
Wdpcp	0.0905111	0.671149	3.5495	0.000387621	0.00272464	-1.12424
Psd2	-0.0888815	0.660239	-3.5482	0.00038953	0.0027346	-1.12881
Gm45837	-0.055245	0.239659	-3.53709	0.00040628	0.00284858	-1.16801
Mlxip	0.0643531	0.311592	3.52886	0.000419099	0.00293475	-1.19692
Trpm3	-0.140955	2.93144	-3.52831	0.000419972	0.00293578	-1.19886
Hlcs	-0.0702419	0.359884	-3.5281	0.000420304	0.00293578	-1.19959
Frrs1l	-0.0407553	0.129955	-3.52745	0.000421348	0.00293624	-1.2019
Shroom4	-0.080378	0.487821	-3.5274	0.00042143	0.00293624	-1.20208
Fam117b	0.0564785	0.237921	3.52104	0.000431649	0.00300367	-1.22437
Lncppara	-0.0891135	0.760866	-3.51825	0.00043621	0.0030316	-1.23415
Sirpa	-0.0793665	0.519067	-3.51737	0.000437661	0.00303788	-1.23724
Clk1	0.0866653	0.76769	3.51574	0.000440341	0.00305267	-1.24292
Disp1	-0.0498485	0.174336	-3.50958	0.000450664	0.00312033	-1.26447
Syndig1	-0.0384552	0.117079	-3.50875	0.000452077	0.00312621	-1.26738
Rnf182	-0.0758952	0.455864	-3.50674	0.000455499	0.00314595	-1.2744
Igdcc3	0.0448209	0.130336	3.50477	0.000458878	0.00316534	-1.28127
Prr5	0.0789085	0.494612	3.50017	0.000466858	0.0032143	-1.2973
Stag1	0.0958782	1.2535	3.50001	0.000467134	0.0032143	-1.29785
Deptor	0.049564	0.157789	3.49853	0.000469737	0.0032282	-1.30301
Inf2	-0.052818	0.202328	-3.49264	0.000480203	0.00329605	-1.32349
Ptpn12	-0.07551	0.478926	-3.49219	0.000481019	0.00329757	-1.32507
Smpd3	-0.0436062	0.153218	-3.48953	0.000485818	0.00332635	-1.3343
Cdk17	-0.0682354	0.401912	-3.48854	0.000487614	0.00333454	-1.33773
Lrrc9	-0.0543647	0.19707	-3.48789	0.000488803	0.00333855	-1.33999
Hmgb1	-0.0676633	0.333046	-3.48507	0.000493974	0.00336972	-1.34977
Tex2	-0.0597231	0.280256	-3.48152	0.000500576	0.00341056	-1.3621
Mgat5	-0.110496	1.29532	-3.48069	0.000502125	0.00341691	-1.36497
Syt11	-0.0682011	0.374718	-3.47912	0.000505074	0.00343277	-1.37042
Resf1	0.0461497	0.154699	3.47802	0.000507138	0.00344097	-1.3742
Dtnb	0.0822681	0.63364	3.47782	0.000507522	0.00344097	-1.37491
Srgap2	0.0965183	1.02909	3.47735	0.000508415	0.00344282	-1.37654
Orc3	0.0609218	0.297828	3.47621	0.000510579	0.00345326	-1.38049
Morf4l1	0.0563725	0.255659	3.47421	0.00051439	0.00347479	-1.38739
Tet1	-0.0648068	0.309309	-3.46997	0.000522574	0.00352578	-1.40205
Limk2	-0.0624428	0.297055	-3.46934	0.000523804	0.00352979	-1.40424
Gm20743	-0.0534523	0.182799	-3.46874	0.000524971	0.00353336	-1.4063
Pcyt2	-0.0525308	0.202553	-3.46744	0.000527506	0.00354612	-1.41078
Fam172a	0.0970023	1.16699	3.4666	0.000529159	0.00355293	-1.41368
Adipor2	0.0656532	0.308888	3.46242	0.000537444	0.00360238	-1.42811
Dctn1	-0.0558531	0.248987	-3.46223	0.000537824	0.00360238	-1.42876
Pias1	0.0907328	0.925175	3.45831	0.000545696	0.0036507	-1.44225
Sfxn1	0.0628297	0.308634	3.45659	0.000549192	0.00366817	-1.44818
Fam228a	-0.057453	0.243837	-3.45637	0.00054963	0.00366817	-1.44892
Gm37694	0.0477972	0.163356	3.45531	0.00055179	0.00367816	-1.45256
Fasn	-0.0505133	0.184173	-3.45162	0.000559384	0.00372431	-1.46525
Hdac7	-0.0575379	0.253838	-3.44992	0.000562911	0.00374329	-1.47108
Gsap	-0.0876008	0.659349	-3.4493	0.000564212	0.00374745	-1.47322
Cat	-0.0422376	0.127052	-3.44894	0.00056497	0.00374799	-1.47447
Tent4b	-0.0562551	0.242308	-3.44321	0.000577062	0.00382058	-1.49412
Tmtc2	0.103343	1.05926	3.4431	0.00057729	0.00382058	-1.49448
Ap3s1	-0.0599065	0.282504	-3.44075	0.000582331	0.00384936	-1.50255
Egfr	0.103122	1.02839	3.43792	0.000588439	0.0038851	-1.51223
Rfx4	-0.100418	1.17519	-3.43705	0.000590324	0.00389291	-1.5152
Por	0.0656684	0.336177	3.4317	0.000602081	0.00396498	-1.53349
Thrsp	0.0511669	0.175146	3.43143	0.000602682	0.00396498	-1.53441
Usp9x	-0.0785205	0.61003	-3.42726	0.000612005	0.00402154	-1.54865
Lpin1	0.0646614	0.332592	3.42644	0.000613861	0.00402896	-1.55146
Gramd3	-0.0958556	0.970351	-3.42332	0.000620928	0.00407053	-1.56207
Gm38666	-0.0930902	0.723503	-3.41849	0.000632035	0.00413689	-1.57851
Nipbl	0.0926018	1.16857	3.41828	0.000632543	0.00413689	-1.57925
Idh1	-0.0454174	0.150506	-3.41769	0.000633912	0.00414096	-1.58125
Scrn1	-0.0470439	0.166533	-3.41435	0.00064171	0.00418697	-1.59259
Aff2	-0.0477596	0.188113	-3.41287	0.000645217	0.00420491	-1.59764
Acsl4	-0.0504112	0.193873	-3.41254	0.000645981	0.00420494	-1.59873
Map7d1	-0.0537444	0.233134	-3.41179	0.000647779	0.00420932	-1.60131
Ikzf2	0.074293	0.442329	3.41162	0.000648171	0.00420932	-1.60187
Erc1	0.0927747	1.01219	3.41115	0.000649286	0.00421162	-1.60346
Raver2	0.0865796	0.69817	3.41	0.000652021	0.00422443	-1.60736
Dgkh	-0.0742287	0.449042	-3.4079	0.000657068	0.00425216	-1.6145
Arap1	-0.0569926	0.24802	-3.40608	0.000661461	0.0042756	-1.62068
Fbxl7	0.0543189	0.19766	3.40076	0.000674458	0.00435454	-1.63871
Smap2	-0.0427643	0.152026	-3.39922	0.000678246	0.0043739	-1.64389
Gm32618	-0.0635007	0.315594	-3.39842	0.000680248	0.00438171	-1.64662
Lrp8	-0.0697336	0.414177	-3.39609	0.000686056	0.004414	-1.6545
Trp53	-0.0418948	0.128776	-3.39287	0.00069415	0.0044609	-1.66536
Pank1	-0.0626231	0.312961	-3.38899	0.00070403	0.00451916	-1.67845
Snx10	-0.0506763	0.211972	-3.38732	0.000708335	0.0045411	-1.68409
Syt17	-0.0579743	0.268306	-3.38703	0.000709087	0.0045411	-1.68508
Ostm1	-0.070033	0.359874	-3.38591	0.000711972	0.00455432	-1.68884
Caln1	0.0623136	0.356674	3.38276	0.000720194	0.00460161	-1.69947
Aebp2	-0.0529152	0.221621	-3.38237	0.000721203	0.00460275	-1.70076
Scn8a	-0.0710695	0.484595	-3.37579	0.000738674	0.00470884	-1.72292
Dach1	-0.0801838	0.461268	-3.37046	0.000753095	0.00478998	-1.74081
Ccdc28b	-0.0409939	0.125688	-3.37044	0.000753131	0.00478998	-1.74085
Bmpr1a	0.0874554	0.829021	3.36675	0.000763269	0.0048489	-1.75323
Pou3f3	-0.070301	0.42342	-3.36137	0.000778287	0.00493865	-1.77125
Khdrbs3	0.0812429	0.61481	3.35624	0.000792859	0.00502537	-1.78841
Caskin1	-0.0837926	0.685284	-3.3554	0.000795265	0.00503486	-1.79121
Dgkb	0.0838078	2.51098	3.35117	0.000807483	0.00510639	-1.80531
Dbx2	-0.0779004	0.529963	-3.34726	0.000818973	0.00517315	-1.81837
Cacna1d	-0.082973	0.711054	-3.34033	0.000839654	0.00529775	-1.84143
Acsf2	-0.0480352	0.174539	-3.33893	0.000843894	0.00531845	-1.84608
Tcp11l1	-0.0622659	0.33151	-3.33798	0.00084679	0.00533064	-1.84925
Dlg1	0.0879196	0.960936	3.33531	0.000854935	0.00537582	-1.85809
Klf12	0.094933	1.70945	3.32866	0.000875611	0.00549959	-1.88017
Tox	0.102711	0.881894	3.32807	0.000877442	0.00550486	-1.8821
Gpr156	0.0552564	0.224232	3.32669	0.000881798	0.00552388	-1.88668
Trappc8	0.0642852	0.380957	3.32648	0.000882467	0.00552388	-1.88738
Rnf20	-0.0748952	0.532238	-3.32212	0.000896347	0.00560444	-1.90179
Pfkfb4	-0.044543	0.152728	-3.3218	0.000897393	0.00560466	-1.90287
Maged1	-0.0358754	0.105302	-3.31632	0.000915152	0.00570501	-1.92097
Cox10	0.0685594	0.421453	3.31621	0.000915517	0.00570501	-1.92134
Smoc1	0.0591247	0.255478	3.31401	0.00092274	0.00574356	-1.92859
Dok6	0.0803174	0.651458	3.31335	0.000924908	0.00575061	-1.93076
Cmya5	0.0732198	0.3796	3.31278	0.000926802	0.00575593	-1.93265
Grm5	0.101272	1.218	3.31043	0.000934603	0.00579788	-1.94039
Luc7l2	0.0899896	1.3066	3.30994	0.000936255	0.00580164	-1.94202
Aff3	-0.0702289	0.469934	-3.30961	0.00093735	0.00580195	-1.9431
Ephb2	-0.0332163	0.10458	-3.30806	0.000942548	0.00582762	-1.9482
Lrp6	0.0733057	0.547433	3.30643	0.000948045	0.00585508	-1.95357
Sod2	-0.0401105	0.130164	-3.30567	0.000950622	0.00586446	-1.95607
Atxn7l1	-0.0887521	0.909292	-3.30351	0.000957956	0.00590314	-1.96317
Acap2	0.087409	1.008	3.30279	0.000960434	0.00590802	-1.96555
Herc2	0.0821179	0.818828	3.30266	0.000960879	0.00590802	-1.96598
Plxnc1	0.0575196	0.274382	3.30201	0.000963106	0.00591515	-1.96812
Fryl	0.0814854	0.738212	3.30072	0.000967544	0.00593584	-1.97236
Tenm2	0.105096	1.57813	3.2995	0.000971734	0.00595496	-1.97635
Tpcn2	-0.0430639	0.14156	-3.29718	0.000979796	0.00599773	-1.98397
Zfp318	-0.0498265	0.215192	-3.29432	0.000989817	0.0060524	-1.99336
1700025G04Rik	-0.0568966	0.295166	-3.29192	0.000998287	0.0060919	-2.00122
Creb1	0.0608537	0.32252	3.29149	0.000999814	0.0060919	-2.00263
Inppl1	-0.0447575	0.151455	-3.29141	0.0010001	0.0060919	-2.00289
Emc8	0.0534706	0.238359	3.29125	0.00100067	0.0060919	-2.00342
Slc7a11	0.0923776	0.665301	3.29088	0.00100197	0.00609312	-2.00462
Kansl1l	0.0830908	0.685683	3.28752	0.00101399	0.00615276	-2.01561
Ctnna2	0.106026	2.20089	3.28752	0.001014	0.00615276	-2.01562
Nfatc1	-0.0423303	0.135772	-3.28608	0.0010192	0.00617755	-2.02034
Fth1	0.0396923	0.125087	3.28356	0.00102833	0.00622614	-2.02857
Tspan5	-0.0882208	0.865153	-3.28166	0.00103527	0.00626132	-2.03477
Blcap	-0.0431144	0.161604	-3.2699	0.00107924	0.00652014	-2.07312
Dhx32	-0.0461175	0.178961	-3.26943	0.00108104	0.00652388	-2.07465
Etv4	-0.0563002	0.25156	-3.26124	0.00111275	0.0067034	-2.1013
Vegfa	-0.0796853	0.557686	-3.26112	0.0011132	0.0067034	-2.10167
Fto	0.0897301	1.35602	3.24728	0.00116874	0.00703017	-2.14651
Crlf3	0.0790426	0.615125	3.24562	0.00117558	0.00706364	-2.15188
Clip2	-0.0606103	0.331928	-3.24231	0.00118929	0.00713834	-2.16256
Ypel2	-0.0398539	0.133705	-3.23893	0.00120347	0.00721562	-2.17347
Abca1	0.0903958	1.00615	3.22778	0.00125131	0.00749432	-2.20934
Ate1	0.0521469	0.233847	3.22538	0.00126183	0.00754922	-2.21705
Hepacam	0.0882302	1.04443	3.21837	0.00129305	0.00772747	-2.23953
Bcorl1	-0.0408569	0.142007	-3.21807	0.00129441	0.00772747	-2.2405
Washc2	-0.0841355	0.759539	-3.21755	0.00129674	0.00773302	-2.24215
Atg10	0.056491	0.273547	3.21587	0.00130439	0.00777027	-2.24756
Fam171a1	0.0735908	0.536784	3.21502	0.00130822	0.00778474	-2.25026
Rnf19a	0.0458148	0.191861	3.21316	0.00131672	0.00782691	-2.25621
Eif4a2	0.0524715	0.256736	3.21151	0.00132431	0.00785825	-2.2615
Dmtf1	0.0604974	0.341162	3.2114	0.00132482	0.00785825	-2.26185
Pcdh17	-0.0753997	0.571546	-3.20965	0.0013329	0.0078977	-2.26744
Prox1	0.0533276	0.247787	3.20727	0.00134396	0.00795477	-2.27504
Prpf40b	-0.0551711	0.277538	-3.20694	0.00134549	0.00795531	-2.27608
E2f3	-0.0623471	0.357017	-3.20414	0.00135864	0.00802384	-2.28503
Smox	0.0768863	0.620759	3.20386	0.00135997	0.00802384	-2.28593
Septin4	-0.0435103	0.146074	-3.2006	0.00137543	0.00810639	-2.29631
Mkln1	0.087518	1.10522	3.20018	0.00137741	0.00810948	-2.29764
Pde1c	0.061389	0.264555	3.19941	0.00138113	0.00812272	-2.30011
Fdft1	-0.0605526	0.316951	-3.19709	0.00139223	0.00817938	-2.30747
Prkaca	-0.0372316	0.120177	-3.19666	0.00139433	0.00818301	-2.30885
Malat1	0.0257209	5.98401	3.19623	0.00139641	0.00818657	-2.31023
Dnmbp	-0.0500693	0.2156	-3.18968	0.00142839	0.00836522	-2.33103
Lekr1	-0.0517252	0.224702	-3.18934	0.00143009	0.00836635	-2.33212
Mpc1	-0.0468374	0.196917	-3.18581	0.00144763	0.00846003	-2.34332
Spidr	0.0460807	0.177497	3.18537	0.00144984	0.00846035	-2.34472
Rhobtb2	-0.0417815	0.150242	-3.18519	0.00145074	0.00846035	-2.34529
Mitf	-0.0680956	0.434212	-3.17868	0.00148368	0.00864337	-2.3659
Ntrk3	0.0837599	0.79253	3.17792	0.00148758	0.00865701	-2.36832
Tnrc18	-0.0827476	0.848227	-3.17046	0.00152629	0.00887295	-2.3919
Fam193b	-0.0587266	0.337206	-3.16895	0.00153424	0.00890986	-2.39667
Tnrc6b	0.0846699	1.73011	3.16784	0.00154011	0.00893424	-2.40017
Lgi4	-0.066637	0.415901	-3.16754	0.00154166	0.00893424	-2.4011
Sema6a	-0.061291	0.304996	-3.16553	0.00155238	0.00898693	-2.40745
Rnf220	-0.058286	0.219074	-3.16359	0.00156271	0.00903734	-2.41354
Shisa6	0.0761016	0.581738	3.16323	0.00156465	0.0090391	-2.41467
Trpc4	0.045016	0.198722	3.16193	0.00157166	0.00907013	-2.41877
5330434G04Rik	0.0611842	0.374601	3.16147	0.00157414	0.00907213	-2.42022
E230016M11Rik	-0.0395325	0.133659	-3.16126	0.00157527	0.00907213	-2.42088
C030018K13Rik	-0.0476581	0.20127	-3.1606	0.00157885	0.00908332	-2.42297
Ddo	-0.0801536	0.635166	-3.15963	0.00158411	0.0091041	-2.42601
Gulp1	-0.0716212	0.463248	-3.15921	0.00158639	0.00910781	-2.42734
Epha3	0.0397938	0.151529	3.1578	0.00159407	0.00914072	-2.43177
Nlk	-0.0700932	0.522358	-3.15755	0.00159542	0.00914072	-2.43254
Mindy4	0.0487266	0.212666	3.15174	0.00162749	0.0093148	-2.45079
Acer3	0.0724354	0.52942	3.14724	0.00165274	0.0094496	-2.46492
Map6	-0.0387161	0.149434	-3.14454	0.00166804	0.00952233	-2.47336
Setx	0.0653669	0.42936	3.14439	0.0016689	0.00952233	-2.47383
Vit	0.0449616	0.150714	3.14385	0.00167198	0.00953014	-2.47553
Eps8	0.093185	1.11736	3.14061	0.00169055	0.00962605	-2.48565
Dennd1b	0.0728525	0.600915	3.13926	0.00169834	0.00966053	-2.48987
Col11a2	-0.0500022	0.206998	-3.13746	0.00170883	0.00971019	-2.4955
Gna13	0.0781124	0.689097	3.137	0.00171152	0.00971556	-2.49695
Astn2	0.0975301	1.75012	3.13589	0.00171797	0.00974217	-2.50039
Ncs1	-0.0367999	0.129587	-3.13422	0.00172775	0.00978766	-2.5056
Noct	0.0429598	0.167637	3.13371	0.00173076	0.00979468	-2.50719
Slc8a3	-0.0408565	0.155951	-3.12857	0.00176132	0.00995744	-2.52323
Adar	-0.0551492	0.308092	-3.12738	0.00176844	0.00998752	-2.52692
Kidins220	-0.0854434	1.17351	-3.12663	0.00177294	0.00999575	-2.52925
Zfp36l1	-0.0393791	0.133725	-3.12654	0.0017735	0.00999575	-2.52954
Lmo4	-0.0386727	0.1342	-3.12622	0.00177545	0.00999602	-2.53055
Rrp1	-0.035281	0.110856	-3.12594	0.00177715	0.00999602	-2.53143
Sdc2	-0.0746926	0.543818	-3.12435	0.00178673	0.0100397	-2.53635
Dchs1	0.0384081	0.123922	3.12278	0.00179632	0.0100834	-2.54125
Cep85l	-0.0896433	1.26411	-3.12015	0.0018124	0.0101634	-2.54941
Usp34	0.0840386	1.20586	3.11782	0.00182676	0.0102336	-2.55664
Pdzrn3	0.0892301	0.715359	3.11623	0.00183665	0.0102785	-2.56158
Kcnk10	-0.0438302	0.179009	-3.11577	0.00183951	0.0102842	-2.56301
Fbxo41	-0.0318138	0.101881	-3.11338	0.00185444	0.0103572	-2.57041
Aldh6a1	0.0575332	0.318873	3.11222	0.00186174	0.0103875	-2.57401
Hunk	-0.0469483	0.199108	-3.10747	0.00189193	0.0105454	-2.58873
Phrf1	0.0482454	0.220132	3.10285	0.00192169	0.0107005	-2.60301
Nphp4	-0.0351512	0.12756	-3.1019	0.00192782	0.0107187	-2.60592
Elf2	-0.0646353	0.418885	-3.10175	0.00192883	0.0107187	-2.60641
Ahctf1	0.0513645	0.267161	3.10112	0.00193292	0.0107225	-2.60834
Cpne2	-0.0402893	0.142592	-3.10105	0.00193338	0.0107225	-2.60856
Src	-0.0589087	0.355999	-3.10059	0.00193635	0.0107282	-2.60996
Slc35f3	-0.0748255	0.584347	-3.09927	0.00194504	0.0107657	-2.61406
Meis1	0.0478784	0.192629	3.09642	0.00196376	0.0108569	-2.62283
Macir	-0.0408909	0.149621	-3.09598	0.00196671	0.0108569	-2.6242
Rbm39	0.0828291	1.28574	3.09588	0.0019674	0.0108569	-2.62452
Prkn	0.0917497	1.80431	3.09218	0.00199205	0.010982	-2.63591
Rock1	0.0749902	0.708206	3.08957	0.00200958	0.0110677	-2.64392
Gja1	0.0786714	0.697624	3.08901	0.00201337	0.0110775	-2.64565
Zmiz1	-0.0894525	1.34717	-3.08555	0.00203698	0.0111963	-2.6563
Shank3	-0.0328237	0.114094	-3.0844	0.00204486	0.0112285	-2.65983
Slc4a8	-0.0398031	0.154744	-3.08126	0.0020665	0.0113361	-2.66946
Cacnb2	0.0889495	0.989485	3.07606	0.00210287	0.0115242	-2.6854
Elavl3	-0.0494757	0.262314	-3.06845	0.00215708	0.0118097	-2.70866
Gm2885	0.0419178	0.158561	3.06755	0.00216359	0.0118253	-2.71141
Sybu	-0.081583	0.91337	-3.06747	0.0021642	0.0118253	-2.71167
Styx	-0.0421139	0.16827	-3.06696	0.00216791	0.0118339	-2.71324
Dlc1	-0.0692845	0.439287	-3.06372	0.00219149	0.0119508	-2.72312
Itsn2	0.0813342	0.952567	3.06311	0.00219593	0.0119633	-2.72496
Ntm	-0.0515833	4.25553	-3.05524	0.00225432	0.0122583	-2.74893
Afap1l2	0.0490852	0.205297	3.05522	0.0022545	0.0122583	-2.749
Ppm1l	-0.0537436	0.299065	-3.05463	0.0022589	0.0122702	-2.75078
Soga3	-0.0631604	0.447173	-3.0495	0.00229786	0.0124696	-2.76639
Nebl	0.0928272	2.03503	3.04888	0.00230261	0.0124832	-2.76828
Dctn2	-0.0433555	0.187899	-3.04305	0.00234766	0.012715	-2.78596
Agpat5	-0.0575318	0.333112	-3.04239	0.00235274	0.01273	-2.78793
Pax6	-0.0504506	0.237364	-3.03867	0.00238196	0.0128756	-2.79919
Scd2	-0.0714498	0.576434	-3.03772	0.00238948	0.0129017	-2.80206
Ddx55	-0.0337335	0.109225	-3.03748	0.00239144	0.0129017	-2.80281
Slc4a4	0.0866022	2.65748	3.03599	0.00240328	0.0129529	-2.80732
Wnk1	-0.0794198	0.915568	-3.03463	0.00241407	0.0129985	-2.81141
Lrp4	-0.0735382	0.547068	-3.03422	0.00241737	0.0130036	-2.81265
Pdpk1	-0.0553594	0.323393	-3.03311	0.00242631	0.0130391	-2.81602
Asph	0.0771696	0.763081	3.02791	0.00246836	0.0132475	-2.83169
Camk1d	0.0904117	1.66664	3.02773	0.00246986	0.0132475	-2.83224
Gpr63	0.0356139	0.123264	3.02464	0.00249521	0.0133705	-2.84155
Dkk3	-0.0653084	0.44692	-3.02271	0.00251115	0.0134429	-2.84735
Arfgef2	-0.0617581	0.424999	-3.02225	0.00251497	0.0134504	-2.84874
Fnip1	-0.0716563	0.637964	-3.02167	0.0025198	0.0134632	-2.85049
Ptpra	-0.0795491	0.95642	-3.01977	0.00253561	0.0135347	-2.85619
Cnih3	-0.0327314	0.114799	-3.01748	0.00255488	0.0136244	-2.86309
Cystm1	0.0513573	0.268698	3.0156	0.00257071	0.0136956	-2.86872
Gab1	-0.0730408	0.574238	-3.01465	0.00257879	0.0137255	-2.87158
Oscp1	0.0593508	0.352475	3.01313	0.00259175	0.0137812	-2.87614
Cdadc1	-0.0467736	0.227933	-3.01141	0.00260646	0.0138462	-2.8813
Slc8a2	-0.0322144	0.124881	-3.01064	0.00261309	0.0138682	-2.88362
Gpld1	0.071371	0.558085	3.00697	0.00264483	0.0140213	-2.89461
Sh3glb1	-0.0557454	0.325329	-3.00672	0.002647	0.0140213	-2.89536
Hipk2	0.0855928	1.17339	3.00422	0.00266877	0.0141231	-2.90282
Etv1	-0.0434879	0.184617	-3.00013	0.00270483	0.0142708	-2.91504
Myh9	-0.0465339	0.230769	-3.00013	0.00270489	0.0142708	-2.91506
Zswim5	-0.052776	0.28199	-3.00008	0.00270527	0.0142708	-2.91519
Tpk1	0.056093	0.309624	2.99989	0.00270697	0.0142708	-2.91576
Garem1	0.0904807	1.5208	2.99949	0.00271054	0.014276	-2.91696
Rpgr	-0.0566285	0.312045	-2.99821	0.00272193	0.0143224	-2.92078
Ndrg2	-0.0821227	0.993029	-2.99749	0.00272838	0.0143427	-2.92293
Bcl9	-0.0616712	0.40807	-2.99712	0.00273173	0.0143467	-2.92405
Mir100hg	-0.0748607	2.50082	-2.99445	0.00275571	0.014459	-2.93201
Fam107b	-0.0432188	0.171714	-2.98952	0.00280056	0.0146767	-2.9467
Ppp4r3a	0.0534221	0.318146	2.98931	0.00280249	0.0146767	-2.94733
Lrp5	0.0437762	0.17993	2.98749	0.00281921	0.0147503	-2.95274
Syne1	-0.0626999	2.97133	-2.98678	0.00282569	0.0147703	-2.95483
Rn18s-rs5	0.0737951	4.8373	2.98182	0.00287189	0.0149977	-2.96958
Lmbrd1	0.0598052	0.421667	2.97817	0.00290626	0.0151629	-2.9804
2900052L18Rik	-0.0355181	0.121278	-2.97552	0.00293147	0.01528	-2.98826
Arhgap42	0.0738352	0.677284	2.97267	0.00295877	0.0154053	-2.99669
Cluh	-0.0443558	0.199615	-2.97243	0.00296107	0.0154053	-2.99739
Slc9a3r1	-0.0529144	0.277102	-2.97043	0.00298044	0.0154835	-3.00332
Sfpq	0.0758157	0.870671	2.97005	0.00298414	0.0154835	-3.00445
Dlgap1	0.080192	2.42614	2.96995	0.00298508	0.0154835	-3.00474
Flrt2	-0.0487757	0.233186	-2.96973	0.00298727	0.0154835	-3.0054
Pcx	-0.0710892	0.543012	-2.96868	0.00299745	0.0155218	-3.0085
Smurf1	0.061146	0.423121	2.96592	0.00302443	0.0156398	-3.01664
Tulp4	-0.0755761	0.78896	-2.96578	0.00302588	0.0156398	-3.01708
Hnrnpul1	-0.0500411	0.268136	-2.96405	0.00304285	0.0157129	-3.02216
Micu1	0.0592694	0.39224	2.96198	0.00306337	0.0158041	-3.02827
Prr12	-0.0414392	0.16981	-2.95783	0.00310496	0.015992	-3.04052
Nova2	-0.0332882	0.133704	-2.95777	0.00310555	0.015992	-3.04069
Rgma	-0.0746621	0.67111	-2.95245	0.00315949	0.0162546	-3.05634
Socs7	-0.0387433	0.155714	-2.94938	0.00319104	0.0164007	-3.06536
Inpp1	-0.0385422	0.144255	-2.94911	0.0031938	0.0164007	-3.06614
Tiam2	0.0685653	0.493238	2.94874	0.00319762	0.0164052	-3.06723
Spag16	0.0472016	0.172504	2.94794	0.00320596	0.0164327	-3.0696
Ap3d1	-0.0506056	0.274454	-2.9471	0.00321464	0.0164621	-3.07205
Brap	-0.0361839	0.134236	-2.94657	0.00322012	0.0164749	-3.0736
Ccdc190	-0.0445035	0.184906	-2.94555	0.00323076	0.0165141	-3.07659
Aopep	0.073814	0.777958	2.93885	0.00330139	0.0168596	-3.09623
Xpnpep1	-0.0496943	0.266123	-2.93278	0.00336658	0.0171767	-3.11397
Gng7	-0.0339506	0.127817	-2.93248	0.00336981	0.0171774	-3.11484
Cnot6	0.0438903	0.207896	2.93023	0.00339433	0.0172865	-3.12142
Kifap3	0.0584797	0.408397	2.92786	0.00342022	0.0174023	-3.12831
Cdkl3	-0.0481704	0.230041	-2.92608	0.00343987	0.0174862	-3.13351
Drosha	-0.0522926	0.32077	-2.92508	0.00345095	0.0175265	-3.13643
Usp35	-0.0450794	0.177291	-2.92428	0.00345982	0.0175555	-3.13875
Rsf1	0.0706509	0.692201	2.91678	0.00354406	0.0179665	-3.16057
Snx12	-0.053503	0.291197	-2.91419	0.00357348	0.0180991	-3.16806
S1pr1	-0.0581146	0.375934	-2.91266	0.00359112	0.0181718	-3.17252
Dpp10	-0.0888548	0.946663	-2.9121	0.00359753	0.0181877	-3.17414
9530026P05Rik	0.101106	1.17462	2.91103	0.00360978	0.018233	-3.17722
Ube2d1	-0.0308872	0.106517	-2.90991	0.00362278	0.018282	-3.18048
Kmt2d	-0.0612366	0.441423	-2.90688	0.00365808	0.0184434	-3.18927
Paxbp1	-0.0567343	0.381844	-2.90611	0.00366707	0.0184708	-3.19149
Strbp	-0.0792495	1.04811	-2.90584	0.00367018	0.0184708	-3.19226
Larp1b	-0.0468926	0.217867	-2.9033	0.00370005	0.0186043	-3.1996
Ltbp1	-0.0583491	0.346878	-2.89878	0.00375386	0.0188577	-3.21268
Mbtd1	-0.0661473	0.560995	-2.89844	0.00375791	0.018861	-3.21366
Mpped1	-0.0351516	0.132481	-2.89796	0.00376361	0.0188725	-3.21503
Cpt1c	-0.0354282	0.137686	-2.89477	0.00380209	0.0190395	-3.22424
Dmxl1	0.0708663	0.765229	2.89463	0.00380377	0.0190395	-3.22464
Sec24d	0.0393842	0.16999	2.88957	0.00386541	0.0193305	-3.23919
Ppp1r9b	0.06448	0.502641	2.88864	0.0038769	0.0193705	-3.24188
Ewsr1	0.0610173	0.498505	2.88808	0.00388373	0.0193872	-3.24347
Mcu	0.0809389	0.936287	2.88565	0.0039139	0.0195202	-3.25048
Ecpas	0.0738674	0.892861	2.88237	0.00395485	0.0197067	-3.2599
Srebf2	-0.0637681	0.504369	-2.88127	0.00396859	0.0197413	-3.26303
Zfp395	-0.0410759	0.166918	-2.88125	0.0039689	0.0197413	-3.26311
Mettl7a1	0.0474843	0.235723	2.88068	0.00397603	0.019759	-3.26473
Slc41a1	-0.048812	0.262906	-2.87907	0.00399645	0.0198427	-3.26936
Atp9b	0.071657	0.811434	2.87847	0.00400406	0.0198627	-3.27109
Usp32	0.0664828	0.621753	2.8776	0.00401501	0.0198993	-3.27356
Ezh1	0.0541606	0.337975	2.877	0.00402264	0.0199193	-3.27527
Terf1	0.0405934	0.183232	2.87563	0.00404016	0.0199882	-3.27921
Atxn2	-0.0708904	0.737555	-2.87458	0.0040536	0.0200324	-3.28221
Cnksr2	0.0669259	0.604718	2.87437	0.00405633	0.0200324	-3.28282
Pik3cb	-0.0325061	0.115831	-2.87131	0.00409579	0.0202093	-3.29157
Pxn	-0.0411768	0.178483	-2.86932	0.00412157	0.0203145	-3.29725
Txlna	-0.0345148	0.126414	-2.8691	0.00412444	0.0203145	-3.29788
Ank3	0.0839448	1.04279	2.86785	0.00414081	0.020377	-3.30146
Mrps5	-0.0327262	0.112293	-2.8656	0.00417037	0.0205043	-3.30789
Dgkg	0.0604979	0.458602	2.86491	0.00417943	0.0205307	-3.30985
Slc49a4	0.0447963	0.228119	2.85877	0.0042611	0.0209133	-3.32734
Mecp2	0.0600429	0.45438	2.85749	0.00427829	0.0209791	-3.33098
Eif5	-0.0460068	0.241538	-2.8551	0.00431056	0.0211187	-3.33777
Svil	0.0652941	0.471201	2.8471	0.0044203	0.0216372	-3.36048
Ctdsp2	-0.0499962	0.30066	-2.84383	0.0044659	0.0218412	-3.36975
Apba1	-0.0616957	0.491534	-2.84082	0.00450833	0.0220141	-3.37828
Rbm4	-0.0382998	0.160321	-2.84075	0.0045092	0.0220141	-3.37846
Cers1	-0.0414153	0.190812	-2.84006	0.00451906	0.0220428	-3.38043
Cyp4f15	0.0637935	0.495688	2.83807	0.00454728	0.022161	-3.38605
Pip4k2b	-0.0333674	0.120745	-2.83172	0.00463847	0.0225855	-3.40397
Prkar1a	-0.0384545	0.17461	-2.83117	0.0046465	0.0226048	-3.40553
Top3b	0.038843	0.173165	2.8299	0.00466492	0.0226745	-3.4091
Gm49130	-0.051807	0.281885	-2.8256	0.0047279	0.0229605	-3.4212
Rcor3	-0.0432477	0.227159	-2.82294	0.00476739	0.023132	-3.4287
Sox13	-0.0354596	0.131497	-2.82087	0.00479826	0.0232615	-3.43452
Plp1	-0.0600213	0.298229	-2.81849	0.0048338	0.0234133	-3.44117
Gm12353	-0.0492824	0.264887	-2.81661	0.0048622	0.0235303	-3.44645
Gm33989	-0.0524275	0.326757	-2.81553	0.00487861	0.0235892	-3.44949
Dcun1d2	-0.0357386	0.143891	-2.81478	0.00489005	0.0236239	-3.4516
Kcnc2	0.0451644	0.229107	2.8135	0.00490941	0.0236968	-3.45516
Hnrnpu	-0.0742708	0.975755	-2.81257	0.00492376	0.0237454	-3.45779
Stx8	-0.063043	0.519972	-2.80887	0.00498056	0.0239984	-3.46813
Chsy3	-0.0543243	0.353066	-2.80571	0.00502971	0.0242142	-3.47698
Fnbp1l	0.0366453	0.149692	2.80512	0.00503884	0.0242371	-3.47861
Msra	0.0714799	0.751869	2.80236	0.00508212	0.0244241	-3.48632
Suz12	0.0556946	0.380812	2.80095	0.00510447	0.0245103	-3.49027
Gm28047	-0.0682411	0.686004	-2.79869	0.00514018	0.0246604	-3.49655
Hip1	0.0820645	1.21397	2.79109	0.00526245	0.0252252	-3.51771
Ptpn13	-0.0670709	0.587869	-2.78697	0.0053297	0.0255255	-3.52914
Sh3glb2	-0.0320967	0.120272	-2.78631	0.00534062	0.0255536	-3.53098
Vps13b	0.0745403	1.08275	2.78578	0.00534936	0.0255536	-3.53245
Cr1l	0.045765	0.251712	2.78578	0.00534939	0.0255536	-3.53246
Naaa	0.0337958	0.122733	2.78297	0.00539581	0.0257531	-3.54023
Mphosph9	-0.0468496	0.265505	-2.78074	0.00543297	0.0258981	-3.54641
Dennd4a	-0.0619985	0.529341	-2.78021	0.00544191	0.0258981	-3.54789
Fez1	-0.0438709	0.236071	-2.78008	0.0054441	0.0258981	-3.54825
Gucy1a2	0.0615386	0.521142	2.78003	0.00544486	0.0258981	-3.54837
Fads2	-0.0743091	0.819895	-2.77658	0.00550299	0.0261522	-3.55793
Septin6	-0.0326048	0.119067	-2.77419	0.00554354	0.0263223	-3.56453
Adamts3	-0.0316721	0.124157	-2.77218	0.00557787	0.0264627	-3.57008
Nek6	-0.0350026	0.139942	-2.77156	0.00558845	0.0264902	-3.57178
Pigl	-0.03868	0.167929	-2.7707	0.00560326	0.0265346	-3.57416
Zup1	0.0535581	0.37729	2.77046	0.00560738	0.0265346	-3.57482
Epha5	0.072173	0.760399	2.76623	0.00568068	0.0268585	-3.5865
Fgf14	0.0922725	2.02633	2.76381	0.00572282	0.0270212	-3.59314
Ppp4r3b	0.0552404	0.411163	2.76359	0.00572669	0.0270212	-3.59375
Armc1	0.032413	0.121669	2.76342	0.0057297	0.0270212	-3.59422
Zfp24	0.0365461	0.15268	2.75976	0.00579415	0.0273019	-3.60427
Phf12	-0.0526168	0.357288	-2.75585	0.00586397	0.0276074	-3.61503
Wwtr1	-0.0689747	0.627168	-2.75468	0.00588483	0.0276709	-3.61822
Mgll	0.0867175	1.34932	2.75454	0.00588744	0.0276709	-3.61862
Akap8	-0.0466076	0.267466	-2.75256	0.00592302	0.0278146	-3.62403
Os9	-0.0444339	0.236885	-2.74959	0.00597695	0.0280441	-3.63217
Nck2	-0.0437168	0.242117	-2.74839	0.00599885	0.0281231	-3.63545
Fchsd2	-0.0736427	0.857726	-2.74752	0.0060149	0.0281745	-3.63785
Ccnl1	-0.04815	0.296205	-2.74706	0.0060232	0.0281896	-3.63909
Arrb1	-0.0747614	0.926431	-2.74041	0.00614641	0.028742	-3.65726
Abcb1b	-0.0336835	0.123613	-2.73971	0.00615947	0.0287788	-3.65917
Usp46	-0.0378524	0.173929	-2.73486	0.00625089	0.0291813	-3.67239
Dctn4	0.0518112	0.345351	2.73385	0.00627025	0.0292471	-3.67516
Cdh10	0.0830681	1.611	2.73319	0.0062828	0.029281	-3.67695
Gm4258	-0.0559572	0.394525	-2.72904	0.00636223	0.0296085	-3.68822
Mroh7	-0.0328756	0.121808	-2.72896	0.00636375	0.0296085	-3.68844
Setd5	0.0720491	0.989511	2.72833	0.00637598	0.0296406	-3.69016
Mdga1	-0.0333423	0.125136	-2.72761	0.00639	0.0296604	-3.69213
Fbxo10	-0.0327561	0.131595	-2.72756	0.00639095	0.0296604	-3.69226
Samd5	0.0486044	0.254054	2.7263	0.0064154	0.029749	-3.69568
Chrm3	0.0571117	0.391262	2.72518	0.00643703	0.0298244	-3.6987
Zfp710	-0.0480288	0.27617	-2.72418	0.00645654	0.029871	-3.70141
Reck	0.0446772	0.24231	2.72412	0.00645787	0.029871	-3.7016
Lnpep	0.0649395	0.6485	2.7221	0.00649734	0.0300286	-3.70706
Camk2g	0.081205	1.3551	2.72154	0.00650835	0.0300544	-3.70858
Mras	-0.0700396	0.76318	-2.72056	0.00652778	0.030119	-3.71125
Sec14l2	-0.0484128	0.290469	-2.71971	0.00654447	0.0301709	-3.71354
Smo	-0.0421943	0.210395	-2.71921	0.00655446	0.0301919	-3.71491
Cd2ap	0.0572142	0.478457	2.71855	0.00656744	0.0302266	-3.71668
Rapgef6	0.0593559	0.517117	2.7178	0.00658244	0.0302705	-3.71872
Mef2d	-0.0489059	0.318722	-2.71717	0.00659489	0.0303026	-3.72042
Cdk8	0.0945041	1.86065	2.71362	0.00666588	0.0306034	-3.73001
Hspa4l	-0.045117	0.256038	-2.71181	0.00670236	0.0307455	-3.7349
Fam126a	-0.0416452	0.207824	-2.7109	0.0067208	0.0308046	-3.73736
Dleu2	-0.0653669	0.60695	-2.7084	0.00677153	0.0310028	-3.74409
Acox1	0.0541826	0.393379	2.70822	0.00677522	0.0310028	-3.74458
Dnajc1	0.0751601	1.11192	2.70517	0.00683768	0.0312628	-3.7528
Hecw1	-0.0431426	0.270581	-2.70367	0.00686868	0.0313787	-3.75685
Oaf	-0.0464143	0.253577	-2.70331	0.00687604	0.0313864	-3.75781
Xpo1	-0.0511713	0.336667	-2.7019	0.00690532	0.0314778	-3.76161
Usp47	0.0644939	0.663907	2.7018	0.0069074	0.0314778	-3.76188
Mff	0.0427991	0.23936	2.70051	0.0069342	0.031574	-3.76535
Fis1	0.0336139	0.136545	2.69909	0.00696393	0.0316833	-3.76918
Wwc2	-0.0606568	0.5138	-2.6976	0.00699506	0.0317988	-3.77317
Prpf39	0.0538684	0.419699	2.69589	0.00703117	0.0319368	-3.77778
Arhgef2	-0.0408784	0.218238	-2.69313	0.0070895	0.0321558	-3.78517
Chic2	-0.0465949	0.282309	-2.69306	0.00709098	0.0321558	-3.78535
Grin1	-0.0412026	0.256269	-2.6906	0.0071435	0.0323675	-3.79196
Ppm1b	-0.0617401	0.572637	-2.68927	0.00717201	0.0324702	-3.79552
Sema6d	-0.086805	1.50765	-2.68861	0.0071861	0.0325074	-3.79727
Tnrc6a	-0.0736901	1.38299	-2.68408	0.00728407	0.0329238	-3.80938
Desi2	-0.0639343	0.620276	-2.68038	0.00736507	0.0332628	-3.81927
Abhd3	-0.0527161	0.35292	-2.67429	0.00750021	0.0338455	-3.83552
Diaph1	-0.04576	0.269455	-2.6731	0.00752688	0.0339383	-3.83869
Rab11fip4	-0.0520114	0.369885	-2.67268	0.00753622	0.0339528	-3.8398
Itih3	-0.0558448	0.375918	-2.6703	0.00758972	0.0341661	-3.84612
Hnrnpdl	-0.0502138	0.346951	-2.66876	0.00762474	0.0342959	-3.85023
Lhpp	-0.0319043	0.120884	-2.66624	0.00768207	0.0345257	-3.85692
Hsph1	0.0358877	0.160765	2.66218	0.00777525	0.0349162	-3.86769
Mrs2	-0.042027	0.234548	-2.66095	0.0078038	0.0350161	-3.87096
Lars2	0.0890834	1.50887	2.66033	0.00781796	0.0350513	-3.87258
Thoc2	0.0691113	0.892326	2.65984	0.00782947	0.0350727	-3.87389
Slc25a21	-0.0445792	0.194284	-2.65954	0.00783637	0.0350727	-3.87468
Jph1	-0.0390765	0.22293	-2.65931	0.00784171	0.0350727	-3.87529
Tle1	-0.0599735	0.5278	-2.65824	0.00786659	0.0351556	-3.87811
Snap91	-0.038275	0.22446	-2.655	0.00794271	0.0354672	-3.88671
Epb41l1	-0.0412509	0.259221	-2.6546	0.00795206	0.0354804	-3.88776
Dazap1	-0.0364178	0.168679	-2.65309	0.00798775	0.0355692	-3.89176
Rassf2	-0.0526589	0.360457	-2.65298	0.00799032	0.0355692	-3.89204
Ctnna3	0.0611532	0.332802	2.65294	0.0079912	0.0355692	-3.89214
Nedd4	-0.0724529	1.27999	-2.65257	0.00799997	0.0355796	-3.89312
Eea1	0.0639092	0.626694	2.64618	0.0081525	0.036229	-3.90997
Epha6	0.077082	1.01949	2.64487	0.00818421	0.0363408	-3.91343
Nsmaf	0.0496951	0.351548	2.64128	0.00827125	0.0366893	-3.92286
Uty	0.0482379	0.374324	2.64109	0.00827594	0.0366893	-3.92337
Jdp2	-0.0312398	0.131668	-2.63711	0.00837361	0.0370927	-3.93383
Sorcs3	0.0477223	0.294942	2.63426	0.00844418	0.0373755	-3.94131
Podn	0.0372592	0.17445	2.63018	0.00854622	0.0377969	-3.95201
Zfp609	-0.0614223	0.609467	-2.6295	0.00856339	0.0378427	-3.9538
Cul9	-0.0481846	0.328629	-2.6264	0.00864172	0.0381584	-3.96191
Sulf2	0.0370449	0.159795	2.62301	0.00872793	0.0385084	-3.97075
Akap13	0.0565963	0.452346	2.62269	0.00873621	0.0385143	-3.97159
Anapc16	0.0345792	0.152907	2.62232	0.00874584	0.0385261	-3.97257
Ryr3	0.0603392	0.552276	2.62163	0.0087635	0.0385733	-3.97437
Clasp2	0.0701594	1.71084	2.61841	0.00884646	0.0389076	-3.98276
Mfge8	-0.0526072	0.357615	-2.61805	0.00885583	0.0389179	-3.9837
Trappc9	0.0706504	0.994908	2.61588	0.00891237	0.0391354	-3.98937
Fut10	-0.0361065	0.155929	-2.60586	0.00917712	0.0402661	-4.01541
Flywch1	-0.0400023	0.211046	-2.60506	0.00919863	0.0403073	-4.01749
Plxna4	-0.0709982	0.804057	-2.60497	0.00920104	0.0403073	-4.01773
Usp2	0.0512136	0.367486	2.60407	0.00922523	0.0403813	-4.02006
Timp2	-0.0309101	0.122961	-2.60366	0.00923627	0.0403978	-4.02112
Map2	0.0712328	1.6622	2.60317	0.00924928	0.0404228	-4.02238
Scaf11	0.051588	0.395415	2.60262	0.00926422	0.0404562	-4.02381
Cntrl	-0.0517905	0.368606	-2.60175	0.00928768	0.0405267	-4.02606
Kif1a	-0.0715405	1.11367	-2.5995	0.00934868	0.0407608	-4.03188
Tpm3	-0.0357993	0.175123	-2.59892	0.00936452	0.0407978	-4.03339
Tmem132b	0.070018	0.714207	2.59712	0.00941392	0.0409809	-4.03806
Zfp961	-0.0431256	0.250283	-2.59677	0.00942335	0.0409897	-4.03895
Aifm3	0.0582063	0.498671	2.59649	0.00943107	0.0409911	-4.03968
Rps6ka5	-0.0623867	0.593001	-2.59412	0.0094963	0.0412424	-4.04581
Map3k12	-0.0318164	0.140396	-2.59184	0.00955946	0.0414842	-4.0517
Tardbp	0.0485456	0.362391	2.5889	0.00964142	0.041775	-4.05928
Pamr1	0.037207	0.162739	2.58889	0.00964155	0.041775	-4.05929
Ldlrad4	-0.0624243	0.615628	-2.58837	0.00965608	0.0418053	-4.06063
Gm49539	-0.0398046	0.203939	-2.5881	0.00966376	0.0418059	-4.06134
Map4k5	0.0543934	0.479149	2.5853	0.00974269	0.0421145	-4.06856
Pou3f2	-0.0365269	0.167996	-2.58387	0.00978313	0.0422564	-4.07224
Rab31	-0.066739	0.687935	-2.58201	0.00983579	0.042426	-4.07701
Nlgn1	0.0507885	3.19705	2.58194	0.00983794	0.042426	-4.0772
Tmem38a	-0.0309405	0.132424	-2.58132	0.00985556	0.042426	-4.07879
Shc3	-0.0692531	0.835105	-2.58128	0.00985676	0.042426	-4.0789
Sh3rf3	-0.0430227	0.283749	-2.58114	0.00986063	0.042426	-4.07925
Chmp4b	-0.0378816	0.192536	-2.58068	0.00987386	0.0424499	-4.08044
Dexi	-0.0381648	0.192649	-2.57821	0.00994469	0.0427213	-4.08678
Lrmda	0.0920374	1.17133	2.57695	0.00998099	0.0428441	-4.09002
Prkcd	0.0387955	0.189778	2.573	0.0100954	0.0433017	-4.10013
Arpp21	-0.0650728	0.731652	-2.57208	0.0101223	0.0433833	-4.10249
Mpp7	-0.0412386	0.218947	-2.56965	0.0101935	0.043655	-4.10871
Trpm7	0.0644228	0.799314	2.56822	0.0102356	0.0438016	-4.11237
Cacna2d3	0.0663014	0.758906	2.5654	0.0103191	0.0441249	-4.11958
Rab11fip2	0.0525267	0.42058	2.56475	0.0103384	0.0441733	-4.12123
Arhgef40	-0.0470002	0.294532	-2.56336	0.0103799	0.0443164	-4.12478
Insig2	-0.0285163	0.109842	-2.5513	0.0107459	0.0458436	-4.1555
Txlng	-0.0404408	0.236327	-2.5493	0.0108077	0.0460721	-4.16058
Hs6st3	0.0716297	0.832835	2.54883	0.0108223	0.0460985	-4.16177
Tsc22d1	0.0621143	0.642975	2.54529	0.0109327	0.0465331	-4.17076
Ncbp3	-0.0363965	0.17946	-2.54417	0.0109678	0.0466468	-4.1736
Crocc	-0.0257937	0.101823	-2.54092	0.0110702	0.0470464	-4.18183
Osbpl1a	-0.0582993	0.544946	-2.53974	0.0111074	0.0471684	-4.1848
Agbl3	-0.041103	0.218647	-2.53845	0.0111487	0.0473072	-4.18808
Cstf3	-0.0489988	0.374027	-2.53799	0.0111633	0.0473094	-4.18924
Dock3	-0.0666304	0.941336	-2.53789	0.0111663	0.0473094	-4.18947
Tnks1bp1	-0.0305203	0.134235	-2.53647	0.0112116	0.0474652	-4.19306
Ggact	-0.0408684	0.20834	-2.53613	0.0112228	0.0474763	-4.19394
Csnk1d	-0.036489	0.189932	-2.53261	0.0113358	0.0479179	-4.20281
Per3	0.0475296	0.334272	2.53225	0.0113475	0.0479307	-4.20372
Sdk2	-0.0317239	0.149097	-2.5308	0.0113945	0.0480929	-4.20738
Pld3	-0.0301745	0.130764	-2.52881	0.0114591	0.0483288	-4.21238
Dag1	-0.0460711	0.309151	-2.52739	0.0115056	0.0484881	-4.21596
Ttll7	-0.0375005	0.205704	-2.5237	0.0116272	0.0489632	-4.22526
Junos	-0.0339368	0.147988	-2.52012	0.0117459	0.0494187	-4.23424
Apaf1	0.0327109	0.142476	2.51966	0.0117612	0.0494187	-4.23539
Slc25a42	-0.030947	0.131106	-2.51963	0.0117621	0.0494187	-4.23545
Akt3	-0.0701161	1.37608	-2.51267	0.0119969	0.0503669	-4.25291
Cmtm4	0.027993	0.111187	2.5122	0.0120127	0.0503951	-4.25408
Rft1	0.0319676	0.143433	2.50993	0.0120901	0.0506814	-4.25975
Kirrel3	-0.0781006	2.87666	-2.50887	0.0121266	0.0507963	-4.26242
Zfpm2	0.0745589	1.56609	2.50818	0.0121502	0.0508338	-4.26413
Cdc5l	-0.0344428	0.16452	-2.50807	0.0121539	0.0508338	-4.2644
Ophn1	-0.0573543	0.555007	-2.50754	0.0121721	0.0508715	-4.26572
Utp14b	0.0712376	1.09515	2.50583	0.0122312	0.0510799	-4.27
Ccnl2	-0.0528644	0.45204	-2.50543	0.0122451	0.0510994	-4.271
Arhgap35	-0.0588526	0.636016	-2.5014	0.0123853	0.0516457	-4.28105
Npas2	0.076383	1.21808	2.50112	0.012395	0.0516475	-4.28174
Gm12216	-0.0301603	0.126214	-2.49994	0.0124362	0.0517802	-4.28467
Gna12	-0.0484219	0.356475	-2.49907	0.012467	0.0518693	-4.28685
Gon4l	-0.03982	0.236921	-2.49753	0.0125213	0.0520561	-4.29068
Irf2	0.0637336	0.762101	2.49531	0.0125996	0.0523424	-4.29618
Tspan3	-0.0345728	0.176066	-2.49381	0.012653	0.0525071	-4.29992
Las1l	0.0338897	0.164107	2.49367	0.0126581	0.0525071	-4.30028
Dock7	-0.0590318	0.630744	-2.49173	0.0127272	0.0527538	-4.30507
Spag1	0.0397224	0.222128	2.49147	0.0127366	0.0527538	-4.30573
Kansl3	-0.0411525	0.248183	-2.48739	0.0128835	0.0533222	-4.31584
Vps13d	0.06517	0.923533	2.4868	0.0129051	0.0533515	-4.31731
Rhoa	-0.0310446	0.137781	-2.48667	0.0129098	0.0533515	-4.31764
Nfkb1	0.0593449	0.626272	2.48259	0.0130583	0.0539252	-4.32772
Acat1	-0.0447567	0.317176	-2.47535	0.0133258	0.0549887	-4.34558
Pcsk6	-0.065177	0.705382	-2.47395	0.0133784	0.0551646	-4.34905
Chst1	-0.0371339	0.208414	-2.47316	0.013408	0.0552458	-4.351
Tdrkh	-0.0324686	0.149374	-2.47171	0.0134624	0.0554287	-4.35457
Thada	0.0566513	0.574752	2.47135	0.013476	0.0554437	-4.35546
Epb41	-0.0359889	0.19222	-2.47086	0.0134942	0.0554772	-4.35664
Actb	0.0386388	0.222898	2.47033	0.0135142	0.0555097	-4.35794
Dpp8	0.0506739	0.432355	2.46983	0.0135332	0.0555097	-4.35918
Hadha	-0.0417601	0.26974	-2.46964	0.0135403	0.0555097	-4.35965
Dock1	0.0673794	1.90745	2.46935	0.0135513	0.0555097	-4.36036
Myo18a	-0.0661305	0.92913	-2.46933	0.0135521	0.0555097	-4.36042
Bcat2	-0.0389644	0.215788	-2.46605	0.0136769	0.0559795	-4.36848
Eci1	-0.0326473	0.145587	-2.46566	0.0136916	0.0559983	-4.36943
Heatr3	-0.0319372	0.149945	-2.46403	0.013754	0.0562031	-4.37343
Vcpip1	-0.0326573	0.156733	-2.46382	0.013762	0.0562031	-4.37394
Abcc1	0.0359086	0.186382	2.46344	0.0137768	0.0562222	-4.37488
Map2k5	0.0579442	0.635145	2.45981	0.0139167	0.0567515	-4.38378
Mir124a-1hg	0.0255292	0.120092	2.45784	0.0139931	0.0570211	-4.38859
Col4a1	0.033655	0.168017	2.45689	0.0140305	0.0571167	-4.39094
Zfp407	0.0605459	0.675107	2.45641	0.014049	0.0571167	-4.3921
Tcf12	0.0684777	1.24374	2.45619	0.0140575	0.0571167	-4.39263
Dcaf8	0.0527461	0.499947	2.45619	0.0140577	0.0571167	-4.39265
Clip1	-0.0478738	0.387052	-2.45407	0.0141408	0.0574122	-4.39783
Nlgn2	-0.0276206	0.112073	-2.45123	0.0142528	0.0577875	-4.40476
Nrcam	-0.0655553	2.0619	-2.45117	0.0142552	0.0577875	-4.40491
Desi1	-0.0291241	0.128498	-2.45093	0.0142645	0.0577875	-4.40549
Scaper	0.0675069	1.02994	2.45013	0.0142964	0.0578741	-4.40744
Slc6a17	-0.0266107	0.126818	-2.4491	0.0143373	0.0579978	-4.40996
Zyg11b	-0.0484447	0.386223	-2.44878	0.0143502	0.0580072	-4.41075
Nkx2-2os	-0.0428026	0.231021	-2.44847	0.0143623	0.0580139	-4.41149
Smarcad1	0.0443234	0.319904	2.44808	0.0143778	0.0580196	-4.41243
Fgfr1	-0.0697094	1.1068	-2.44791	0.0143846	0.0580196	-4.41285
Grik5	-0.0499325	0.423208	-2.44752	0.0144002	0.0580401	-4.4138
Fbxo42	-0.0414181	0.263408	-2.44526	0.0144907	0.0583627	-4.41931
Pknox2	0.0524934	0.457871	2.44452	0.0145206	0.0584405	-4.42112
Zfr	0.0579652	0.686951	2.44168	0.0146353	0.0588596	-4.42803
Sumf1	0.0291453	0.126548	2.44101	0.0146624	0.0589222	-4.42966
Hs3st3a1	0.03849	0.178929	2.44077	0.0146721	0.0589222	-4.43024
Pofut1	-0.0281025	0.115213	-2.44031	0.0146907	0.0589513	-4.43135
Cpt1a	-0.0462076	0.320446	-2.44007	0.0147006	0.0589513	-4.43195
Smad3	-0.0432365	0.291517	-2.43779	0.0147935	0.059281	-4.43748
Xpr1	0.0641201	0.884296	2.43599	0.0148673	0.0595337	-4.44185
1700087I21Rik	-0.0337886	0.175632	-2.43502	0.0149071	0.05965	-4.4442
Note: Log2 fold change (Log2FC), Average expression (AveExpr) is the normalized log2 of expression level represented by a number of sequences from the 4 replicates of snRNAseq for astrocytes, t (moderated t-statistic), Adjusted P value (Adj.P.Val), and log-odds that the gene is differentially expressed (B).

## Sheet: Neuronal cells DEGs
Supplementary Data 2. Differentially expressed genes (DEGs) in hippocampal neuronal cells of ob/ob mice compared to WT mice.
Each sheet shows DEGs in each of the cell types of the neurovascular unit (NVU).
Gene symbol	Log2 FC	AveExpr	t	P.Value	adj.P.Val	B
Mid1	0.315203	0.242123	54.1385	0	0	1417.42
Gm47283	0.546515	0.925409	47.3782	0	0	1090.3
Shisa6	0.441037	1.97269	29.9754	7.76866e-196	1.01588e-192	437.075
Maml2	0.440508	1.52021	23.2983	1.75008e-119	6.53862e-117	261.838
Zbtb20	0.437971	2.60225	22.6784	2.42395e-113	7.04382e-111	247.75
Gria1	0.344279	3.58754	27.6415	4.90573e-167	3.84904e-164	370.962
Tanc1	0.335902	1.31907	24.6277	3.36568e-133	2.03131e-130	293.308
Dgkg	0.320743	1.9154	26.0752	5.61347e-149	4.00393e-146	329.515
B230303A05Rik	0.31523	1.98998	23.7682	3.0185e-124	1.39313e-121	272.766
Mid1	0.315203	0.242123	54.1385	0	0	1417.42
Catspere2	0.306125	0.567953	36.8581	8.33107e-294	1.63414e-290	662.038
Cacnb2	0.305792	2.4687	23.5337	7.39425e-122	2.90076e-119	267.285
Gm20754	0.305036	1.69658	20.7911	1.2167e-95	2.03111e-93	207.153
Grm1	0.29319	1.71969	21.3253	1.6894e-100	3.23293e-98	218.292
Kirrel3	0.292927	2.39658	14.783	2.34434e-49	9.33691e-48	101.109
Iqgap2	0.287496	1.58387	20.4825	6.85596e-93	1.03446e-90	200.845
Gm38353	0.286059	1.25094	21.7991	6.58055e-105	1.51856e-102	228.405
Nebl	0.278527	2.15472	25.792	8.04471e-146	5.2599e-143	322.271
Rfx3	0.269848	1.6944	17.0299	7.23347e-65	4.65195e-63	136.619
Dapk1	0.269205	1.54519	23.8007	1.4039e-124	6.88435e-122	273.529
Synpr	0.261614	1.20583	16.3333	7.906e-60	4.30767e-58	125.08
Wipf3	0.258203	1.28309	22.1484	3.21828e-108	7.89081e-106	235.998
Galnt17	0.249811	2.42409	17.2467	1.77264e-66	1.18873e-64	140.309
Tnr	0.246446	2.31402	21.9108	5.82187e-106	1.38419e-103	230.82
Ahcyl2	0.24239	1.73025	17.4241	8.23584e-68	5.8744e-66	143.362
Glis3	0.241717	0.983918	14.5209	1.09521e-47	4.11151e-46	97.2896
Trpc4	0.240752	1.01943	21.344	1.13646e-100	2.22917e-98	218.687
Dscaml1	0.240461	2.19526	19.5474	8.41986e-85	1.06552e-82	182.299
Slc44a5	0.238976	1.27394	19.1668	1.2931e-81	1.44938e-79	174.995
Lyst	0.234113	1.10528	20.8757	2.10771e-96	3.59503e-94	208.899
Dock10	0.231626	1.29919	14.1325	2.87465e-45	9.93589e-44	91.7563
Nrp1	0.224232	1.26078	18.7276	5.16092e-78	5.06157e-76	166.741
Nfia	0.220424	1.2644	16.9192	4.71688e-64	2.91406e-62	134.754
Htr4	0.219959	0.96343	18.5762	8.6011e-77	8.22978e-75	163.941
Sema5a	0.21797	1.09691	14.0225	1.3545e-44	4.56114e-43	90.2168
Col25a1	0.216696	0.738691	17.266	1.2706e-66	8.59407e-65	140.64
Nkain3	0.21474	1.41907	16.0195	1.26196e-57	6.47149e-56	120.035
Sipa1l3	0.213825	1.23426	18.4696	6.15405e-76	5.74817e-74	161.982
Dock4	0.213688	2.20418	17.546	9.8265e-69	7.20549e-67	145.477
Epha3	0.21163	0.720073	19.7917	7.04175e-87	9.20826e-85	187.062
Specc1	0.21049	1.06394	21.2664	5.87137e-100	1.07132e-97	217.051
Frmd4b	0.21021	0.944375	16.8159	2.68477e-63	1.62036e-61	133.024
Adarb2	0.209706	1.60601	9.75359	1.85682e-22	2.43623e-21	39.6936
Ptk2b	0.206831	1.40778	17.3531	2.82383e-67	1.94349e-65	142.136
Grik4	0.206241	1.6126	13.9262	5.21339e-44	1.69727e-42	88.8782
Vps13c	0.205788	1.26473	19.4351	7.44281e-84	9.26926e-82	180.129
Grin2a	0.205534	3.53619	16.1883	8.3365e-59	4.48001e-57	122.737
Ccbe1	0.205205	0.685035	16.8868	8.15449e-64	4.99845e-62	134.209
Cacna1c	0.204606	2.67498	17.7847	1.46498e-70	1.17288e-68	149.662
Tafa2	0.201323	1.85239	10.9236	9.4906e-28	1.60136e-26	51.7447
Denn2b	0.201316	0.519074	23.6805	2.37786e-123	1.03648e-120	270.71
Prkg1	0.199661	2.10571	14.8398	1.01091e-49	4.19661e-48	101.945
Fkbp5	0.199339	0.496178	24.4355	3.59413e-131	2.01425e-128	288.653
Nfib	0.198576	1.63876	16.5239	3.46815e-61	2.00082e-59	128.189
Pip5k1b	0.198293	1.35355	15.0761	2.94599e-51	1.26307e-49	105.458
Tenm1	0.195698	1.2958	14.981	1.23074e-50	5.24804e-49	104.038
Sphkap	0.192475	1.4625	14.6843	1.00441e-48	3.94029e-47	99.6634
Ptprz1	0.192464	0.574576	19.3783	2.23194e-83	2.69413e-81	179.036
Cacna1e	0.191887	2.51011	15.3647	3.63881e-53	1.67942e-51	109.826
Trpm3	0.189774	1.98628	9.27047	1.91783e-20	2.24922e-19	35.1141
Lsamp	0.187949	4.44139	21.0145	1.17092e-97	2.08796e-95	211.777
Ksr1	0.187861	1.18991	17.6012	3.73441e-69	2.81732e-67	146.44
Acap2	0.18754	1.4655	19.0243	1.9447e-80	2.00764e-78	172.297
Prkn	0.187022	2.09299	19.1576	1.54095e-81	1.70286e-79	174.82
Dpp6	0.181957	2.83822	19.3417	4.52098e-83	5.21641e-81	178.333
Ppm1e	0.181621	2.09744	16.7386	9.80004e-63	5.86955e-61	131.736
Ccdc85a	0.179807	1.44857	13.7878	3.56053e-43	1.12645e-41	86.9703
Exoc6b	0.178491	1.66925	17.6583	1.36751e-69	1.05191e-67	147.439
Dpyd	0.177889	0.949101	14.3827	8.07715e-47	2.97527e-45	95.3046
Slit1	0.176845	1.47882	13.9549	3.49539e-44	1.1523e-42	89.2752
Btbd9	0.171412	1.91502	14.2943	2.87358e-46	1.03899e-44	94.0439
Chst9	0.170486	0.535668	15.35	4.56e-53	2.09227e-51	109.601
Arhgap39	0.170106	1.41001	16.2194	5.03797e-59	2.72607e-57	123.238
Lpp	0.16674	0.71143	16.9885	1.46073e-64	9.15066e-63	135.92
Rapgef2	0.166696	1.53436	16.4528	1.11856e-60	6.40602e-59	127.024
Tspan18	0.166676	0.39671	18.2007	8.39161e-74	7.31562e-72	157.091
Slc7a14	0.166151	1.10027	15.1823	5.90579e-52	2.57427e-50	107.056
Mrtfa	0.1643	1.08468	17	1.20089e-64	7.5985e-63	136.115
Epha6	0.163287	2.76143	11.6351	2.97227e-31	5.85941e-30	59.7368
Kcnq3	0.163276	2.34642	14.7851	2.27528e-49	9.10809e-48	101.139
Lurap1l	0.160925	0.401676	21.4665	8.38047e-102	1.73035e-99	221.283
Dgkb	0.159548	1.64131	11.9463	7.4515e-33	1.60617e-31	63.3902
Pdzd2	0.15941	1.28064	10.788	4.17279e-27	6.83501e-26	50.2787
Nell2	0.159119	2.03647	12.9474	2.76438e-38	7.04198e-37	75.7929
Tcf4	0.157916	2.69458	16.5261	3.34439e-61	1.94371e-59	128.225
Tead1	0.156901	0.768924	14.7095	6.93526e-49	2.73437e-47	100.031
Pard3	0.156446	1.01772	13.8695	1.14887e-43	3.70949e-42	88.0935
Pde10a	0.153966	2.18822	12.7406	3.96939e-37	9.64205e-36	73.1492
Fgd4	0.15378	0.797321	17.4642	4.09824e-68	2.94998e-66	144.056
Atp1b1	0.152713	0.931233	17.2924	8.06587e-67	5.50302e-65	141.092
Cers6	0.152659	1.44539	15.5867	1.17291e-54	5.68064e-53	113.24
Pkp2	0.152376	0.446951	18.7841	1.79432e-78	1.78206e-76	167.793
Klhl2	0.151863	1.06623	15.2769	1.39846e-52	6.23428e-51	108.488
Slc35f3	0.150862	1.7912	12.0974	1.20228e-33	2.66472e-32	65.1988
Zbtb16	0.150232	1.71158	13.9424	4.16109e-44	1.36033e-42	89.1021
Cdk14	0.150206	1.86152	14.6436	1.82612e-48	7.12824e-47	99.0694
Srgap3	0.149907	1.8682	15.6757	2.92036e-55	1.44108e-53	114.622
Cmss1	0.149388	1.31154	12.7437	3.81271e-37	9.29024e-36	73.1891
Negr1	0.148163	2.70139	12.5095	7.41072e-36	1.75663e-34	70.2456
Ror1	0.147583	0.612021	13.0576	6.57087e-39	1.71279e-37	77.2187
Cyp7b1	0.146666	0.748701	13.1254	2.69968e-39	7.13187e-38	78.1015
Slc24a3	0.146659	1.61749	11.6461	2.61319e-31	5.16451e-30	59.8644
Ppp3ca	0.146357	2.77298	13.9443	4.05292e-44	1.33051e-42	89.1283
Gabrb1	0.144428	2.31368	14.5703	5.33021e-48	2.05004e-46	98.0051
Tenm3	0.143628	1.33535	8.4467	3.06846e-17	2.93958e-16	27.8403
Dlgap1	0.142982	3.74744	18.35	5.52561e-75	5.04116e-73	159.798
Itga8	0.142504	1.03214	11.5259	1.05986e-30	2.02821e-29	58.477
Trim2	0.141833	1.77326	13.3496	1.37729e-40	3.85937e-39	81.055
Mbd5	0.141658	1.60964	16.385	3.40039e-60	1.87883e-58	125.919
Prkag2	0.141587	1.7589	11.7538	7.37455e-32	1.49898e-30	61.1182
Clvs2	0.141405	0.768884	15.1995	4.54301e-52	1.99131e-50	107.316
Ryr3	0.14137	1.97437	9.49313	2.32793e-21	2.89919e-20	37.1959
Rere	0.141115	1.96786	17.5048	2.01858e-68	1.46646e-66	144.761
Dab1	0.140615	3.51518	11.801	4.21713e-32	8.70726e-31	61.6721
Slc4a4	0.140487	1.12899	9.12912	7.13201e-20	8.0399e-19	33.8181
Ppp4r4	0.139419	0.629829	15.8775	1.21251e-56	6.13766e-55	117.785
Gfra1	0.137157	0.479647	13.631	3.06867e-42	9.33208e-41	84.8316
Grik2	0.13687	2.52907	13.4699	2.73543e-41	7.86161e-40	82.6596
Sh3bp5	0.136221	0.720558	14.8118	1.53012e-49	6.25277e-48	101.533
Ust	0.135806	0.930719	12.1236	8.74972e-34	1.94477e-32	65.5139
Nedd4l	0.134828	1.91753	13.8035	2.8672e-43	9.1077e-42	87.1853
Arl15	0.134438	1.453	11.647	2.5872e-31	5.12605e-30	59.8743
Sorbs1	0.133843	1.76955	13.5488	9.40023e-42	2.76233e-40	83.7201
Synj1	0.1337	0.861246	15.5037	4.26513e-54	2.0405e-52	111.957
Fbxl7	0.13309	0.349212	15.2856	1.22327e-52	5.51596e-51	108.621
Epha7	0.132779	1.41553	9.84704	7.37319e-23	9.82173e-22	40.6062
Grm5	0.132411	3.12455	16.6855	2.37996e-62	1.41464e-60	130.854
Slit3	0.132263	2.76284	8.92799	4.46826e-19	4.79589e-18	32.0081
Cblb	0.132236	0.777499	13.0773	5.07843e-39	1.33262e-37	77.4744
Pde7b	0.13158	0.732198	10.6801	1.33905e-26	2.13541e-25	49.1247
Fut8	0.131258	0.98448	13.8648	1.22531e-43	3.94009e-42	88.0296
Enox1	0.130935	2.21527	12.5323	5.5648e-36	1.33521e-34	70.5298
Mmp16	0.130856	1.63383	12.0284	2.77352e-33	6.04474e-32	64.37
Arhgap12	0.130674	0.541927	14.162	1.89126e-45	6.65418e-44	92.1722
Prdm5	0.129901	0.36574	15.4897	5.29725e-54	2.50375e-52	111.741
Clstn2	0.129605	2.5017	9.14951	5.90817e-20	6.68911e-19	34.0038
Ralgapa1	0.129561	1.36003	14.5322	9.28868e-48	3.52072e-46	97.4533
Prox1	0.129086	0.516104	12.1936	3.72124e-34	8.3899e-33	66.3616
Ank3	0.128182	3.06304	21.7362	2.56494e-104	5.59015e-102	227.05
Arid1b	0.128118	1.6865	13.6806	1.55567e-42	4.78657e-41	85.5061
Camk2b	0.128081	1.73607	11.6332	3.04049e-31	5.97887e-30	59.7143
Scn3b	0.126605	0.492799	15.2535	1.99827e-52	8.80811e-51	108.133
Trpc5	0.125813	0.778796	11.2909	1.56756e-29	2.89391e-28	55.8081
Cntnap5c	0.125174	0.928093	8.54357	1.33407e-17	1.29865e-16	28.6607
Gm45455	0.125127	0.315809	11.8752	1.74457e-32	3.67955e-31	62.547
Slc4a7	0.125027	0.584154	14.921	3.01892e-50	1.27347e-48	103.146
Lrrtm4	0.124844	3.29956	6.54335	6.06804e-11	3.69929e-10	13.6154
Ptpra	0.124606	0.925738	13.5655	7.49145e-42	2.2349e-40	83.9454
Stag1	0.123827	1.39798	13.4379	4.20901e-41	1.19652e-39	82.2318
Dync2h1	0.123471	0.789585	14.2082	9.81547e-46	3.50055e-44	92.8237
Scn3a	0.123309	0.738553	13.4323	4.53889e-41	1.28564e-39	82.1569
St7	0.123192	1.06873	13.6324	3.0115e-42	9.19387e-41	84.8502
Nup93	0.122862	0.7657	14.3528	1.2429e-46	4.53572e-45	94.8764
Ctif	0.12242	1.11094	12.7471	3.65113e-37	8.95212e-36	73.2321
Gpm6a	0.122276	1.66469	12.8974	5.28182e-38	1.32824e-36	75.1504
Thsd7a	0.122224	0.981733	8.83872	9.96114e-19	1.04625e-17	31.2177
Nr3c2	0.121907	2.05046	9.40684	5.30195e-21	6.45948e-20	36.3833
Thsd7b	0.121549	0.956207	9.07008	1.22721e-19	1.36772e-18	33.2827
Spns2	0.120847	0.48096	15.2785	1.36426e-52	6.11657e-51	108.512
Zfp608	0.120362	0.87695	11.8768	1.71093e-32	3.61831e-31	62.5663
Rapgef6	0.120165	0.94903	13.4724	2.64527e-41	7.63044e-40	82.6929
Crtac1	0.120161	0.671353	12.1556	5.92417e-34	1.32425e-32	65.9005
Vav3	0.120029	0.577217	11.5421	8.78466e-31	1.6852e-29	58.663
Gng2	0.120026	0.847164	12.3708	4.18838e-35	9.7225e-34	68.5278
Gria2	0.118749	2.74502	15.1099	1.769e-51	7.62615e-50	105.965
Arhgef4	0.117757	0.5381	13.0102	1.22073e-38	3.161e-37	76.604
Garem1	0.117538	0.835354	12.0829	1.43439e-33	3.16129e-32	65.0238
Egfem1	0.117372	2.2971	7.18916	6.60165e-13	4.7045e-12	18.0378
Rasgrf1	0.117007	2.05347	11.0785	1.71026e-28	3.01544e-27	53.4414
Kcnab2	0.116642	0.990562	11.6614	2.18535e-31	4.35184e-30	60.0416
Tmem150c	0.116276	0.555382	13.5652	7.52283e-42	2.23576e-40	83.9413
Gm26871	0.116054	1.86438	10.086	6.68077e-24	9.42758e-23	42.9796
Stim2	0.116017	0.695256	12.9028	4.9255e-38	1.24663e-36	75.2197
Ntrk3	0.116005	2.43011	9.94965	2.64801e-23	3.62588e-22	41.6183
Kansl1l	0.115404	0.565511	13.9914	2.09468e-44	6.99357e-43	89.7838
Chl1	0.114548	1.07838	10.9474	7.30322e-28	1.2376e-26	52.004
Galnt18	0.114228	1.85211	9.78585	1.35119e-22	1.77876e-21	40.0077
Ptchd4	0.113907	1.0214	8.53235	1.46991e-17	1.42734e-16	28.5652
Dscam	0.113369	2.36292	10.1198	4.73597e-24	6.79314e-23	43.3198
Nckap1	0.113282	1.09321	12.2818	1.25967e-34	2.87308e-33	67.4358
Prkce	0.112477	2.9712	12.955	2.50352e-38	6.39824e-37	75.8912
Anks1b	0.11242	3.46899	18.2631	2.69954e-74	2.40689e-72	158.219
Slc24a2	0.112359	2.55934	10.6837	1.28834e-26	2.06714e-25	49.1629
6530403H02Rik	0.112334	0.503963	10.8963	1.28074e-27	2.14258e-26	51.4479
Smoc2	0.112121	0.380047	12.8864	6.09215e-38	1.52429e-36	75.0088
Pcdh17	0.112064	0.592359	11.7472	7.9649e-32	1.6148e-30	61.0419
Pakap.2	0.111641	1.0519	10.6537	1.77883e-26	2.79694e-25	48.8437
Tgfbr3	0.110935	0.565201	12.8863	6.10028e-38	1.52429e-36	75.0075
Ppp1r13b	0.110888	0.755767	12.3694	4.26005e-35	9.8597e-34	68.5109
Auts2	0.110748	3.27476	10.4947	9.65958e-26	1.46878e-24	47.1695
Fbxw11	0.110605	0.620631	13.6228	3.43046e-42	1.0392e-40	84.7209
Flnb	0.110523	0.821823	12.4707	1.20534e-35	2.83996e-34	69.7632
Slc24a4	0.110124	0.76527	10.5155	7.75632e-26	1.18167e-24	47.3866
Rerg	0.110089	0.377348	12.8347	1.18662e-37	2.92775e-36	74.3473
St18	0.109873	0.42828	11.7709	6.02439e-32	1.23737e-30	61.3186
Adamts17	0.109456	0.948406	9.07839	1.13721e-19	1.27102e-18	33.3578
Myef2	0.109295	0.646837	13.845	1.61251e-43	5.143e-42	87.7569
Adcy9	0.10926	1.43623	10.6465	1.92119e-26	3.00871e-25	48.7675
Rgl1	0.107452	0.956872	10.9532	6.85179e-28	1.16614e-26	52.0672
Tcf12	0.107375	1.19386	11.1775	5.64681e-29	1.01153e-27	54.5388
Tmem108	0.107159	1.48674	6.84209	7.88592e-12	5.17765e-11	15.6095
Snd1	0.107016	0.9746	11.4937	1.5378e-30	2.93355e-29	58.1082
Pak3	0.106942	1.3797	10.8941	1.31196e-27	2.19014e-26	51.4241
Nhsl2	0.106507	0.772474	10.5763	4.06778e-26	6.27029e-25	48.0252
Nalf1	0.106501	3.74755	15.3451	4.91913e-53	2.24392e-51	109.526
Gnaq	0.106213	1.4945	11.7437	8.29855e-32	1.6781e-30	61.0012
Slc15a2	0.105937	0.118413	22.3557	3.29128e-110	8.33013e-108	240.563
Grin2b	0.105604	3.08601	15.7351	1.15028e-55	5.71211e-54	115.549
Tns3	0.105328	0.201587	18.3073	1.20698e-74	1.0885e-72	159.02
Tafa1	0.105173	1.99109	5.79269	6.96455e-09	3.49609e-08	8.99691
Golm1	0.105092	0.286398	15.8706	1.35245e-56	6.80211e-55	117.677
Dpf3	0.10502	0.522005	10.3959	2.73183e-25	4.09045e-24	46.141
Sgcd	0.104581	1.23111	6.93305	4.16388e-12	2.80668e-11	16.2343
Sbf2	0.104106	1.34403	11.6788	1.78227e-31	3.56728e-30	60.2436
Spon1	0.103957	0.774038	8.93444	4.21558e-19	4.53709e-18	32.0655
Atp2b1	0.103726	1.84113	9.17272	4.76654e-20	5.4358e-19	34.2157
Stxbp6	0.103653	0.905039	7.14177	9.32763e-13	6.56364e-12	17.6992
Syt14	0.103556	0.823006	11.7347	9.22826e-32	1.86131e-30	60.8959
Matn2	0.102955	0.368738	13.3083	2.39253e-40	6.63315e-39	80.5068
5330434G04Rik	0.102589	0.957935	10.5817	3.83931e-26	5.9532e-25	48.0824
Erc2	0.102472	3.2622	11.2713	1.95788e-29	3.58913e-28	55.5879
Nos1ap	0.101502	1.50821	8.94255	3.91746e-19	4.24536e-18	32.1379
Dgkh	0.101386	1.52225	7.21134	5.61126e-13	4.03168e-12	18.1971
Cdkal1	0.101262	0.855302	11.6324	3.06775e-31	6.0174e-30	59.7055
Rasgrf2	0.101127	0.786053	8.67191	4.36259e-18	4.43955e-17	29.7619
Nbea	0.101019	2.80624	14.7714	2.78545e-49	1.10377e-47	100.938
Arhgef28	0.100739	0.737284	10.0129	1.40093e-23	1.94544e-22	42.2476
Prkca	0.100603	1.76059	7.84085	4.55497e-15	3.75008e-14	22.9214
Syt17	0.100472	0.564951	10.5482	5.4818e-26	8.40043e-25	47.73
Cdh9	0.100188	0.838445	8.07205	7.05147e-16	6.22338e-15	24.7554
Eml6	0.0994298	1.57459	10.1769	2.64288e-24	3.85461e-23	43.8965
Zcchc7	0.0992346	1.33399	11.0223	3.19366e-28	5.56833e-27	52.823
Grb14	0.0987541	0.368371	13.0654	5.93272e-39	1.5516e-37	77.3201
Thsd4	0.0982833	0.525463	9.97204	2.1149e-23	2.93171e-22	41.8405
St6galnac5	0.0981112	2.21048	7.99138	1.36001e-15	1.17648e-14	24.1095
Msra	0.0978449	2.0641	9.23775	2.60383e-20	3.01768e-19	34.8123
Ncoa1	0.0973346	1.35429	10.6315	2.25685e-26	3.52734e-25	48.6082
Abi1	0.0971366	0.781736	11.1571	7.10218e-29	1.26933e-27	54.3117
Plcl1	0.0969913	1.2793	6.42762	1.30676e-10	7.78498e-10	12.8668
Dennd1b	0.096878	0.708379	11.5655	6.68886e-31	1.29263e-29	58.9331
Lmo7	0.0965663	0.898346	9.47336	2.81282e-21	3.48098e-20	37.0091
Csmd3	0.0965518	2.50863	9.59505	8.72332e-22	1.11653e-20	38.1653
Cpne7	0.0965418	0.490104	9.07297	1.19518e-19	1.33391e-18	33.3088
Fry	0.0965033	1.81652	10.2277	1.56793e-24	2.31676e-23	44.4128
Camk1d	0.0958503	1.98681	9.63949	5.66776e-22	7.30201e-21	38.5912
Ralgapa2	0.0957083	1.24254	9.39933	5.6934e-21	6.91492e-20	36.3129
Caln1	0.0956289	1.48863	8.06443	7.50449e-16	6.60092e-15	24.6942
Rnf165	0.0950269	0.882675	9.91962	3.57711e-23	4.87257e-22	41.321
Bbx	0.0949652	0.503517	12.0439	2.30163e-33	5.04429e-32	64.5549
Tafa5	0.0949614	1.21694	9.12639	7.31416e-20	8.23342e-19	33.7932
Gabra2	0.0945952	1.41192	8.27484	1.31475e-16	1.22367e-15	26.4079
Pds5b	0.0945902	0.737901	10.8845	1.45767e-27	2.42307e-26	51.3198
Pja2	0.0942445	0.742798	11.4935	1.54043e-30	2.93355e-29	58.1065
Dtna	0.0940845	1.32773	9.04462	1.54928e-19	1.71448e-18	33.0528
Csnk1a1	0.0940036	0.939423	10.6113	2.80027e-26	4.36798e-25	48.3947
5730522E02Rik	0.0934995	1.76848	7.5544	4.27281e-14	3.31926e-13	20.7227
Map2	0.0934399	1.83062	11.0111	3.61711e-28	6.29265e-27	52.6997
Osbp2	0.0934222	1.29815	8.76647	1.89492e-18	1.95884e-17	30.5838
Mpdz	0.0933657	0.658131	10.3508	4.37531e-25	6.51399e-24	45.6752
Kcnn3	0.0932682	0.362943	11.7591	6.92482e-32	1.41859e-30	61.1805
C130073E24Rik	0.0924678	0.255388	10.0628	8.45757e-24	1.18709e-22	42.7465
4933412O06Rik	0.0923486	0.307175	14.1083	4.04557e-45	1.38609e-43	91.4169
Vps13b	0.0917957	1.52337	10.5802	3.89888e-26	6.03365e-25	48.0672
Kcnip2	0.0917772	0.452851	11.6678	2.02762e-31	4.04801e-30	60.1158
Pcnx	0.0916538	0.837529	10.6106	2.8208e-26	4.39127e-25	48.3874
Map1b	0.0912179	1.72505	9.06302	1.30924e-19	1.455e-18	33.2188
Sntb2	0.0910583	0.759296	8.7597	2.01205e-18	2.07445e-17	30.5246
Ppp1r16b	0.0909556	0.722555	9.28708	1.64148e-20	1.94254e-19	35.2677
Srek1	0.0906998	1.10982	10.0509	9.54231e-24	1.33695e-22	42.6272
Dock11	0.0894775	0.334068	11.9062	1.20453e-32	2.56814e-31	62.9142
Dclk2	0.0894286	0.66358	10.5795	3.93037e-26	6.07041e-25	48.0592
Btaf1	0.0891944	0.637181	11.0607	2.08362e-28	3.65728e-27	53.2459
Gm6999	0.0889244	0.186357	13.5378	1.09161e-41	3.18392e-40	83.5716
Taok1	0.0888174	0.673463	10.9781	5.20719e-28	8.93995e-27	52.339
Dock9	0.0887626	1.38246	8.2371	1.8027e-16	1.66009e-15	26.0973
Sema3e	0.0885577	0.479323	9.21144	3.32704e-20	3.84447e-19	34.5705
Tnks	0.0884716	0.739961	10.6553	1.74881e-26	2.75526e-25	48.8605
Runx2	0.0883089	1.16143	7.47406	7.89073e-14	6.04597e-13	20.1207
Cntnap5a	0.08761	1.4589	5.60859	2.04959e-08	9.81151e-08	7.94997
Rlf	0.0872544	0.61145	10.9197	9.9098e-28	1.6685e-26	51.7019
Dok6	0.0868533	1.79424	8.71445	3.00109e-18	3.07396e-17	30.1306
Wasf1	0.0868007	1.04475	8.67039	4.42112e-18	4.49328e-17	29.7488
Cyfip1	0.0867911	0.968878	8.93611	4.15251e-19	4.48147e-18	32.0804
Chst11	0.0867237	0.702056	9.12262	7.5724e-20	8.5119e-19	33.759
Peli1	0.0866311	0.467862	11.6951	1.47141e-31	2.96017e-30	60.4336
Acvr2a	0.0865678	0.505833	10.5445	5.70246e-26	8.72153e-25	47.691
Trip12	0.0863073	1.02098	10.0344	1.12767e-23	1.57432e-22	42.4621
Sorcs2	0.0857232	0.801249	7.62174	2.54265e-14	2.01512e-13	21.2323
Med12l	0.0856912	1.28448	8.69859	3.45108e-18	3.52109e-17	29.9929
Tiam1	0.0856338	1.27618	6.67507	2.49448e-11	1.57203e-10	14.4837
Phlpp1	0.0855813	0.956924	9.08046	1.11589e-19	1.24897e-18	33.3765
Plxna4	0.0855549	2.48394	7.23147	4.83987e-13	3.5031e-12	18.3421
Dennd1a	0.0855148	1.75534	9.89182	4.72177e-23	6.34366e-22	41.0466
Klhl3	0.0849167	1.00586	8.97295	2.97512e-19	3.26016e-18	32.4092
Ahi1	0.0846999	1.72785	9.41157	5.06871e-21	6.18494e-20	36.4277
Fhit	0.0841849	0.580903	8.73262	2.55669e-18	2.62907e-17	30.2885
Gphn	0.0840295	2.03403	10.5532	5.1997e-26	7.98372e-25	47.7823
Ttc39c	0.0839709	0.505935	10.522	7.23899e-26	1.105e-24	47.4549
Dhx33	0.0837206	0.234497	14.4279	4.21331e-47	1.57417e-45	95.9511
Ptpre	0.0837078	0.869438	8.07684	6.78036e-16	6.01164e-15	24.794
Map4k3	0.0836737	1.07046	9.02655	1.82725e-19	2.01924e-18	32.89
Ssbp2	0.0835516	1.39605	7.84669	4.34818e-15	3.58736e-14	22.967
Prex2	0.083186	0.353021	10.9994	4.11448e-28	7.12631e-27	52.5722
Lmo3	0.0829036	0.593978	8.72138	2.82334e-18	2.89947e-17	30.1908
Mycbp2	0.0827506	1.95548	9.91282	3.82868e-23	5.17927e-22	41.2539
Elmod1	0.0827033	1.06299	8.5553	1.20531e-17	1.17769e-16	28.7607
Herc1	0.0826648	1.45565	9.45496	3.35329e-21	4.13028e-20	36.8356
Nipbl	0.0825958	0.931076	9.55776	1.25073e-21	1.58277e-20	37.8095
Trpm7	0.0825056	0.80296	9.73056	2.32826e-22	3.01942e-21	39.4701
Il16	0.0822801	0.224983	12.8507	9.65411e-38	2.38947e-36	74.552
Ptprk	0.0819677	0.924729	6.96725	3.26815e-12	2.21432e-11	16.4714
Prkd1	0.0816063	0.677361	7.34783	2.04232e-13	1.51887e-12	19.1879
Ppfia2	0.0815404	2.52072	7.37787	1.63101e-13	1.22108e-12	19.4085
Unc79	0.081219	1.72943	9.47509	2.76665e-21	3.42925e-20	37.0255
Olfml2b	0.0811603	0.169447	15.266	1.6516e-52	7.32114e-51	108.322
Pex5l	0.0806697	1.79412	5.12177	3.03696e-07	1.27218e-06	5.34423
Unc5c	0.0802879	1.5598	5.95686	2.58685e-09	1.36953e-08	9.95905
Strn	0.0801561	0.424005	11.2021	4.2825e-29	7.74205e-28	54.8127
Ptbp2	0.0801286	0.736416	9.91707	3.66964e-23	4.98995e-22	41.2958
Ube2e2	0.0798358	2.24494	8.85372	8.70997e-19	9.16065e-18	31.35
Myt1l	0.0795375	2.39274	9.95112	2.60922e-23	3.57902e-22	41.6329
Lrp1b	0.0794398	3.16767	6.40634	1.50249e-10	8.87023e-10	12.7306
Zdhhc14	0.0793905	1.2178	7.25354	4.11342e-13	2.98556e-12	18.5015
Amph	0.0788791	1.36125	8.46961	2.52192e-17	2.42785e-16	28.0335
Adamtsl1	0.0786288	0.401051	7.70751	1.30437e-14	1.04857e-13	21.8878
Cnot4	0.0786182	0.902102	9.1586	5.43187e-20	6.15874e-19	34.0868
Ap3b1	0.0785236	0.721279	8.87409	7.25675e-19	7.66305e-18	31.53
Mkln1	0.0781899	0.764617	9.45161	3.4622e-21	4.25774e-20	36.804
B4galt1	0.0781676	0.188352	13.3712	1.03153e-40	2.91129e-39	81.3419
Kcnj6	0.0779404	1.80938	6.77527	1.25421e-11	8.07265e-11	15.1558
Rtn1	0.0779051	1.42819	7.87888	3.36326e-15	2.80427e-14	23.2194
Faf1	0.077771	1.22107	8.9317	4.32095e-19	4.64413e-18	32.0412
Gm10649	0.0777033	0.494701	9.39436	5.96812e-21	7.21509e-20	36.2664
Sybu	0.0774418	1.06774	7.93499	2.1446e-15	1.83696e-14	23.6617
Lncpint	0.0772285	2.17688	9.26179	2.08012e-20	2.43229e-19	35.034
Scarna2	0.0769319	0.226603	12.857	8.9104e-38	2.21237e-36	74.6315
Adcyap1r1	0.0768094	0.39781	9.8034	1.1361e-22	1.50318e-21	40.179
Dmxl2	0.0765966	1.15892	8.62851	6.37833e-18	6.35888e-17	29.3877
Cdh2	0.0764113	1.15698	7.56183	4.03588e-14	3.14767e-13	20.7787
Susd6	0.0757578	0.603577	8.98726	2.61273e-19	2.87107e-18	32.5373
Pkp4	0.0756012	1.25853	7.91428	2.53293e-15	2.15312e-14	23.4981
Herc2	0.0752565	1.13649	8.47785	2.34975e-17	2.26488e-16	28.1032
Lrfn2	0.0747312	1.23074	7.07272	1.53733e-12	1.06554e-11	17.2098
Kif26b	0.074702	0.676884	7.00069	2.57602e-12	1.75905e-11	16.7043
Ftx	0.0743407	0.929541	8.32978	8.28298e-17	7.76443e-16	26.8627
Nckap5	0.0737311	0.370797	9.16753	5.00103e-20	5.67844e-19	34.1683
Adcy1	0.0731657	1.03703	6.62761	3.44311e-11	2.14743e-10	14.1688
Zfr	0.0730011	0.944027	8.42607	3.65973e-17	3.48474e-16	27.6668
Mtmr1	0.0729557	0.351628	11.2464	2.59674e-29	4.73814e-28	55.3082
Snrpn	0.0728845	0.417333	9.59942	8.36185e-22	1.07201e-20	38.2071
Zfp207	0.072768	0.636574	9.27293	1.87424e-20	2.2014e-19	35.1368
Fat4	0.0726405	0.372666	8.93595	4.15819e-19	4.48147e-18	32.0791
Dcc	0.07259	1.96993	4.60871	4.06079e-06	1.46286e-05	2.85368
Vps13a	0.0725154	0.920327	8.07565	6.84633e-16	6.06279e-15	24.7844
Clvs1	0.0724787	0.906776	8.02207	1.06007e-15	9.23118e-15	24.3545
Ptk2	0.0724531	1.43888	7.60033	3.0003e-14	2.36349e-13	21.0698
Ip6k2	0.0724037	0.355836	10.7091	9.79765e-27	1.58174e-25	49.4339
Pan3	0.0718149	1.01065	8.15083	3.68962e-16	3.33511e-15	25.3925
Pakap.1	0.071738	0.922201	7.47004	8.13498e-14	6.2149e-13	20.0908
Pxdn	0.0717188	0.497701	8.96346	3.24223e-19	3.54298e-18	32.3244
Bclaf1	0.0715516	0.78074	8.49113	2.09654e-17	2.02579e-16	28.2155
Ubr5	0.0714879	1.19417	7.95253	1.86199e-15	1.6054e-14	23.8006
Gabrb3	0.0714157	2.54563	8.90412	5.54048e-19	5.89033e-18	31.796
Ankrd6	0.0713346	0.315956	9.94554	2.75938e-23	3.77179e-22	41.5776
Klhl7	0.0713073	0.707821	8.7022	3.34305e-18	3.41932e-17	30.0242
Arhgef3	0.070995	0.498708	8.81089	1.27679e-18	1.33392e-17	30.973
Gm38393	0.070973	0.79541	8.53189	1.47567e-17	1.43117e-16	28.5613
Kcnc2	0.0708292	0.933997	4.63755	3.53379e-06	1.28659e-05	2.98669
Zmat4	0.0706918	1.58039	5.51506	3.50218e-08	1.63172e-07	7.43103
Ak5	0.0706469	1.43422	5.5105	3.5941e-08	1.67058e-07	7.40595
Bcl11b	0.0705592	0.905446	6.39612	1.60644e-10	9.46967e-10	12.6653
9530059O14Rik	0.0705206	1.16915	6.42372	1.34064e-10	7.98079e-10	12.8418
Zhx2	0.0701036	0.447503	8.43883	3.2819e-17	3.13639e-16	27.7741
Rbm39	0.0699472	1.24767	8.01522	1.12078e-15	9.72748e-15	24.2997
Fam13a	0.0698626	0.390342	9.55909	1.23479e-21	1.56766e-20	37.8221
Ewsr1	0.0698559	0.697166	8.64068	5.735e-18	5.76883e-17	29.4924
9530026P05Rik	0.0696183	0.294732	8.44041	3.23803e-17	3.09824e-16	27.7874
Nrp2	0.069584	0.550128	7.77777	7.50904e-15	6.12432e-14	22.4302
Camkv	0.069475	0.499204	8.5062	1.84166e-17	1.78171e-16	28.3431
Ophn1	0.0693894	0.587744	8.61832	6.97093e-18	6.94086e-17	29.3001
Braf	0.0692996	1.05071	7.95082	1.8877e-15	1.62578e-14	23.7871
Usp34	0.0692959	1.37555	7.96101	1.73872e-15	1.50077e-14	23.868
Ankrd17	0.0692306	1.11788	7.9431	2.00888e-15	1.72259e-14	23.726
Gm26652	0.0691905	0.41905	9.19357	3.92808e-20	4.5124e-19	34.4066
Disc1	0.0690188	0.243357	10.6825	1.30517e-26	2.08562e-25	49.1501
Dmxl1	0.068986	0.903712	8.07683	6.7809e-16	6.01164e-15	24.7939
Sipa1l1	0.0689695	1.73533	7.27164	3.59852e-13	2.62154e-12	18.6325
Slc44a1	0.0684651	0.834754	7.91125	2.59525e-15	2.20133e-14	23.4742
Rras2	0.0683539	0.743007	6.87599	6.22141e-12	4.14373e-11	15.8414
Setbp1	0.0682138	2.09673	7.94333	2.00517e-15	1.72129e-14	23.7278
Aff2	0.0681943	0.743183	6.83034	8.55904e-12	5.59153e-11	15.5294
Pitpnc1	0.0681629	0.726503	6.35497	2.10092e-10	1.22739e-09	12.4036
Marchf1	0.0679512	1.91222	4.95856	7.12294e-07	2.83401e-06	4.52347
Zfp292	0.0679495	0.641028	8.55943	1.16295e-17	1.13914e-16	28.7959
Fars2	0.0677769	1.02117	7.39117	1.47603e-13	1.10716e-12	19.5064
Mllt10	0.0677426	1.1933	7.70701	1.30951e-14	1.05163e-13	21.8839
Rictor	0.0676358	0.666487	8.52892	1.51401e-17	1.46653e-16	28.5361
A330076H08Rik	0.0676203	0.794568	7.37761	1.6341e-13	1.22223e-12	19.4066
Cdh8	0.0672304	1.57071	5.36746	8.01732e-08	3.61724e-07	6.6298
Map4k4	0.067149	0.661717	8.19163	2.63188e-16	2.39834e-15	25.7249
Arpc2	0.0670626	0.613561	7.86577	3.73454e-15	3.09738e-14	23.1165
Rev3l	0.0669598	0.971332	7.32127	2.48978e-13	1.83426e-12	18.9937
Klf12	0.0669013	1.10375	5.93416	2.97121e-09	1.55829e-08	9.82439
Mmd2	0.0668072	0.348508	9.36427	7.93573e-21	9.52045e-20	35.9851
Npr3	0.0667331	0.175545	12.3574	4.94548e-35	1.14124e-33	68.363
Igf1r	0.0665489	0.981373	6.85507	7.20239e-12	4.76475e-11	15.6982
Mllt3	0.0665179	1.328	6.7093	1.9744e-11	1.25333e-10	14.7122
Vwc2l	0.0663684	0.240379	7.1216	1.07981e-12	7.55767e-12	17.5558
Large1	0.0663066	2.3193	7.54749	4.5054e-14	3.49302e-13	20.6707
Il1rap	0.0662411	1.12051	5.14365	2.70369e-07	1.13988e-06	5.45628
Dip2c	0.0662232	2.04744	7.8374	4.68149e-15	3.85021e-14	22.8944
Fam126b	0.0661848	0.532048	8.65232	5.17976e-18	5.23042e-17	29.5928
Tnrc6c	0.0661216	1.64912	7.44219	1.00466e-13	7.66042e-13	19.8838
Pcmtd1	0.0659835	0.534636	8.76132	1.98331e-18	2.04751e-17	30.5388
Ptprj	0.06565	1.53991	6.21526	5.16051e-10	2.90872e-09	11.5278
Ncor1	0.0655983	1.24985	7.4061	1.31916e-13	9.91391e-13	19.6166
Lonrf3	0.0654886	0.121324	14.5799	4.63236e-48	1.79042e-46	98.1445
Stard13	0.0652747	0.35803	8.19083	2.6494e-16	2.41151e-15	25.7184
Dicer1	0.0652198	0.487139	8.9199	4.80627e-19	5.13061e-18	31.9362
Mctp1	0.0651164	1.82429	4.36424	1.278e-05	4.29245e-05	1.75924
Ippk	0.0650625	0.29985	10.0658	8.20103e-24	1.15521e-22	42.7769
Ubac2	0.0650002	0.653323	7.89809	2.88412e-15	2.41761e-14	23.3705
Rps6ka2	0.0649797	0.575256	7.40886	1.29203e-13	9.72868e-13	19.637
Zc3h6	0.0649543	0.418528	8.95375	3.54023e-19	3.85786e-18	32.2377
Jph1	0.0648536	0.91574	6.00421	1.93467e-09	1.03897e-08	10.2415
Xpr1	0.0647843	0.708271	7.03406	2.02942e-12	1.39429e-11	16.9378
Lamc1	0.064362	0.519054	8.10385	5.43293e-16	4.84395e-15	25.0119
Relch	0.0642077	0.640963	8.2946	1.11385e-16	1.04039e-15	26.5711
Tcf20	0.0641884	1.2843	6.89015	5.63294e-12	3.76137e-11	15.9386
Pard3b	0.0639419	0.224547	9.28373	1.69386e-20	2.00151e-19	35.2367
Epha4	0.0636267	1.32503	5.37115	7.85522e-08	3.54615e-07	6.64955
Rnf182	0.0636019	0.335693	8.80656	1.32704e-18	1.38457e-17	30.9349
Fgfr1	0.0634167	0.286232	9.73575	2.21257e-22	2.8837e-21	39.5204
Crym	0.0633135	0.240481	10.4731	1.21438e-25	1.83938e-24	46.9431
Mindy3	0.0631761	0.422108	8.63863	5.83862e-18	5.85803e-17	29.4748
Sez6l	0.0631627	1.77896	5.92027	3.23308e-09	1.68438e-08	9.74229
Hlf	0.0631125	0.407006	7.90782	2.6678e-15	2.25799e-14	23.4471
Ccnjl	0.0630453	0.237121	9.50502	2.07719e-21	2.60763e-20	37.3085
Tmcc3	0.0629684	0.378912	8.11926	4.78656e-16	4.28714e-15	25.1365
Pde11a	0.0628753	0.236855	7.28883	3.16841e-13	2.31465e-12	18.7573
Dhx36	0.0628566	0.377871	9.49103	2.37528e-21	2.95348e-20	37.1761
Smarcad1	0.0627938	0.395136	9.30023	1.45091e-20	1.72483e-19	35.3895
Smarca2	0.0627297	0.863876	6.28988	3.20089e-10	1.83315e-09	11.9932
Csnk1g1	0.0627068	0.869732	7.11039	1.17116e-12	8.17517e-12	17.4762
Rab3c	0.0626536	0.755296	5.84997	4.94432e-09	2.51577e-08	9.32957
Nt5c2	0.0626243	0.890209	7.03162	2.06513e-12	1.41758e-11	16.9207
Mtf2	0.0625743	0.685022	7.68713	1.5295e-14	1.22204e-13	21.7314
Parp8	0.0622901	0.581971	7.04954	1.81608e-12	1.25211e-11	17.0466
Ecpas	0.0622774	1.10431	7.21038	5.65106e-13	4.05656e-12	18.1902
Cdr1os	0.0619369	1.72348	6.84122	7.93374e-12	5.20469e-11	15.6036
Ash1l	0.0619194	1.1646	7.00947	2.41956e-12	1.65509e-11	16.7657
Lrrc7	0.0618528	2.85399	8.20463	2.36242e-16	2.16032e-15	25.8312
Rb1cc1	0.0616306	0.711151	7.59666	3.08667e-14	2.42909e-13	21.0419
Galnt16	0.0615799	0.696116	6.7698	1.30246e-11	8.37632e-11	15.1188
Adamts20	0.0615158	0.354372	8.79102	1.52385e-18	1.58149e-17	30.7986
Dnah9	0.0614504	0.691009	5.92596	3.12315e-09	1.63361e-08	9.77592
Itsn2	0.0614064	0.948245	6.90091	5.22286e-12	3.50244e-11	16.0126
Cnot2	0.0611712	0.691327	7.61171	2.74779e-14	2.1733e-13	21.1561
Strn3	0.0610698	0.919439	7.16804	7.7032e-13	5.44498e-12	17.8866
Itsn1	0.060986	1.08774	6.52676	6.77869e-11	4.11653e-10	13.5073
Eml4	0.0608384	0.725357	7.15612	8.40223e-13	5.92841e-12	17.8015
Fam172a	0.0608211	1.11158	6.76941	1.30601e-11	8.38738e-11	15.1162
Tgfb2	0.0607661	0.212012	9.91493	3.74878e-23	5.07995e-22	41.2747
Bhlhb9	0.060766	0.317198	9.34039	9.94255e-21	1.18736e-19	35.7626
Zfhx4	0.0607392	0.353737	7.79629	6.48656e-15	5.31248e-14	22.574
Pvt1	0.060735	0.782641	6.422	1.35584e-10	8.05904e-10	12.8308
Frmpd4	0.060694	2.62412	5.12998	2.9076e-07	1.2206e-06	5.38618
Dync1i1	0.0604789	1.5429	5.99957	1.99067e-09	1.06613e-08	10.2138
Chd2	0.0603907	0.852546	6.5802	4.74017e-11	2.92845e-10	13.8566
Cdc42se2	0.0603628	0.570078	7.52787	5.2356e-14	4.04316e-13	20.5233
Rap1a	0.060308	0.385045	8.82983	1.07843e-18	1.13119e-17	31.1394
Cog5	0.0602724	0.883178	6.71677	1.87599e-11	1.19279e-10	14.7622
Nsf	0.0602495	1.52055	6.26092	3.85526e-10	2.19828e-09	11.8119
Tef	0.0600318	0.432531	8.24404	1.70119e-16	1.5703e-15	26.1543
Add2	0.0599963	1.43104	5.68165	1.34069e-08	6.55803e-08	8.36144
Fndc3a	0.0599687	0.585844	7.34649	2.06286e-13	1.53269e-12	19.1781
Rasal2	0.0598583	1.79134	5.38415	7.3084e-08	3.31072e-07	6.7193
Cdc42bpa	0.0598084	1.68444	6.87625	6.21029e-12	4.13984e-11	15.8432
Usp47	0.0597708	0.659822	7.35274	1.96864e-13	1.46546e-12	19.2239
Cpe	0.0596289	1.17428	5.20983	1.89694e-07	8.0976e-07	5.79806
Rnf19a	0.0595799	0.3627	8.48861	2.1424e-17	2.06756e-16	28.1941
Fto	0.0593346	1.38466	6.74223	1.57504e-11	1.00715e-10	14.9331
Ralgps2	0.0589992	0.569453	7.47953	7.56946e-14	5.80547e-13	20.1615
Reps1	0.0588701	0.517515	7.87924	3.35368e-15	2.79925e-14	23.2222
Pcdh19	0.0586996	0.345906	7.85503	4.06862e-15	3.37089e-14	23.0323
Phf21a	0.0586137	1.18074	6.26506	3.75417e-10	2.14375e-09	11.8378
Lrfn5	0.0584878	2.29769	5.96617	2.44372e-09	1.29638e-08	10.0144
Ryr2	0.0584579	2.84109	6.18866	6.11051e-10	3.41718e-09	11.3632
Fbn2	0.0584126	0.2433	8.70207	3.34697e-18	3.41932e-17	30.0231
Kdm7a	0.058333	0.546848	7.33555	2.23838e-13	1.65526e-12	19.098
Carmil1	0.0582838	0.931711	5.58893	2.29556e-08	1.09224e-07	7.84015
Ascc3	0.058256	0.764896	7.03904	1.95826e-12	1.34777e-11	16.9728
Sik3	0.0582306	1.21783	6.11261	9.86726e-10	5.43669e-09	10.8966
Atad2b	0.0581824	0.677585	6.99071	2.76605e-12	1.88389e-11	16.6347
Pls3	0.0580602	0.361275	8.1991	2.47365e-16	2.25678e-15	25.7859
Gm45323	0.0579162	0.116509	10.1112	5.17092e-24	7.36316e-23	43.2329
Kmt2c	0.0576186	1.05006	6.55914	5.45954e-11	3.34915e-10	13.7186
Map2k4	0.0574472	0.876826	6.79687	1.07998e-11	6.99712e-11	15.302
Lrp6	0.057411	0.533575	7.66965	1.75289e-14	1.39626e-13	21.5975
Foxk1	0.0573601	0.393412	7.7872	6.97006e-15	5.69064e-14	22.5034
Fstl5	0.0573583	0.41933	5.9444	2.79133e-09	1.46788e-08	9.88509
Nmnat2	0.0572808	1.10264	5.93683	2.92312e-09	1.5341e-08	9.84025
Il6ra	0.0572279	0.100373	14.1409	2.55057e-45	8.89412e-44	91.8751
Tardbp	0.0571633	0.420849	8.27119	1.35553e-16	1.25956e-15	26.3778
Pitpnm2	0.0568603	1.26805	4.68956	2.74443e-06	1.01522e-05	3.22874
Icam5	0.0567379	0.452182	7.33699	2.21452e-13	1.63916e-12	19.1085
1700087I21Rik	0.0567322	0.365924	7.81199	5.72817e-15	4.69626e-14	22.6962
Rps6ka5	0.0567088	0.471407	6.89527	5.43398e-12	3.63469e-11	15.9738
Zc3h12b	0.0566807	0.759774	6.35019	2.16726e-10	1.26332e-09	12.3733
Cnot1	0.0565865	0.661002	7.11364	1.14394e-12	7.99229e-12	17.4992
Shisa9	0.0564952	1.6387	3.51322	0.000443071	0.00116852	-1.58564
Cacna1d	0.0564872	1.78913	6.16579	7.06192e-10	3.93801e-09	11.2223
Nr2c2	0.0564634	0.614466	7.07971	1.46182e-12	1.01499e-11	17.2591
Cachd1	0.0564577	0.284705	7.89871	2.86993e-15	2.41603e-14	23.3753
Zfp638	0.0563863	0.975794	6.48023	9.23514e-11	5.53967e-10	13.2055
Stum	0.0562388	0.514455	6.60147	4.10781e-11	2.54782e-10	13.9964
Rab2a	0.0562326	0.590647	7.17339	7.40793e-13	5.24099e-12	17.9249
Zfp280d	0.0561136	0.729055	6.76548	1.34194e-11	8.60903e-11	15.0897
Dop1a	0.0558004	0.642782	7.06631	1.60986e-12	1.11483e-11	17.1646
Itpkb	0.0557838	0.188685	9.49545	2.27684e-21	2.84007e-20	37.2179
Ppp6r2	0.0557384	0.767517	6.64462	3.06814e-11	1.9212e-10	14.2815
Ttc37	0.0554245	0.406739	8.20333	2.38806e-16	2.18123e-15	25.8206
Nup98	0.0553583	0.482035	7.72136	1.17024e-14	9.44618e-14	21.9943
Gm10754	0.0553397	0.387419	6.05854	1.38251e-09	7.52751e-09	10.5684
Per3	0.0552924	0.174941	10.7753	4.78977e-27	7.82928e-26	50.1422
Sec24d	0.0551917	0.303264	8.22708	1.95976e-16	1.79629e-15	26.0151
Vps41	0.0551548	0.694625	6.92148	4.51824e-12	3.03771e-11	16.1544
Atrx	0.0550183	1.3521	6.19328	5.93394e-10	3.32602e-09	11.3917
Aagab	0.0548781	0.379556	7.93155	2.20463e-15	1.88426e-14	23.6346
Capzb	0.0548683	0.556237	6.93829	4.01232e-12	2.70918e-11	16.2706
Gpr161	0.0548137	0.157045	10.3995	2.62996e-25	3.94544e-24	46.1786
Slco3a1	0.0546898	0.985534	5.43115	5.62288e-08	2.57242e-07	6.97285
Picalm	0.0546638	0.511134	7.41025	1.27863e-13	9.63704e-13	19.6472
Fam110b	0.054171	0.629309	6.40829	1.48342e-10	8.77744e-10	12.7431
Enah	0.0541458	0.981907	6.043	1.52242e-09	8.24357e-09	10.4746
Il1r1	0.0540816	0.167392	9.50869	2.00527e-21	2.52137e-20	37.3433
Itgbl1	0.0540735	0.121863	10.9848	4.8382e-28	8.32467e-27	52.4117
Baz2b	0.0540727	0.969766	5.94572	2.76891e-09	1.45707e-08	9.89293
Ccnt2	0.0540393	0.537012	7.20369	5.93515e-13	4.25271e-12	18.1421
Acss1	0.0540203	0.17914	10.0137	1.38992e-23	1.93357e-22	42.2554
Stk3	0.053905	0.581565	6.52783	6.73086e-11	4.09065e-10	13.5142
Arhgef26	0.0538914	0.150868	10.725	8.25887e-27	1.33882e-25	49.603
Vps13d	0.0536839	0.8915	6.29916	3.01524e-10	1.73443e-09	12.0514
Plekha5	0.0535425	1.63117	5.61903	1.92961e-08	9.25976e-08	8.00843
Hsp90b1	0.0535306	0.248721	9.27939	1.76414e-20	2.0783e-19	35.1966
Camk2a	0.0534257	2.17865	4.9822	6.30552e-07	2.5293e-06	4.64072
A830018L16Rik	0.0533526	1.33202	4.18655	2.83671e-05	8.99993e-05	1.00118
Arsj	0.0533405	0.191328	8.64044	5.74688e-18	5.77337e-17	29.4904
Atp2b3	0.0532766	0.764212	6.11424	9.7669e-10	5.38897e-09	10.9066
Zmynd11	0.0531004	1.00996	6.06622	1.3181e-09	7.18181e-09	10.6148
Gtf2h2	0.053046	0.313324	8.26957	1.37408e-16	1.27435e-15	26.3644
Akap6	0.0529887	1.83393	6.24151	4.36506e-10	2.47458e-09	11.6909
Abl2	0.052909	0.820865	6.0391	1.55968e-09	8.42783e-09	10.4511
Tle1	0.0528372	0.601291	5.80574	6.44325e-09	3.24687e-08	9.07244
Ap2b1	0.0527949	0.678483	6.2263	4.81008e-10	2.71706e-09	11.5963
Calb1	0.0526484	0.208913	8.66181	4.76671e-18	4.81954e-17	29.6746
4921539H07Rik	0.0526316	0.306642	5.58855	2.30047e-08	1.09391e-07	7.83808
Ext2	0.052565	0.535144	6.98623	2.85565e-12	1.94155e-11	16.6034
Kcng2	0.0524468	0.324136	7.07642	1.49688e-12	1.03842e-11	17.2359
Nsun7	0.0523266	0.314205	7.87474	3.47653e-15	2.89256e-14	23.1869
Nt5dc3	0.0522931	0.350724	7.60155	2.97214e-14	2.34366e-13	21.0791
Dnajc1	0.0521056	1.13716	5.3807	7.45006e-08	3.37295e-07	6.70074
Epn2	0.0520676	0.659028	6.11783	9.54945e-10	5.27641e-09	10.9285
Zmym2	0.052012	0.648387	6.58041	4.73341e-11	2.92658e-10	13.858
Snph	0.0519469	0.945199	5.86451	4.53014e-09	2.31554e-08	9.41455
Chd7	0.0518068	0.246212	7.75311	9.11972e-15	7.41485e-14	22.2393
Ncoa7	0.0517281	0.896326	5.89153	3.8485e-09	1.98916e-08	9.57297
Pum1	0.0515629	0.753122	6.21677	5.11136e-10	2.88309e-09	11.5371
Pygb	0.0514877	0.342094	7.47321	7.94195e-14	6.07927e-13	20.1144
Rbm6	0.0514097	1.11942	5.89037	3.87572e-09	2.0019e-08	9.56613
Rabgap1	0.0513564	0.91399	6.08054	1.20561e-09	6.59639e-09	10.7016
Gm34567	0.0512637	0.19366	8.06561	7.43238e-16	6.54483e-15	24.7037
F730043M19Rik	0.0510533	0.321655	6.88638	5.78407e-12	3.859e-11	15.9127
Phip	0.0509552	0.848445	5.53079	3.20243e-08	1.49828e-07	7.51767
3110039M20Rik	0.0508757	0.263523	8.94919	3.68929e-19	4.00916e-18	32.197
Rit2	0.0508231	0.961217	5.11559	3.13804e-07	1.31242e-06	5.31267
Plekhg5	0.0508072	0.993831	4.63489	3.57939e-06	1.30138e-05	2.97442
Setd5	0.0507904	1.02035	5.86238	4.58882e-09	2.344e-08	9.40205
Fbxo38	0.0507504	0.357211	7.87613	3.43812e-15	2.86364e-14	23.1978
Kdm5d	0.0505991	0.180488	11.2183	3.56842e-29	6.49601e-28	54.9934
Ube3a	0.0504622	0.685839	6.32294	2.58592e-10	1.49846e-09	12.2011
Mdga1	0.0504612	0.272117	7.13604	9.72414e-13	6.83652e-12	17.6584
Eif2s3y	0.0504505	0.244221	10.2961	7.72504e-25	1.14576e-23	45.1129
Chchd3	0.0504246	0.925918	5.66327	1.49253e-08	7.251e-08	8.25741
Ubl3	0.0502776	0.322098	7.89953	2.85098e-15	2.40266e-14	23.3818
Map3k4	0.0502425	0.57808	5.92043	3.23005e-09	1.68392e-08	9.74321
Ppp1cb	0.0502087	0.504152	6.63069	3.37193e-11	2.10471e-10	14.1892
Tmem132b	0.0501988	1.74518	5.10461	3.32569e-07	1.38794e-06	5.2567
Cstf3	0.0501581	0.470409	6.86804	6.57802e-12	4.37012e-11	15.7869
Foxo1	0.0501275	0.31625	6.61431	3.76704e-11	2.34387e-10	14.081
Arid4b	0.0500121	0.847228	5.84789	5.00639e-09	2.5457e-08	9.31746
Chm	0.0499924	0.450497	7.17387	7.38214e-13	5.22746e-12	17.9283
Pkd1	0.0498837	0.965767	5.69753	1.22174e-08	5.99483e-08	8.45156
Abhd6	0.0498254	0.369205	7.27506	3.50858e-13	2.55839e-12	18.6574
Slc16a10	0.0497836	0.367641	6.29678	3.06168e-10	1.75985e-09	12.0365
Lcorl	0.0497365	0.550292	5.75769	8.57268e-09	4.26244e-08	8.79527
Inpp4b	0.0497071	0.927668	3.91056	9.21912e-05	0.000271725	-0.113785
Akap13	0.0496029	0.459974	5.90347	3.5801e-09	1.85654e-08	9.64322
Cecr2	0.0494913	0.252432	7.25457	4.08223e-13	2.96566e-12	18.5089
N4bp2l2	0.0494483	0.675208	6.14873	7.86428e-10	4.37922e-09	11.1175
Ttc3	0.0494394	1.87457	5.95416	2.62992e-09	1.39139e-08	9.94299
Huwe1	0.0492918	1.12874	5.5751	2.48545e-08	1.17617e-07	7.76315
PTPRG	0.0492848	1.75072	4.01908	5.85022e-05	0.00017791	0.315578
B130024G19Rik	0.049246	0.137922	9.32088	1.19487e-20	1.42261e-19	35.5811
Ubxn4	0.0491589	0.42127	6.97968	2.9918e-12	2.03235e-11	16.5579
Lrba	0.0490938	1.04333	5.47733	4.33675e-08	2.00154e-07	7.22414
4930570G19Rik	0.0489742	0.221867	8.79989	1.40824e-18	1.46394e-17	30.8764
Reps2	0.048803	0.939751	5.30415	1.13635e-07	4.99766e-07	6.29276
Capza2	0.0487598	0.258459	8.63322	6.12116e-18	6.12584e-17	29.4282
Actr3	0.0487053	0.460362	6.56983	5.08185e-11	3.12969e-10	13.7886
Fam214a	0.0486477	0.536703	6.27672	3.48362e-10	1.99216e-09	11.9107
Srgap2	0.048448	0.993439	5.07475	3.89256e-07	1.60912e-06	5.10507
Kcnq1ot1	0.0483727	1.99199	5.67462	1.3969e-08	6.81597e-08	8.32162
Mef2a	0.0483661	0.809023	5.66014	1.52003e-08	7.36637e-08	8.23971
Brinp1	0.0483521	1.9325	4.31097	1.62824e-05	5.37224e-05	1.52868
Ehbp1	0.0483426	1.11321	5.3055	1.12797e-07	4.96635e-07	6.29991
Ubr3	0.048275	1.12413	5.58216	2.38671e-08	1.13149e-07	7.80242
Rbfox1	0.0482325	4.31988	5.5678	2.59172e-08	1.2235e-07	7.72259
Tnrc6b	0.0481213	1.43168	5.46611	4.62009e-08	2.1273e-07	7.16289
St6galnac3	0.0480962	1.57269	3.66307	0.00024944	0.000685021	-1.04904
Ccny	0.0478713	0.788154	5.78576	7.25737e-09	3.6361e-08	8.95693
Osbpl6	0.0477986	1.32639	4.68833	2.76097e-06	1.02086e-05	3.22299
Gabbr2	0.0477739	2.00424	4.92556	8.43641e-07	3.32456e-06	4.36075
Tmem135	0.0477103	0.8829	5.58429	2.35761e-08	1.11869e-07	7.81431
Cdip1	0.0476467	0.412336	6.91593	4.69857e-12	3.15625e-11	16.1161
Tbc1d32	0.0476442	0.390764	6.86472	6.73253e-12	4.46521e-11	15.7642
Syn2	0.0476415	1.67173	4.83134	1.35978e-06	5.2247e-06	3.90218
Traip	0.0476222	0.226304	7.90205	2.79411e-15	2.3598e-14	23.4016
St8sia4	0.0475915	0.174346	8.66956	4.45364e-18	4.52048e-17	29.7416
Cul3	0.0475806	0.414354	7.05859	1.70181e-12	1.17539e-11	17.1102
Cnot6l	0.0475723	0.425862	6.84234	7.87212e-12	5.17292e-11	15.6112
Slc1a1	0.0475567	0.736787	5.49368	3.9539e-08	1.8313e-07	7.31359
Gm2115	0.0474957	0.28065	5.85837	4.70091e-09	2.39814e-08	9.37861
Crebbp	0.0472894	1.14799	5.35891	8.40623e-08	3.78401e-07	6.58402
Phtf1	0.0472655	0.434105	6.7485	1.50851e-11	9.66185e-11	14.9753
Pias1	0.0471184	0.649296	5.88439	4.01826e-09	2.07008e-08	9.53103
Usp25	0.0471182	0.489018	6.19913	5.71779e-10	3.21129e-09	11.4279
Lman2l	0.0470879	0.2314	8.35299	6.80836e-17	6.40508e-16	27.0557
Ccnd3	0.0470255	0.1011	10.8837	1.47081e-27	2.43974e-26	51.311
Lypd1	0.0467458	0.153975	8.9961	2.41102e-19	2.65313e-18	32.6166
Gm37728	0.0467005	0.15068	10.5918	3.44752e-26	5.35628e-25	48.1889
Sfpq	0.0466988	1.13192	5.23246	1.67883e-07	7.20969e-07	5.91593
Hectd2	0.0466903	0.626569	5.06766	4.04025e-07	1.66578e-06	5.0692
Orai2	0.0466152	0.339121	6.17038	6.85973e-10	3.82798e-09	11.2506
Arhgap21	0.0465503	1.34734	4.873	1.1022e-06	4.29387e-06	4.10385
B3galt5	0.0465191	0.222757	7.9281	2.26679e-15	1.93108e-14	23.6072
Syt1	0.0465117	3.43362	7.30912	2.72526e-13	2.00585e-12	18.905
Psme4	0.0463201	0.984675	5.32289	1.02529e-07	4.55257e-07	6.39212
Uty	0.0460994	0.330489	8.40155	4.50971e-17	4.26818e-16	27.4612
Gpr22	0.0460188	0.122624	11.0725	1.82836e-28	3.21644e-27	53.3753
Spsb1	0.0459694	0.146755	8.71957	2.86868e-18	2.94218e-17	30.1751
Orc3	0.0458632	0.330058	7.1809	7.01279e-13	4.9749e-12	17.9786
Tmod2	0.0457227	0.694871	5.53083	3.20155e-08	1.49828e-07	7.51793
mt-Rnr1	0.0456804	0.273722	7.49828	6.56295e-14	5.04338e-13	20.3015
Ppp4r3b	0.0456702	0.390269	6.80909	9.92221e-12	6.43918e-11	15.3849
Smad3	0.0456517	0.635531	4.56363	5.0386e-06	1.79287e-05	2.64736
Klhl32	0.0456335	0.755883	4.67457	2.95273e-06	1.08613e-05	3.15867
Astn1	0.0454981	1.52902	4.96521	6.88316e-07	2.75116e-06	4.55641
Rev1	0.0453531	0.561012	5.97693	2.28772e-09	1.21856e-08	10.0785
Zfand3	0.0452096	1.13667	5.08776	3.63502e-07	1.51061e-06	5.17101
Stag2	0.0451432	0.422385	6.36407	1.98014e-10	1.16115e-09	12.4614
Snx24	0.0449262	0.566201	5.47972	4.27855e-08	1.977e-07	7.23721
Shprh	0.0448461	0.645771	5.6365	1.7439e-08	8.40975e-08	8.10651
Sipa1l2	0.044831	0.565201	4.4734	7.71375e-06	2.67679e-05	2.24059
Ston2	0.0447982	0.201254	7.41993	1.18867e-13	8.98487e-13	19.7188
Ccdc6	0.0447623	0.347172	6.82166	9.09188e-12	5.91991e-11	15.4703
Ankhd1	0.0447487	0.773368	5.32894	9.91741e-08	4.41111e-07	6.42426
Arhgef12	0.0447398	0.958764	5.05794	4.25157e-07	1.74466e-06	5.0201
Rock1	0.0447095	0.811376	5.28475	1.26357e-07	5.51083e-07	6.19026
Phf20	0.0446692	0.475669	5.97224	2.35442e-09	1.25154e-08	10.0506
Erc1	0.0444402	1.03709	4.85961	1.1794e-06	4.5742e-06	4.03883
Ehmt1	0.044398	0.823012	5.25971	1.44818e-07	6.26718e-07	6.05859
Snca	0.0443317	0.717552	4.83068	1.36431e-06	5.23954e-06	3.89898
Gpatch8	0.0443094	1.10948	5.03398	4.81907e-07	1.9601e-06	4.89946
Parp1	0.0442802	0.341641	6.60941	3.8936e-11	2.42069e-10	14.0487
Nek10	0.0441992	0.239726	6.41814	1.39066e-10	8.25352e-10	12.806
Plekha2	0.044169	0.229619	6.51252	7.45344e-11	4.51232e-10	13.4147
Ssh2	0.0441592	1.30034	4.84789	1.2512e-06	4.83116e-06	3.98208
.1453	0.0441472	0.214932	8.39597	4.72879e-17	4.47013e-16	27.4145
Atp6v1a	0.0440743	0.39489	6.41919	1.38112e-10	8.2031e-10	12.8128
Nhsl1	0.0440613	0.120314	9.85692	6.68348e-23	8.91812e-22	40.7033
Col23a1	0.0440546	0.181566	6.76937	1.30632e-11	8.38738e-11	15.116
Tbl1xr1	0.0440393	0.544323	5.7656	8.18001e-09	4.08196e-08	8.84077
Psmd14	0.0440294	0.615994	5.67126	1.42461e-08	6.94686e-08	8.30257
Qki	0.0440193	0.751974	4.72784	2.27483e-06	8.52761e-06	3.40857
Stxbp5l	0.0440163	1.94876	4.72678	2.28677e-06	8.56827e-06	3.40355
Dgat2	0.0438116	0.152855	8.55762	1.18135e-17	1.15572e-16	28.7805
Clasp2	0.0437876	1.28638	4.93551	8.01731e-07	3.17056e-06	4.40973
Cd2ap	0.0437632	0.516552	5.87988	4.12926e-09	2.12308e-08	9.50456
Tbcel	0.0437351	0.443274	6.00366	1.94118e-09	1.04176e-08	10.2382
Agpat4	0.0436606	0.48836	5.65902	1.52993e-08	7.40977e-08	8.23342
Ide	0.0436532	0.439184	6.11001	1.00292e-09	5.51044e-09	10.8808
Usp29	0.0436488	0.964303	3.60277	0.00031512	0.000850509	-1.26766
Macrod2	0.0436172	2.70044	5.16885	2.36363e-07	1.00081e-06	5.58589
Grid1	0.0435476	2.06204	4.55542	5.23928e-06	1.85922e-05	2.61003
Arsb	0.0435271	0.932989	4.33069	1.48904e-05	4.95251e-05	1.61373
Kdm4c	0.0435159	0.761492	5.30838	1.11029e-07	4.89401e-07	6.31517
Araf	0.0434933	0.410394	5.83138	5.52765e-09	2.80349e-08	9.22126
Tia1	0.0434005	0.70199	5.41998	5.98551e-08	2.72878e-07	6.9124
Abhd12	0.043308	0.582143	5.5455	2.94464e-08	1.38345e-07	7.59894
Hnrnpa2b1	0.0432593	0.604129	5.57074	2.54845e-08	1.20453e-07	7.7389
Crtc3	0.0431805	0.600528	5.18801	2.13303e-07	9.07086e-07	5.6849
Tial1	0.0430997	0.482742	5.89621	3.74105e-09	1.93745e-08	9.60049
Ptbp3	0.0429689	0.237994	7.30737	2.76091e-13	2.03019e-12	18.8923
Eps8	0.0429446	0.145464	7.38839	1.50717e-13	1.12944e-12	19.4859
Itga4	0.0426909	0.16054	8.41843	3.90585e-17	3.71458e-16	27.6027
Ano6	0.0426797	0.606646	5.13119	2.88886e-07	1.21338e-06	5.39241
Zranb1	0.0425747	0.447645	5.94664	2.75346e-09	1.45088e-08	9.89837
Dennd2a	0.0425521	0.363679	5.88675	3.9613e-09	2.04384e-08	9.5449
Hpca	0.0425193	0.331835	6.11388	9.78892e-10	5.39732e-09	10.9044
Phf14	0.0423135	0.92502	4.91919	8.71527e-07	3.42757e-06	4.32949
Gm37928	0.042263	0.157073	9.0019	2.28717e-19	2.52038e-18	32.6686
Napepld	0.0420912	0.130961	9.16953	4.9095e-20	5.5826e-19	34.1865
Susd1	0.0419966	0.378394	5.55086	2.85574e-08	1.3441e-07	7.62863
Snx29	0.0419324	0.74134	4.93888	7.88001e-07	3.1194e-06	4.42634
Megf9	0.041885	0.703817	4.77514	1.80046e-06	6.82765e-06	3.6328
Tnip2	0.0418847	0.177305	8.02474	1.03734e-15	9.04332e-15	24.3758
Slc2a13	0.0418275	1.38462	3.40542	0.000661091	0.0016868	-1.95778
Ppp3r1	0.0417534	0.402423	6.07199	1.27156e-09	6.93306e-09	10.6498
Mtmr3	0.0416971	0.772805	5.01892	5.21232e-07	2.1113e-06	4.82394
Gm31816	0.0416566	0.157262	8.05914	7.83614e-16	6.86954e-15	24.6516
Lrrc28	0.0416417	0.408382	5.94269	2.82061e-09	1.48228e-08	9.87495
Syt10	0.0415951	0.114396	9.14643	6.07877e-20	6.87234e-19	33.9757
Cpne4	0.0415727	0.993803	3.02469	0.00249004	0.00573096	-3.1794
Prpf40a	0.0415294	0.549078	5.45572	4.89839e-08	2.25148e-07	7.10629
Yme1l1	0.0414871	0.513557	5.60551	2.08637e-08	9.9754e-08	7.93273
Ddx5	0.0413853	0.820321	4.7787	1.76884e-06	6.71425e-06	3.64979
Kdm2b	0.0412888	0.312222	6.3039	2.92435e-10	1.68709e-09	12.0812
Fbxo10	0.0412818	0.236996	7.1446	9.13744e-13	6.43558e-12	17.7193
Mapk10	0.0411947	2.3154	4.92956	8.26538e-07	3.2588e-06	4.38044
Hnrnpr	0.0411648	0.562612	5.29699	1.18179e-07	5.18585e-07	6.25489
Ubr1	0.0411446	0.56012	5.42509	5.81701e-08	2.65505e-07	6.94002
Ylpm1	0.0409737	1.17506	4.64764	3.36536e-06	1.22927e-05	3.03343
Rtl4	0.0408855	1.00173	3.45688	0.000546878	0.00141939	-1.78157
Dcaf6	0.0408606	0.813883	4.73339	2.21352e-06	8.31366e-06	3.43475
Ezh1	0.0406998	0.311414	6.28532	3.29614e-10	1.88633e-09	11.9646
Narf	0.0406937	0.178846	8.24705	1.6589e-16	1.53487e-15	26.1791
Scaf8	0.0405805	0.82889	4.87513	1.09039e-06	4.2521e-06	4.1142
Pwwp2a	0.0405687	0.405933	5.7822	7.41274e-09	3.70921e-08	8.93637
Dlg5	0.0405161	0.35602	5.86566	4.49907e-09	2.30416e-08	9.42124
Clasp1	0.0404863	0.887972	4.71213	2.4574e-06	9.16388e-06	3.33458
Tspan9	0.0404439	0.170941	7.58319	3.42442e-14	2.68949e-13	20.94
Marchf7	0.0404426	0.38414	6.04574	1.49678e-09	8.1159e-09	10.4911
Mapk1	0.040439	0.925874	4.48962	7.14957e-06	2.48871e-05	2.31309
Clmn	0.0404041	0.386452	5.33375	9.65813e-08	4.30066e-07	6.44985
Gpr155	0.0403479	0.325677	6.22947	4.71384e-10	2.66653e-09	11.616
Gse1	0.0403473	1.25022	3.79803	0.000146008	0.000417942	-0.546623
Map2k5	0.0403096	0.759806	4.78136	1.74566e-06	6.62946e-06	3.66245
Supt3	0.0402356	0.56828	4.92086	8.64132e-07	3.4036e-06	4.33768
Rnf115	0.0402038	0.389622	5.87035	4.37353e-09	2.24426e-08	9.44873
Robo2	0.0401094	1.69191	3.44839	0.000564364	0.0014609	-1.81084
Gnptab	0.0399882	0.431731	5.63063	1.80429e-08	8.68495e-08	8.07351
Gm14636	0.0399636	0.28649	6.31964	2.64175e-10	1.52855e-09	12.1803
Aak1	0.0399172	1.60301	4.5604	5.11667e-06	1.81818e-05	2.63267
Wapl	0.0398195	0.453758	5.55049	2.86174e-08	1.34612e-07	7.62659
Ldah	0.0397895	0.317626	6.29351	3.12691e-10	1.79603e-09	12.0159
Zmym4	0.039761	0.821358	4.69927	2.6172e-06	9.71818e-06	3.27422
Smg7	0.0397489	0.618874	5.03301	4.84351e-07	1.96902e-06	4.89459
Nrip2	0.0397006	0.165412	7.56979	3.79635e-14	2.96675e-13	20.8388
Als2	0.0396238	0.277343	6.56085	5.39754e-11	3.3163e-10	13.7297
Top2b	0.0395087	0.515702	5.3045	1.13414e-07	4.99075e-07	6.29464
Ubash3b	0.0394729	0.690164	3.39442	0.000688227	0.00174865	-1.99511
Dpysl5	0.039457	0.244922	6.13317	8.67264e-10	4.81227e-09	11.0222
Mnat1	0.0394384	0.570748	5.08308	3.7258e-07	1.54588e-06	5.14725
Nlgn1	0.0393996	3.39939	3.9124	9.14935e-05	0.000269871	-0.106622
Tfdp2	0.0393477	0.712775	4.38836	1.14422e-05	3.86632e-05	1.86457
Ap2a2	0.0393	0.458939	5.34161	9.24896e-08	4.12549e-07	6.49169
Arhgap17	0.039262	0.560673	4.84146	1.29235e-06	4.98023e-06	3.95101
Phf20l1	0.0391867	1.06467	4.2537	2.10617e-05	6.82289e-05	1.28395
Greb1l	0.039167	0.42482	4.82713	1.38885e-06	5.32857e-06	3.88187
Cadm1	0.0391475	2.23261	3.76643	0.000165773	0.000470399	-0.665901
Kdm5a	0.0390968	0.458575	5.44432	5.22247e-08	2.39483e-07	7.04431
Adgrb3	0.0390709	3.29145	5.38504	7.27225e-08	3.29625e-07	6.7241
Klf13	0.0390314	0.396939	5.27501	1.3325e-07	5.78571e-07	6.13897
Slc25a27	0.0390027	0.398123	5.66699	1.46054e-08	7.10882e-08	8.27842
Wdr33	0.0389394	0.750303	4.7016	2.58754e-06	9.61262e-06	3.28513
Dsp	0.0389122	0.160225	6.58571	4.56787e-11	2.82646e-10	13.8927
Bmpr1a	0.0389098	0.41318	5.51475	3.50846e-08	1.6331e-07	7.4293
Pdlim5	0.0388738	0.1054	9.24299	2.47948e-20	2.88635e-19	34.8606
4632427E13Rik	0.0388733	0.245375	6.99551	2.67293e-12	1.82363e-11	16.6682
Trappc9	0.0388158	0.939579	4.34933	1.36799e-05	4.58489e-05	1.69444
Fam107b	0.0388005	0.0841957	10.1541	3.33663e-24	4.83903e-23	43.6661
Stxbp5	0.0386931	1.14528	4.22143	2.43148e-05	7.81539e-05	1.14751
A330023F24Rik	0.0385964	1.30489	4.36608	1.26728e-05	4.26011e-05	1.76726
Zfp804a	0.0385582	1.0822	3.18362	0.00145529	0.00348329	-2.68705
Slc9a7	0.0385501	0.598194	4.81992	1.44e-06	5.50866e-06	3.84715
Apex2	0.0385302	0.764439	4.5355	5.75895e-06	2.02804e-05	2.51966
Per2	0.0384491	0.229169	6.66781	2.621e-11	1.65043e-10	14.4354
Camkmt	0.0384477	0.764309	4.10381	4.06987e-05	0.000126816	0.658951
Psen1	0.0384271	0.36997	5.63286	1.78111e-08	8.57863e-08	8.08605
Gm9801	0.0382524	0.748406	4.60882	4.0586e-06	1.46274e-05	2.85419
Hdac8	0.0382218	0.95048	3.98647	6.71486e-05	0.000202634	0.185321
Trim9	0.0380611	1.82886	4.15927	3.19743e-05	0.00010067	0.887622
Myo9a	0.0379819	1.22833	4.28185	1.8566e-05	6.06702e-05	1.40384
Kcnd2	0.0378941	3.17904	3.31701	0.000910436	0.00226268	-2.25433
Plpp4	0.0378729	0.134064	6.82864	8.66065e-12	5.6532e-11	15.5179
Uhrf2	0.0378311	0.432522	5.306	1.12489e-07	4.9556e-07	6.30255
Rbm33	0.0378193	0.766412	4.48327	7.36558e-06	2.56163e-05	2.28467
Camkk1	0.0378108	0.267617	6.0441	1.51211e-09	8.19336e-09	10.4812
Add1	0.0377515	0.59047	4.84131	1.29334e-06	4.98163e-06	3.95027
Csnk1g3	0.0377181	0.468623	5.34813	8.92186e-08	3.99321e-07	6.52648
Raver2	0.0376604	0.454746	4.2646	2.00598e-05	6.51446e-05	1.33028
Rngtt	0.0376321	0.603484	4.85378	1.21459e-06	4.70368e-06	4.0106
Gm46123	0.0376251	0.222009	6.34052	2.30764e-10	1.34415e-09	12.3121
Tmem38b	0.037603	0.172591	7.65615	1.94704e-14	1.5462e-13	21.4944
Metap1d	0.0374284	0.283954	6.04727	1.48269e-09	8.05064e-09	10.5003
Gcfc2	0.0374278	0.186768	7.30603	2.78865e-13	2.04866e-12	18.8825
Tasp1	0.0374017	0.66068	4.66305	3.12283e-06	1.14548e-05	3.10504
Sec14l2	0.0373298	0.273171	5.82131	5.87098e-09	2.97185e-08	9.16275
Phf8	0.0372409	0.350395	5.74456	9.26466e-09	4.58905e-08	8.71994
Fbxl5	0.0371653	0.395644	5.62829	1.82892e-08	8.7927e-08	8.06037
Plppr4	0.0371466	0.767769	4.21415	2.51114e-05	8.04837e-05	1.1169
Tsc2	0.0371085	0.279902	5.981	2.23138e-09	1.19017e-08	10.1028
Mast2	0.0370566	0.844721	4.07863	4.5365e-05	0.000140408	0.556168
Med27	0.0370532	0.591364	4.69847	2.62748e-06	9.74253e-06	3.27046
Notch2	0.0370163	0.163314	6.89681	5.37535e-12	3.60162e-11	15.9844
Tenm2	0.0370146	3.67889	3.54098	0.000398971	0.0010579	-1.48791
Igsf11	0.0368021	0.80915	3.28106	0.00103483	0.00254603	-2.37272
Fyn	0.036794	0.993777	4.09619	4.20604e-05	0.000130747	0.627782
Usp24	0.0367462	0.754826	4.47414	7.68726e-06	2.66877e-05	2.24387
Vstm2a	0.0367267	0.377329	4.61059	4.02433e-06	1.45108e-05	2.86231
Zfp536	0.0366659	0.773054	2.74551	0.00604365	0.0128054	-3.98327
Xpo7	0.0366111	0.515154	4.93162	8.17868e-07	3.22786e-06	4.39057
Celf4	0.0365748	2.19142	3.49393	0.000476335	0.00124952	-1.65307
Fam120c	0.0365302	0.705412	4.34196	1.41472e-05	4.72133e-05	1.66246
Prpf39	0.0364382	0.481597	5.02267	5.1117e-07	2.07268e-06	4.84271
Gpi1	0.0363945	0.58772	4.4065	1.05253e-05	3.57652e-05	1.94417
Mecp2	0.0363134	0.447508	5.013	5.37539e-07	2.17399e-06	4.79429
Limch1	0.0363026	1.27056	3.17456	0.00150148	0.00358836	-2.71579
Lgi1	0.036263	0.86025	3.62952	0.000284204	0.000771924	-1.17112
Abr	0.0361771	1.45305	3.7301	0.000191598	0.000538038	-0.801791
Ehd3	0.0361481	0.193409	6.57744	4.82894e-11	2.98095e-10	13.8384
Ablim3	0.0360767	0.509904	4.09381	4.24938e-05	0.00013199	0.618074
Smg1	0.0360125	1.01971	4.18254	2.8871e-05	9.14871e-05	0.98447
Cdh13	0.0359603	1.01267	2.34188	0.0191905	0.0359696	-5.008
Orc4	0.0359254	0.431823	5.31696	1.05925e-07	4.69278e-07	6.36063
Tgfbr1	0.0359057	0.1625	6.50235	7.975e-11	4.81692e-10	13.3486
Senp7	0.0359007	0.742411	4.30893	1.64332e-05	5.41516e-05	1.51991
Trim44	0.035876	0.677477	4.40355	1.06694e-05	3.62233e-05	1.93122
Xrn1	0.0358577	0.73553	4.29868	1.72113e-05	5.65019e-05	1.4759
Mdm4	0.0358222	0.641407	4.55158	5.33572e-06	1.89088e-05	2.5926
Ccl25	0.0357636	0.349605	5.40465	6.52025e-08	2.96568e-07	6.82964
Usp9x	0.0357256	0.725781	4.33659	1.44965e-05	4.83381e-05	1.63924
Dzip3	0.0357208	0.629305	4.52039	6.18549e-06	2.17409e-05	2.4514
Gm15624	0.0357145	0.154174	7.19032	6.54562e-13	4.66881e-12	18.0462
Ireb2	0.0356981	0.343117	5.61239	2.00509e-08	9.61024e-08	7.97124
Map4k5	0.03567	0.630195	4.57299	4.81866e-06	1.71839e-05	2.69003
Sh3gl3	0.0356356	0.396993	4.71704	2.39891e-06	8.96279e-06	3.35766
Ppp1r2	0.0356341	0.17825	7.11584	1.12586e-12	7.87301e-12	17.5148
Rad54l2	0.0356264	0.38023	5.29859	1.17146e-07	5.14917e-07	6.26337
Mtmr2	0.0355987	0.239555	6.49244	8.51707e-11	5.13248e-10	13.2845
Smyd3	0.0355517	1.40747	3.33105	0.000865769	0.00215919	-2.20778
Coro2b	0.0355144	0.81958	3.95661	7.61147e-05	0.000227937	0.0669787
Ola1	0.035481	0.439071	5.07916	3.80341e-07	1.57392e-06	5.12739
Tlk2	0.0354743	0.542705	4.71541	2.41816e-06	9.0304e-06	3.35001
Adamts2	0.0354635	0.110938	7.30505	2.80895e-13	2.06165e-12	18.8754
Rragb	0.0354266	0.295733	5.71125	1.12724e-08	5.54501e-08	8.52964
Lrrn1	0.0354144	0.252188	5.72163	1.06051e-08	5.23321e-08	8.58883
9930021J03Rik	0.0353197	0.660989	4.33252	1.47673e-05	4.91575e-05	1.62162
Ncbp1	0.0353103	0.250942	6.22713	4.78471e-10	2.70467e-09	11.6014
Usp40	0.0352813	0.434647	5.01038	5.44913e-07	2.20154e-06	4.78118
Ryk	0.035241	0.390572	5.19173	2.09089e-07	8.89649e-07	5.70414
Itm2b	0.0352322	0.30385	5.79457	6.88696e-09	3.46241e-08	9.00779
Traf3	0.0352311	0.519805	4.37888	1.19512e-05	4.02442e-05	1.82311
Paxbp1	0.0352275	0.457755	4.93603	7.99617e-07	3.16379e-06	4.41227
Gigyf2	0.0351147	0.815234	4.14559	3.39441e-05	0.000106573	0.830933
Epc1	0.035081	0.622729	4.39638	1.10276e-05	3.73265e-05	1.89974
Ahcyl1	0.0350727	0.518388	4.74715	2.06816e-06	7.7901e-06	3.49987
Cemip	0.0349725	0.674953	3.16555	0.00154875	0.00369233	-2.74429
Srsf1	0.0349588	0.270296	5.97258	2.3496e-09	1.24983e-08	10.0526
Pgm2l1	0.0349385	0.441818	4.79235	1.65268e-06	6.29464e-06	3.71496
Cep112	0.0349373	0.892488	2.86116	0.00422253	0.00924127	-3.6597
Sec63	0.0349141	0.427202	4.9599	7.0739e-07	2.81904e-06	4.53012
B3galt1	0.0349115	1.94027	3.52309	0.000426891	0.00112774	-1.55097
Thoc2	0.0348997	0.885492	4.01741	5.89188e-05	0.000179029	0.308871
Gm5087	0.0348915	0.106658	7.6107	2.76931e-14	2.18812e-13	21.1485
Ambra1	0.0347894	1.0275	4.02427	5.72285e-05	0.000174307	0.336387
Tcerg1l	0.0347879	0.23463	4.73575	2.18792e-06	8.22542e-06	3.4459
Carf	0.0347571	0.222619	6.41164	1.45123e-10	8.59997e-10	12.7645
Sdha	0.0347449	0.302376	5.81958	5.93227e-09	2.99901e-08	9.15267
Tet2	0.0347284	0.547486	4.45505	8.40385e-06	2.89959e-05	2.15883
Tmem117	0.0347145	0.769184	3.5827	0.000340352	0.000915149	-1.33962
Zfp654	0.03461	0.344889	5.42815	5.71809e-08	2.61142e-07	6.95661
Ppp3cb	0.0345775	0.422494	5.0792	3.8026e-07	1.57392e-06	5.12759
Mir124a-1hg	0.0344243	0.780807	4.03448	5.47971e-05	0.000167552	0.37744
Myo5b	0.0344164	0.445665	3.69425	0.000220752	0.000613104	-0.934593
Agfg1	0.0343828	0.411511	5.08158	3.75527e-07	1.55564e-06	5.13966
Fubp1	0.0343615	0.749619	4.16691	3.09228e-05	9.76338e-05	0.919338
Wscd2	0.0343504	0.723715	3.67997	0.000233484	0.000645247	-0.987129
Sh3kbp1	0.034293	0.566614	3.82242	0.000132292	0.000381183	-0.453867
Fam120b	0.0341829	0.394953	5.018	5.23737e-07	2.12035e-06	4.81933
Fam114a2	0.0341766	0.220492	6.13741	8.44479e-10	4.69248e-09	11.0481
Lifr	0.034169	0.210187	6.42297	1.3473e-10	8.01433e-10	12.8369
Mipep	0.0341653	0.285608	5.54156	3.01158e-08	1.41406e-07	7.57717
Tbc1d22a	0.0341653	0.5421	4.45409	8.44143e-06	2.90999e-05	2.15457
Dis3l2	0.0341329	1.03713	3.82498	0.000130929	0.000377533	-0.444126
4932438A13Rik	0.0341234	0.87347	4.00152	6.30193e-05	0.000190613	0.245282
Prpf4b	0.0340909	0.760158	3.97451	7.06136e-05	0.000212355	0.137803
Med13	0.0340843	0.689435	4.20962	2.56202e-05	8.19804e-05	1.09785
Atf2	0.0340135	0.536522	4.5731	4.81615e-06	1.71839e-05	2.69053
Jmjd1c	0.0339249	1.31777	3.71629	0.000202368	0.000566659	-0.853083
Cyld	0.0339023	0.360112	5.13698	2.80137e-07	1.17916e-06	5.42206
Akain1	0.0338992	0.150098	6.79147	1.1212e-11	7.25223e-11	15.2654
Wscd1	0.0338624	0.184217	6.41131	1.45439e-10	8.61218e-10	12.7623
Nf1	0.0338336	1.04355	3.7703	0.000163223	0.000463666	-0.651341
Gm30092	0.0337964	0.252018	4.656	3.23159e-06	1.18261e-05	3.07226
Peli2	0.033787	0.25637	5.00354	5.64596e-07	2.27754e-06	4.74703
Nr1d2	0.0337086	0.262136	5.82767	5.65184e-09	2.86462e-08	9.19969
Asap2	0.0336812	0.576239	3.62337	0.000291053	0.000789082	-1.1934
Zeb2	0.033565	1.96057	2.58164	0.00983573	0.0198792	-4.4189
C1ql3	0.0335523	0.230877	5.16461	2.41775e-07	1.02207e-06	5.56405
Tbc1d1	0.0335331	0.53317	3.74147	0.000183134	0.000515746	-0.7594
Cpne6	0.0334592	0.60597	3.695	0.000220101	0.000611728	-0.931825
Rreb1	0.0334218	0.493225	3.54337	0.00039538	0.00105015	-1.47948
Cbl	0.0332943	0.501297	4.3704	1.24246e-05	4.18024e-05	1.7861
Tspan33	0.0332776	0.124385	7.58282	3.43409e-14	2.69439e-13	20.9372
Rab8b	0.0332168	0.302516	5.07276	3.93361e-07	1.62523e-06	5.09496
Spock3	0.0332083	0.929893	2.65677	0.0078917	0.0162857	-4.22252
Lnpep	0.0332063	0.49041	4.59997	4.23497e-06	1.52141e-05	2.8135
Atxn10	0.0331644	0.857566	3.88807	0.000101162	0.000296275	-0.201306
Ppp6r3	0.0331488	0.732781	4.01946	5.84093e-05	0.000177697	0.317079
Tsga10	0.0331412	0.466816	4.21219	2.5331e-05	8.11213e-05	1.10863
Map2k1	0.0330692	0.480554	4.19455	2.73836e-05	8.71257e-05	1.03467
Med13l	0.0330157	1.11537	3.73056	0.000191247	0.000537244	-0.80007
Sf3b1	0.0328914	0.75291	3.94077	8.132e-05	0.000241864	0.00455292
Sgce	0.0328746	0.349387	4.87108	1.11297e-06	4.33366e-06	4.09452
Kcnq2	0.0328571	1.09619	3.59089	0.000329843	0.000888414	-1.31032
Inpp5j	0.0328427	0.232547	5.51628	3.47797e-08	1.62237e-07	7.43775
Sec61a2	0.0328188	0.469455	4.65694	3.21691e-06	1.17833e-05	3.07662
Supt6	0.0328007	0.477535	4.34808	1.37578e-05	4.60707e-05	1.68903
Cdc37l1	0.0327492	0.498091	4.41859	9.95378e-06	3.39849e-05	1.9974
Clcn3	0.0327377	0.432567	4.7227	2.33309e-06	8.72518e-06	3.38433
Sp3	0.0327285	0.29913	5.2878	1.24264e-07	5.42859e-07	6.2064
Rbm26	0.0326856	0.768999	3.97046	7.18236e-05	0.000215911	0.12176
Gm49906	0.0326651	0.122051	5.88551	3.99124e-09	2.05751e-08	9.53759
Elp4	0.0326395	0.63611	3.9389	8.19578e-05	0.000243392	-0.00281746
Mthfd1l	0.0326338	0.251671	5.39384	6.92495e-08	3.14428e-07	6.77141
Nktr	0.0326202	1.27289	3.66448	0.00024807	0.000681736	-1.04388
Rmst	0.0325935	0.241608	3.73626	0.000186969	0.00052598	-0.778847
Dcaf8	0.0325781	0.427284	4.63681	3.54634e-06	1.28997e-05	2.9833
Srsf10	0.0325631	0.262365	5.54072	3.02598e-08	1.41997e-07	7.57255
Mblac2	0.0325334	0.373578	4.85295	1.21972e-06	4.72123e-06	4.00655
Tasor	0.0325278	0.497454	4.26615	1.99205e-05	6.47456e-05	1.3369
Serinc1	0.0325078	0.201697	6.5402	6.19743e-11	3.77523e-10	13.5948
Fam120a	0.0324746	0.689587	4.01196	6.02951e-05	0.000182866	0.287044
Abcb7	0.032395	0.236949	5.50006	3.81344e-08	1.77043e-07	7.3486
Pcbp2	0.032382	0.36153	4.9323	8.15018e-07	3.21985e-06	4.39393
Gpbp1	0.0323714	0.292391	5.44754	5.12881e-08	2.35325e-07	7.06182
Myt1	0.0323484	0.250964	5.3115	1.09149e-07	4.82469e-07	6.33167
Wdr7	0.0323299	1.09892	3.73993	0.000184259	0.000518543	-0.765147
Gm12353	0.0322956	0.148529	6.81376	9.60574e-12	6.2493e-11	15.4166
Vwa3a	0.0322808	0.234327	4.77448	1.80634e-06	6.84664e-06	3.62967
Ptpro	0.0321989	0.464739	3.5575	0.00037472	0.00100104	-1.42942
Pias2	0.0321824	0.708861	4.00498	6.21036e-05	0.000187988	0.259113
Marchf6	0.0321522	0.48558	4.46083	8.18029e-06	2.82867e-05	2.18455
Celf5	0.0321484	0.882652	3.54498	0.000392972	0.00104553	-1.47379
Cpeb4	0.032093	0.839972	3.69914	0.00021654	0.000602899	-0.916539
Ccdc112	0.0320328	0.204835	6.00293	1.95001e-09	1.04578e-08	10.2338
Bcl6	0.0320251	0.153478	6.19322	5.93629e-10	3.32602e-09	11.3914
Ints10	0.0319974	0.411049	4.69863	2.62549e-06	9.73975e-06	3.27119
Cracdl	0.0319936	1.34185	2.54214	0.0110202	0.0220012	-4.5199
Kdm5c	0.0319009	0.354109	4.79611	1.62198e-06	6.1837e-06	3.73295
Srsf7	0.0318296	0.242758	5.89948	3.66771e-09	1.90072e-08	9.61972
Ube2e3	0.0318274	0.27456	5.22432	1.75428e-07	7.51726e-07	5.87351
Spopl	0.0317991	0.339527	5.06225	4.15668e-07	1.71108e-06	5.04184
Epc2	0.0317809	0.389516	4.72333	2.32585e-06	8.70223e-06	3.38731
Cald1	0.0317256	0.253433	4.57726	4.72142e-06	1.68613e-05	2.70952
Clip4	0.0316483	0.417512	4.51244	6.42198e-06	2.24941e-05	2.41557
E130307A14Rik	0.0316291	0.872433	3.52488	0.00042402	0.00112053	-1.54469
Acbd6	0.0316216	0.545997	4.12846	3.65731e-05	0.000114506	0.76022
Atp11c	0.0316099	0.288012	4.86304	1.15916e-06	4.50456e-06	4.05545
Vrk1	0.0315906	0.222141	5.59935	2.16181e-08	1.03235e-07	7.89831
Prox1os	0.0315795	0.150444	5.7625	8.33181e-09	4.1532e-08	8.82293
Scn2a	0.0315392	1.44721	3.54915	0.000386802	0.00103086	-1.45902
Rftn1	0.0314733	0.233311	4.81071	1.50793e-06	5.76008e-06	3.80292
Apool	0.0314241	0.0604754	10.908	1.12645e-27	1.88849e-26	51.575
Kif1c	0.0313902	0.348661	4.50353	6.69722e-06	2.33747e-05	2.37549
Daam1	0.031264	0.761164	3.55463	0.000378832	0.00101099	-1.4396
Hacd2	0.0312366	0.371789	4.59214	4.39689e-06	1.57453e-05	2.77762
Elmo2	0.0312361	0.508284	3.90099	9.59124e-05	0.00028174	-0.151086
Snx13	0.0312234	0.484435	4.35589	1.32767e-05	4.45357e-05	1.72293
Gtf2f2	0.0312183	0.242691	5.43073	5.63604e-08	2.57694e-07	6.97059
Jazf1	0.0312127	1.36211	3.29923	0.000970119	0.00239734	-2.31305
Focad	0.0311839	1.19005	3.2253	0.00125916	0.00305202	-2.55376
Prdm8	0.0311798	0.0958982	7.85149	4.18514e-15	3.46378e-14	23.0046
Fndc1	0.031146	0.128338	6.55261	5.70379e-11	3.48807e-10	13.6759
8030462N17Rik	0.0311341	0.403563	4.62243	3.80137e-06	1.37635e-05	2.91684
Tro	0.0310858	0.405158	4.29698	1.73435e-05	5.69121e-05	1.46862
Gm32647	0.030929	0.334367	3.12514	0.00177814	0.0042022	-2.87114
Mbnl2	0.0308485	1.42124	3.29387	0.000988791	0.00243964	-2.33067
Trim23	0.030825	0.196586	6.07755	1.22829e-09	6.71579e-09	10.6835
Gm20696	0.0308115	0.732656	3.50418	0.000458373	0.00120563	-1.61727
Akap11	0.0306201	0.533325	4.07579	4.59218e-05	0.000141963	0.544619
Trappc8	0.0305835	0.447733	4.32903	1.50034e-05	4.98589e-05	1.60653
Cep120	0.0305165	0.357072	4.6193	3.85905e-06	1.39545e-05	2.90243
Ap1g1	0.0304438	0.448633	4.27818	1.88744e-05	6.15751e-05	1.38818
Mib1	0.0304388	0.581914	3.94941	7.8443e-05	0.000234017	0.0385412
Tbck	0.0304187	0.468484	4.22226	2.42255e-05	7.78988e-05	1.15101
Nfx1	0.0304135	0.502201	4.1008	4.1232e-05	0.000128426	0.646621
Mamld1	0.0303789	0.507882	3.75592	0.000172883	0.000488889	-0.705333
Scaf11	0.0303621	0.29093	4.95984	7.07603e-07	2.81904e-06	4.52983
Opcml	0.0303376	3.78217	2.9909	0.00278281	0.00634154	-3.28083
Nptn	0.0302694	1.55025	3.40342	0.000665943	0.00169753	-1.96457
5031425E22Rik	0.0302602	0.416732	4.31674	1.58629e-05	5.25148e-05	1.55352
Clock	0.0302379	0.66611	3.79666	0.000146817	0.000420105	-0.551818
Zfyve9	0.0302063	0.709489	3.6503	0.000262175	0.000717232	-1.09564
Usf3	0.0301703	0.350912	4.59528	4.33128e-06	1.55316e-05	2.792
Plxdc2	0.030125	0.621796	2.91418	0.0035677	0.00794104	-3.50691
Sh3bgrl	0.0301186	0.124391	7.08563	1.40066e-12	9.74253e-12	17.3009
Cdkl3	0.0300922	0.201558	5.45171	5.01021e-08	2.30018e-07	7.08445
Usp32	0.0300391	0.785543	3.62063	0.00029415	0.000796928	-1.20329
Gm12743	0.0299738	0.114453	7.43069	1.09595e-13	8.3274e-13	19.7984
Golim4	0.029954	0.146877	6.46614	1.01379e-10	6.05803e-10	13.1144
Rars2	0.029935	0.356939	4.61377	3.96318e-06	1.43163e-05	2.87696
Znrf2	0.0299325	0.246229	5.26468	1.40957e-07	6.10685e-07	6.08468
Depdc5	0.0299202	0.505116	3.9273	8.60089e-05	0.000254172	-0.0483294
Rbmx	0.0299108	0.238302	5.30941	1.10408e-07	4.86938e-07	6.32059
Ppp2r3a	0.0298681	0.560418	3.54828	0.000388085	0.00103387	-1.46211
Sh3d19	0.0298184	0.493919	3.63138	0.00028216	0.000766827	-1.16438
Dnm3	0.0297941	1.0169	2.70535	0.00682542	0.0143111	-4.09252
Fnip2	0.0297332	0.412348	3.90867	9.29162e-05	0.000273759	-0.121169
Nme7	0.0297277	0.375327	4.39776	1.09579e-05	3.71387e-05	1.90578
Tpp2	0.0297254	0.356644	4.67827	2.89994e-06	1.06921e-05	3.17595
Prtg	0.029724	0.209602	4.8346	1.33772e-06	5.14497e-06	3.91788
Erlec1	0.0296642	0.26426	5.10142	3.38224e-07	1.40855e-06	5.24045
Disp3	0.0296614	0.287243	4.51855	6.23928e-06	2.19031e-05	2.44313
Sacs	0.0296471	0.486949	3.9307	8.48038e-05	0.000250894	-0.0350199
Slf2	0.0296134	0.653789	3.6291	0.000284673	0.000772851	-1.17267
Plppr2	0.0294404	0.394235	4.06344	4.84225e-05	0.000149048	0.494434
Kl	0.0293354	0.0768152	8.13318	4.26805e-16	3.84027e-15	25.2493
Sertm1	0.0293195	0.126021	6.60155	4.10569e-11	2.54782e-10	13.9969
Usp3	0.0292884	0.417156	4.02208	5.77625e-05	0.000175797	0.327607
Pigg	0.0292853	0.121115	7.2691	3.66683e-13	2.66882e-12	18.6141
Zfp91	0.0292318	0.354816	4.4134	1.01952e-05	3.47335e-05	1.97456
Cacna1h	0.0292161	0.571095	3.0372	0.00238899	0.0055162	-3.14156
Ric1	0.0291843	0.45954	4.05517	5.0167e-05	0.000154055	0.460943
Nexmif	0.0291737	0.533686	3.54309	0.000395799	0.00105091	-1.48047
Foxj3	0.0291668	0.397684	4.34727	1.38092e-05	4.6223e-05	1.68548
Mrpl1	0.0291603	0.246897	5.31886	1.04826e-07	4.64933e-07	6.37071
Chrna7	0.0291546	0.65444	3.09853	0.00194578	0.0045681	-2.95376
Csgalnact1	0.0290962	0.463962	3.20296	0.00136101	0.00327462	-2.62541
Tmem131	0.0290437	0.806661	3.3847	0.000713061	0.00180532	-2.02799
Helz	0.0290043	0.654585	3.6327	0.000280726	0.000763458	-1.15961
Slc1a3	0.0289997	0.211612	4.45112	8.55906e-06	2.94795e-05	2.14137
Ino80dos	0.0288862	0.206796	5.22035	1.79236e-07	7.67621e-07	5.85279
Dnajc10	0.0288751	0.297388	4.82269	1.42011e-06	5.44316e-06	3.86051
Asb3	0.0288572	0.479462	3.88357	0.000103053	0.000301588	-0.218755
Scfd1	0.0287991	0.362769	4.39884	1.09037e-05	3.69709e-05	1.91051
Wdpcp	0.0287308	0.421527	3.86166	0.00011275	0.000328372	-0.303447
Wasf3	0.0287215	0.536161	3.69286	0.000221961	0.000615809	-0.939714
Ip6k1	0.0287192	0.5324	3.76853	0.000164384	0.000466628	-0.658001
Agtpbp1	0.028697	0.91345	3.31034	0.000932413	0.00231217	-2.27639
Exoc4	0.0286929	1.78997	3.37788	0.000730973	0.00184828	-2.051
Srgap1	0.0286547	0.348669	3.67305	0.000239896	0.000661125	-1.01251
Gm12339	0.0286413	0.166601	5.34782	8.93753e-08	3.99566e-07	6.52479
Sfmbt1	0.0285695	0.453862	3.85103	0.000117754	0.00034168	-0.344335
Stox2	0.028517	1.41291	2.69857	0.0069659	0.0145706	-4.11079
Atf7ip	0.0284561	0.533189	3.65521	0.000257211	0.000704637	-1.07776
Zc3h7a	0.0284018	0.545208	3.66894	0.00024379	0.000670678	-1.02758
Htt	0.0284005	0.82317	3.34466	0.000824395	0.00206454	-2.16245
Cul5	0.0282504	0.455686	3.90509	9.43037e-05	0.000277327	-0.135143
Bbs9	0.0281945	0.495492	3.44641	0.000568503	0.00147113	-1.81763
Csde1	0.0281225	0.38417	4.26015	2.04631e-05	6.63991e-05	1.31136
Atp9b	0.0280839	1.0248	3.23352	0.00122345	0.00297558	-2.52724
Clk1	0.0280804	0.633492	3.53117	0.00041406	0.00109495	-1.52253
Slc10a7	0.0280792	0.262373	4.59783	4.27855e-06	1.53496e-05	2.80371
Slc9a2	0.0280421	0.1305	6.15559	7.5314e-10	4.19683e-09	11.1596
Zfp462	0.027978	0.596062	2.83903	0.0045268	0.0098495	-3.72266
Top1	0.0279757	0.625551	3.47561	0.000510077	0.0013318	-1.71677
Ptpdc1	0.0279441	0.173184	5.75945	8.48362e-09	4.22083e-08	8.8054
Dhx15	0.0278931	0.384761	4.16885	3.06608e-05	9.68847e-05	0.927407
E230029C05Rik	0.0278473	0.279808	4.38875	1.14218e-05	3.86106e-05	1.86628
Sppl3	0.0277644	0.516265	3.68525	0.000228694	0.000633146	-0.967714
Armc8	0.0277526	0.49225	3.80002	0.00014484	0.000414968	-0.539077
Polb	0.0276764	0.564014	3.61422	0.00030152	0.000815486	-1.22643
Pals1	0.0276342	0.183385	5.35756	8.46917e-08	3.80797e-07	6.57681
Aff1	0.0276165	0.165262	5.59069	2.27234e-08	1.08184e-07	7.85
Trim24	0.0276143	0.308961	4.40458	1.06189e-05	3.60674e-05	1.93574
2310002F09Rik	0.027611	0.193659	4.4165	1.00503e-05	3.42847e-05	1.9882
Tpd52l1	0.0275945	0.169734	5.28487	1.2627e-07	5.51011e-07	6.19093
Car12	0.0275848	0.234033	4.21679	2.48199e-05	7.96143e-05	1.12799
Vps50	0.0275749	0.391078	4.16411	3.13044e-05	9.87195e-05	0.907704
Pcbp3	0.0275155	0.553199	3.45211	0.000556636	0.0014428	-1.79802
Fxr1	0.0274543	0.433654	4.00801	6.13134e-05	0.000185811	0.271215
Apaf1	0.0274499	0.124183	6.47039	9.85676e-11	5.90352e-10	13.1419
Trpc4ap	0.027394	0.431978	3.92913	8.53567e-05	0.000252339	-0.0411491
Zfp831	0.0273757	0.460044	3.44059	0.000580869	0.00149967	-1.83763
Tut4	0.0273555	0.733797	3.31359	0.000921657	0.00228695	-2.26566
Glce	0.0272795	0.282036	4.29276	1.76764e-05	5.79562e-05	1.45054
Vps53	0.0272712	0.412484	3.95596	7.63238e-05	0.000228454	0.0643893
Tmem87a	0.0272546	0.322044	4.40813	1.04463e-05	3.55273e-05	1.95136
Nrip1	0.0272485	0.285486	4.41077	1.03199e-05	3.5128e-05	1.96296
Tspan13	0.0272059	0.388306	3.9317	8.445e-05	0.000250036	-0.0310769
Tmem29	0.0270967	0.195784	5.37664	7.61953e-08	3.44371e-07	6.679
Yeats2	0.027088	0.485428	3.72846	0.000192844	0.000541342	-0.807871
Klhl5	0.0270811	0.181379	5.27955	1.29995e-07	5.65689e-07	6.16286
Exoc2	0.0270801	0.471591	3.82689	0.000129915	0.000374887	-0.436817
Taf2	0.0270752	0.278668	4.62476	3.75881e-06	1.36157e-05	2.92761
Strip2	0.0270429	0.124237	5.88038	4.11671e-09	2.11801e-08	9.50752
Wbp11	0.0270091	0.14654	5.91031	3.43462e-09	1.78464e-08	9.68353
Slc4a10	0.0269753	1.40235	2.77023	0.00560359	0.0119635	-3.91524
Sgms1	0.0269625	0.829973	3.09212	0.00198829	0.00466083	-2.97356
Smarca1	0.0269534	0.314039	4.21832	2.46525e-05	7.92069e-05	1.13441
Scfd2	0.0269522	0.64585	3.29855	0.000972465	0.00240238	-2.31528
Serinc5	0.0269439	0.369132	3.96719	7.28168e-05	0.000218562	0.108793
Usp11	0.0269324	0.254147	4.54123	5.60457e-06	1.97456e-05	2.54562
Nsg2	0.0268728	0.643475	3.16656	0.00154336	0.0036806	-2.74109
Diaph2	0.0268461	1.25341	2.54976	0.0107825	0.0215705	-4.50055
Nbas	0.0268388	0.667703	3.2929	0.000992225	0.00244734	-2.33387
Epha5	0.0267646	1.62913	2.31646	0.0205366	0.0382096	-5.06708
Mrtfb	0.026755	1.4277	2.63713	0.0083634	0.0171688	-4.27439
Malat1	0.0266974	5.58928	5.18097	2.21512e-07	9.3996e-07	5.64847
Galnt3	0.0266712	0.0821897	7.71732	1.2079e-14	9.74017e-14	21.9632
Mad1l1	0.0266709	0.311019	4.0864	4.3873e-05	0.000136166	0.587829
Scn8a	0.0266184	1.73675	3.05189	0.00227514	0.0052813	-3.09692
Trit1	0.0265961	0.255288	4.62932	3.67707e-06	1.33443e-05	2.94865
Tmem260	0.0265952	0.294639	4.33546	1.45715e-05	4.85676e-05	1.63433
Dnajc24	0.0265737	0.203323	5.10217	3.36892e-07	1.40449e-06	5.24426
Zkscan16	0.0265579	0.276695	4.3149	1.59956e-05	5.29094e-05	1.54559
Farsb	0.0265441	0.363324	4.10465	4.05514e-05	0.000126407	0.662387
Spidr	0.0265404	0.11095	6.18709	6.17168e-10	3.44893e-09	11.3535
Slc25a12	0.0265291	0.796433	3.11987	0.00181027	0.00427298	-2.88757
Tln2	0.0265125	0.829741	2.96675	0.00301094	0.00681981	-3.35262
Ctdspl2	0.0264419	0.286406	4.32921	1.49908e-05	4.98379e-05	1.60733
Borcs5	0.0264313	0.213514	4.93957	7.85225e-07	3.11155e-06	4.42973
Abca1	0.0264014	0.125672	6.07542	1.24469e-09	6.796e-09	10.6706
Wac	0.0263971	0.50168	3.6191	0.000295898	0.000801109	-1.20883
Grm7	0.0263788	2.89229	2.41754	0.0156292	0.0299667	-4.8283
Ahctf1	0.0263594	0.366561	4.02849	5.62116e-05	0.000171476	0.35334
9630010A21Rik	0.0263191	0.150085	5.92396	3.16145e-09	1.65145e-08	9.76407
Camta2	0.0263105	0.455496	3.4335	0.000596289	0.00153695	-1.86198
Cdc40	0.0263022	0.562896	3.17758	0.00148592	0.00355443	-2.70621
Slc9a4	0.0262685	0.0838159	7.25086	4.19568e-13	3.04245e-12	18.482
Khdc4	0.0262575	0.352849	4.06086	4.89598e-05	0.000150643	0.483992
Crlf1	0.026221	0.129998	5.51616	3.48046e-08	1.62256e-07	7.43705
Eri3	0.0261489	0.763301	3.16128	0.00157164	0.00374235	-2.75777
Trio	0.0261401	1.81427	3.1076	0.00188709	0.0044436	-2.92569
Agps	0.026074	0.293974	4.30755	1.6536e-05	5.44531e-05	1.51398
Micu3	0.0260632	0.60413	3.35134	0.000804754	0.00201922	-2.14012
Nos1	0.0260271	0.194179	4.2772	1.89573e-05	6.18201e-05	1.38401
Armh3	0.0259978	0.597323	3.26869	0.00108113	0.00265577	-2.41314
Fam220a	0.0259854	0.144343	5.72019	1.06958e-08	5.2746e-08	8.58058
Ica1l	0.0259677	0.284426	4.17915	2.93056e-05	9.27519e-05	0.970294
Supt20	0.0259579	0.279449	4.41883	9.94249e-06	3.39612e-05	1.99848
Pdcd4	0.0259219	0.42772	3.59555	0.000323993	0.000873556	-1.29361
Parg	0.0259158	0.481027	3.61174	0.000304425	0.000822208	-1.23539
Cep85l	0.025868	0.411471	3.72652	0.000194335	0.000545333	-0.815096
Ubap2l	0.0258491	0.545696	3.40206	0.000669274	0.00170436	-1.9692
Srsf11	0.0258366	0.914753	2.90895	0.00362794	0.00805683	-3.52211
Lrrtm1	0.025753	0.12125	6.0376	1.57423e-09	8.48892e-09	10.442
Srsf2	0.0257079	0.13559	5.95015	2.69508e-09	1.42394e-08	9.9192
Ctps2	0.0256561	0.355662	3.75316	0.000174798	0.000493688	-0.715675
Cep350	0.0256277	0.705869	3.11351	0.00184971	0.00435952	-2.90734
BC005537	0.025624	0.240605	4.54895	5.40301e-06	1.91213e-05	2.58062
Uqcrc2	0.0255393	0.288937	4.2868	1.81577e-05	5.94348e-05	1.42499
Ints2	0.0254927	0.206116	4.91987	8.68497e-07	3.41737e-06	4.33284
Rasgef1a	0.0254653	1.02647	2.73887	0.00616712	0.0130318	-4.00145
Nfkb1	0.0254197	0.464455	3.41748	0.000632493	0.0016191	-1.91673
Sfxn1	0.0254056	0.209716	4.71376	2.43783e-06	9.09954e-06	3.34224
Gpd2	0.0253184	0.258351	4.21756	2.47349e-05	7.94069e-05	1.13124
Cep170	0.025289	0.553017	3.34405	0.000826188	0.00206705	-2.16446
Ccar1	0.025289	0.564628	3.24395	0.00117954	0.00287591	-2.49353
Esyt2	0.0252864	0.90928	2.90011	0.00373175	0.00825468	-3.54771
Slc26a4	0.0252654	0.222058	4.16427	3.12822e-05	9.86892e-05	0.908377
Klf9	0.0252154	0.345754	3.69709	0.000218297	0.000607331	-0.924114
G3bp2	0.0251915	0.25313	4.45531	8.39367e-06	2.89735e-05	2.15999
Fam171a1	0.0251901	0.610865	3.12081	0.0018045	0.00426063	-2.88464
Usp8	0.0251747	0.366594	3.77625	0.000159372	0.000453384	-0.628916
Cwf19l2	0.0251567	0.327319	3.82019	0.000133497	0.000384231	-0.462394
Ripor2	0.0251235	0.745204	2.64725	0.00811735	0.0167118	-4.24771
Pcm1	0.025103	0.826736	2.97356	0.00294498	0.00668391	-3.33245
Prpf6	0.025085	0.310946	4.04347	5.27368e-05	0.000161504	0.413686
Ube3c	0.0250641	0.76095	3.04701	0.00231236	0.00535818	-3.11176
Birc6	0.0250133	1.16719	2.89195	0.0038301	0.0084603	-3.57131
Gak	0.0249597	0.462173	3.5077	0.000452355	0.0011918	-1.60496
Pakap	0.0249083	0.701431	2.78852	0.00529681	0.0113642	-3.8645
Zfp609	0.0248249	0.769854	2.85991	0.00423917	0.00926992	-3.66326
Smarca5	0.0248157	0.287278	4.07725	4.5636e-05	0.000141191	0.550528
Hnrnpa3	0.0248141	0.152651	5.44121	5.31446e-08	2.43417e-07	7.02742
Xpo4	0.0247581	0.334647	3.93531	8.31922e-05	0.000246777	-0.0169207
N4bp2	0.0247362	0.135297	5.25783	1.46306e-07	6.3246e-07	6.04872
Dchs2	0.0247313	0.131476	4.56917	4.90725e-06	1.74772e-05	2.67261
Srcap	0.0246783	0.667736	3.01316	0.00258659	0.00593751	-3.21413
Atxn7l1	0.0245903	1.04708	2.70515	0.00682945	0.0143157	-4.09305
Cnrip1	0.02457	0.419565	3.46306	0.000534482	0.00139089	-1.76025
Lancl1	0.0245688	0.272285	4.07684	4.57169e-05	0.000141385	0.548853
Cerkl	0.024488	0.114914	5.74472	9.25557e-09	4.58744e-08	8.72089
Irak1bp1	0.0244734	0.164291	5.19305	2.07611e-07	8.83839e-07	5.71099
Fhad1	0.0244677	0.119279	5.18726	2.14159e-07	9.10235e-07	5.68103
Csrnp3	0.0244425	1.14461	2.60789	0.00911273	0.0185484	-4.35093
Elp2	0.0244167	0.273634	4.20266	2.64206e-05	8.43353e-05	1.06865
Plcg2	0.024353	0.0927519	5.87629	4.21958e-09	2.1681e-08	9.48354
Clmp	0.0243037	0.397867	2.8519	0.00434751	0.00948834	-3.68611
9330162G02Rik	0.0243028	1.16529	2.2304	0.0257247	0.046506	-5.26236
Zzz3	0.0242217	0.460237	3.35421	0.000796454	0.00199967	-2.13051
Kansl1	0.0242132	1.1901	2.73916	0.00616155	0.0130236	-4.00064
Sf3b3	0.0241453	0.228651	4.45483	8.41258e-06	2.90132e-05	2.15784
Taf1d	0.0241037	0.190431	4.77367	1.81361e-06	6.87086e-06	3.62582
Rassf8	0.0240682	0.125024	5.15199	2.58629e-07	1.09097e-06	5.49908
Upf3b	0.0240091	0.297014	3.75869	0.000170981	0.000484476	-0.694945
Ddhd2	0.0239913	0.425089	3.40265	0.000667833	0.00170179	-1.9672
Arfgef1	0.0239582	0.778617	2.87831	0.00399965	0.0087878	-3.61058
1700109H08Rik	0.0239384	0.151809	5.23921	1.61856e-07	6.95922e-07	5.95122
Bcas3	0.0239089	1.15022	2.54525	0.0109228	0.0218289	-4.51202
Ccpg1	0.0238683	0.327915	3.71267	0.000205284	0.000574414	-0.866498
Kctd4	0.0238615	0.079227	6.69591	2.16387e-11	1.36807e-10	14.6226
Sparcl1	0.0238342	0.455028	2.90265	0.00370169	0.00819974	-3.54038
Eftud2	0.0237962	0.365654	3.50057	0.000464631	0.00122127	-1.6299
Ece2	0.0237293	0.238906	3.85742	0.000114721	0.000333494	-0.319768
Serbp1	0.0237215	0.294642	3.88967	0.0001005	0.000294555	-0.195119
Pdia3	0.0236553	0.14447	5.31636	1.06273e-07	4.7055e-07	6.35747
A630036G19Rik	0.0236421	0.187733	4.77244	1.82475e-06	6.9064e-06	3.61995
Gm43517	0.0235502	0.210491	4.59975	4.23935e-06	1.52229e-05	2.81252
Map3k2	0.0235077	0.507088	3.21132	0.00132203	0.00319356	-2.59865
2610008E11Rik	0.0234641	0.208232	4.46939	7.85992e-06	2.7251e-05	2.22268
Dhx40	0.0234382	0.164528	4.69167	2.71632e-06	1.00577e-05	3.2386
Dmtf1	0.0233675	0.299991	3.75657	0.000172437	0.000488182	-0.702907
Ncapd3	0.0232829	0.41183	3.33422	0.000855957	0.0021388	-2.19723
5730455P16Rik	0.0232524	0.132544	5.34784	8.9364e-08	3.99566e-07	6.52491
Rilpl1	0.0232462	0.417306	2.94007	0.00328274	0.00737582	-3.43127
Ints6	0.0232205	0.527569	3.04565	0.00232289	0.0053794	-3.11591
Dhx9	0.0232199	0.352636	3.5797	0.000344286	0.000924775	-1.35035
Chd8	0.0232116	0.60804	2.92544	0.00344114	0.00768551	-3.4741
Cenpp	0.0232105	0.149266	4.38227	1.17663e-05	3.96388e-05	1.83796
Wdr70	0.023196	0.477722	3.1146	0.00184286	0.00434469	-2.90394
Gatad2b	0.0231883	0.609486	2.90702	0.00365038	0.0080998	-3.52771
Actr3b	0.0231779	0.749299	2.62936	0.00855685	0.0175201	-4.2948
Gm41414	0.0231733	0.235817	3.19305	0.0014086	0.00337977	-2.65704
Usp33	0.0231705	0.544991	3.04438	0.00233272	0.00539897	-3.11977
Foxp1	0.0231217	1.66197	2.17358	0.0297412	0.0529858	-5.38725
C78859	0.0231025	0.26259	4.05543	5.01099e-05	0.00015394	0.462022
Srsf5	0.0230662	0.386142	3.44275	0.000576268	0.00148877	-1.83024
Trip4	0.0230607	0.269631	3.78851	0.000151716	0.000433648	-0.582663
Palmd	0.0230517	0.21301	3.96019	7.49828e-05	0.000224633	0.0811217
Supv3l1	0.0230269	0.136975	5.35832	8.43372e-08	3.79421e-07	6.58086
Cep128	0.0229984	0.16761	4.39897	1.08972e-05	3.69646e-05	1.91108
A230077H06Rik	0.0229676	0.227643	3.81798	0.000134695	0.000387255	-0.470801
Cobll1	0.0229637	0.0973083	4.93342	8.10379e-07	3.20314e-06	4.39942
Ipo11	0.0228768	0.558128	3.05128	0.00227976	0.00529044	-3.09877
Tnpo3	0.0228768	0.431888	3.30796	0.000940384	0.00232973	-2.28427
Ccdc82	0.0228337	0.149857	4.80159	1.57827e-06	6.02291e-06	3.75916
.350	0.0228249	0.276325	3.71135	0.000206364	0.000577024	-0.871417
Nampt	0.0228161	0.158318	4.90409	9.41289e-07	3.69083e-06	4.25548
Cdc73	0.0228093	0.389836	3.39725	0.000681148	0.00173291	-1.98552
Adamts9	0.0226975	0.107016	5.17982	2.22886e-07	9.45276e-07	5.64251
Vwa3b	0.0226762	0.170638	3.93115	8.46422e-05	0.00025051	-0.0332209
Kdm5b	0.0226213	0.546378	2.97583	0.00292323	0.00663647	-3.3257
Apc	0.022621	1.41156	2.48856	0.0128289	0.0251326	-4.6544
Sash1	0.022602	0.323797	3.04444	0.00233222	0.00539897	-3.11958
Btrc	0.0225823	0.935798	2.61438	0.00894146	0.0182362	-4.33402
Zscan26	0.0225615	0.312676	3.61342	0.000302455	0.000817451	-1.22932
Pik3c2a	0.0225436	0.397942	3.24693	0.00116726	0.00285039	-2.48388
Hbp1	0.0225106	0.0968508	6.1187	9.49752e-10	5.25141e-09	10.9338
Gm16638	0.0224929	0.0836514	6.38158	1.76662e-10	1.03905e-09	12.5726
Anapc1	0.0224602	0.389053	3.36507	0.000765763	0.00192841	-2.0941
Scn9a	0.0224518	0.102485	5.0111	5.42869e-07	2.19441e-06	4.7848
Fbxo8	0.022449	0.214089	4.32508	1.52746e-05	5.06529e-05	1.58948
Wdr37	0.0224452	0.449186	3.17527	0.00149781	0.00358178	-2.71354
Cfap300	0.0224385	0.143653	4.96352	6.94348e-07	2.77245e-06	4.54801
Plekhg1	0.022436	0.104976	4.96001	7.06979e-07	2.81904e-06	4.53068
Iqcj	0.0224249	0.341532	2.81004	0.00495527	0.010684	-3.80437
Shroom4	0.0224244	0.143308	4.7191	2.37467e-06	8.87646e-06	3.3674
Dnajc6	0.0224154	1.21817	2.38086	0.0172756	0.032748	-4.91612
Pot1b	0.0223853	0.139246	4.97009	6.71239e-07	2.68564e-06	4.58057
Nptx1	0.0223618	0.22778	3.76615	0.000165959	0.000470758	-0.666956
Sarnp	0.0223533	0.290054	3.70544	0.000211232	0.000589167	-0.893278
Tnik	0.0223437	2.18239	2.53032	0.0113987	0.0226933	-4.54983
Rsbn1l	0.0223259	0.326648	3.46916	0.000522489	0.00136239	-1.73914
Npcd	0.0223164	0.101468	5.5147	3.50932e-08	1.6331e-07	7.42906
Prdm10	0.0223092	0.426552	3.00262	0.00267783	0.00612544	-3.24577
Rxylt1	0.0222973	0.144555	4.93892	7.87859e-07	3.1194e-06	4.42651
Atp11a	0.0222145	0.369774	3.31749	0.000908899	0.00225958	-2.25277
2700049A03Rik	0.0221911	0.265691	3.69701	0.000218363	0.000607331	-0.9244
Pbrm1	0.0221605	0.514842	2.9597	0.00308072	0.0069678	-3.37348
Zfp189	0.0221273	0.0914232	6.0389	1.56154e-09	8.4321e-09	10.4499
Ipo9	0.0221227	0.360202	3.36193	0.000774524	0.00194835	-2.10464
Wdhd1	0.02211	0.108392	5.47748	4.33305e-08	2.001e-07	7.22496
Cand1	0.0221042	0.207931	4.26799	1.97571e-05	6.43269e-05	1.34473
Acot13	0.022086	0.0926967	5.88207	4.075e-09	2.09793e-08	9.51741
Tm7sf3	0.0220779	0.169546	4.47976	7.48788e-06	2.60186e-05	2.26896
Setdb1	0.0220657	0.363648	3.31441	0.000918957	0.00228183	-2.26295
Asxl2	0.0220324	0.593336	2.82005	0.00480334	0.0103964	-3.77625
Gm44559	0.0220254	0.431066	3.13124	0.00174161	0.00412082	-2.85209
Ift74	0.0220066	0.212391	4.1002	4.1338e-05	0.000128706	0.644189
Mfap3	0.021997	0.197692	4.19149	2.77556e-05	8.82018e-05	1.02186
Btg3	0.0219714	0.0801373	6.29103	3.17726e-10	1.82199e-09	12.0004
Mysm1	0.021967	0.399774	3.18951	0.00142596	0.00341829	-2.66832
Slc35c2	0.0219101	0.100618	5.6336	1.7734e-08	8.54673e-08	8.09025
Abca8b	0.0219027	0.441517	2.86191	0.00421252	0.00922194	-3.65755
Mbtps2	0.0218978	0.220357	3.9375	8.24345e-05	0.000244715	-0.0082892
Itfg1	0.0218706	0.481271	2.99039	0.00278744	0.00635025	-3.28235
Slc2a9	0.0218564	0.105733	5.2538	1.49548e-07	6.45055e-07	6.02756
Ank	0.0218415	1.08583	2.28125	0.0225372	0.0414211	-5.14787
Map3k3	0.0217602	0.621851	2.6588	0.0078441	0.0162088	-4.21711
Gabra5	0.0217085	0.622601	2.38503	0.0170809	0.0324183	-4.9062
Zfp182	0.0216994	0.161595	4.60452	4.14333e-06	1.49122e-05	2.83443
Zdhhc20	0.0216904	0.556856	2.8085	0.00497906	0.0107294	-3.8087
Prr14l	0.0216541	0.596057	2.70784	0.00677444	0.014227	-4.0858
Eif4b	0.0216314	0.183364	4.33458	1.46295e-05	4.87401e-05	1.63055
Pura	0.0215975	0.350464	3.24436	0.00117786	0.00287359	-2.49222
Osbpl11	0.0215704	0.198141	4.13514	3.55264e-05	0.000111318	0.787742
Zup1	0.0215455	0.298962	3.54245	0.000396751	0.00105308	-1.48271
Gm44831	0.0215294	0.192468	4.44694	8.72731e-06	3.00327e-05	2.1228
Cnn3	0.0215177	0.0897941	5.82376	5.78553e-09	2.93049e-08	9.17699
Cyth1	0.0215156	0.699033	2.4991	0.0124537	0.0245198	-4.62817
Rab11fip2	0.0214907	0.342641	3.22992	0.00123896	0.00300677	-2.53885
Kcnk2	0.0214312	0.27045	3.15672	0.00159638	0.00379551	-2.77213
Dtd1	0.0214229	0.679102	2.45883	0.0139419	0.0270763	-4.7278
Gsk3b	0.0214127	0.840123	2.53639	0.0112031	0.0223321	-4.53448
Nfkbiz	0.0213798	0.114892	5.27552	1.32876e-07	5.77269e-07	6.14168
Cep70	0.0213421	0.484341	2.86077	0.00422778	0.00925018	-3.66083
Kdm6a	0.0213376	0.424767	3.00043	0.0026972	0.00616614	-3.25234
Commd3	0.0213285	0.0916127	5.98916	2.12237e-09	1.13511e-08	10.1515
4921504A21Rik	0.0213033	0.0822665	6.2204	4.99426e-10	2.81906e-09	11.5597
Eda	0.0212914	0.322916	2.81556	0.00487102	0.0105284	-3.78889
Nsd3	0.021291	0.943997	2.48259	0.0130459	0.0255067	-4.66921
Disp1	0.0212875	0.159964	4.31936	1.56754e-05	5.1916e-05	1.56483
Naa15	0.0212768	0.495555	2.8316	0.00463319	0.0100642	-3.74367
Cenpc1	0.0212584	0.30498	3.4501	0.000560808	0.00145218	-1.80496
Susd4	0.0212484	1.08149	2.18064	0.0292139	0.0521056	-5.37189
Ctnnd2	0.0212276	2.66709	2.52636	0.0115279	0.0229092	-4.55981
Hnrnpa1	0.0212155	0.206957	4.05168	5.09201e-05	0.000156307	0.446846
Paqr3	0.021215	0.170348	4.3543	1.33734e-05	4.4841e-05	1.71601
Uimc1	0.0211638	0.361666	3.11598	0.00183427	0.00432573	-2.89966
Larp4b	0.0211592	0.59603	2.72419	0.00644796	0.0135887	-4.04146
Itga11	0.0211473	0.122084	4.34483	1.3963e-05	4.66384e-05	1.67494
Specc1l	0.0211079	0.492078	2.84006	0.00451211	0.00982297	-3.71972
Ndufs4	0.0210818	0.467174	2.93025	0.00338823	0.00757813	-3.46002
Hectd4	0.0210815	1.28258	2.34725	0.0189163	0.035515	-4.99544
Cluap1	0.0210618	0.380347	3.03949	0.00237092	0.00547931	-3.13462
Rsf1	0.0210458	0.683066	2.57358	0.0100679	0.0202858	-4.43965
Lonp2	0.0210333	0.403461	3.08555	0.00203275	0.00475805	-2.99383
Txlng	0.0210153	0.347664	3.15475	0.00160719	0.00381891	-2.77833
Smc3	0.0209893	0.404421	2.96319	0.00304599	0.00689324	-3.36316
Stac	0.0209379	0.199531	2.95195	0.00315911	0.0071239	-3.39635
Ddx42	0.0209006	0.30266	3.38872	0.000702696	0.00178253	-2.01441
Taf1b	0.0208655	0.402431	3.04815	0.00230363	0.00533953	-3.1083
Eps15	0.0208648	0.296436	3.41479	0.000638778	0.00163359	-1.92591
Phf3	0.0208627	0.544528	2.73296	0.00627878	0.0132606	-4.01758
Rnf169	0.0208605	0.692322	2.43665	0.0148273	0.0285906	-4.78201
Etv1	0.0208583	0.241638	3.22096	0.00127836	0.00309473	-2.5677
Papolg	0.0208279	0.18031	4.28128	1.86135e-05	6.08001e-05	1.40141
Vti1a	0.0208167	1.30577	2.27914	0.0226623	0.0416316	-5.15267
Slc25a30	0.0207813	0.0657331	6.48457	8.97365e-11	5.39106e-10	13.2335
Tbc1d19	0.0207784	0.503188	2.87474	0.00404512	0.00888025	-3.62083
Eif4a2	0.0207564	0.238954	3.82363	0.000131648	0.000379468	-0.44928
Wdfy3	0.0207211	1.16052	2.34367	0.0190986	0.0358402	-5.00381
Slc66a2	0.0206939	0.0896754	5.41497	6.1556e-08	2.8047e-07	6.8853
Ubxn2b	0.020685	0.149765	4.67636	2.92705e-06	1.0782e-05	3.16704
Mdga2	0.0206839	2.7547	2.53182	0.0113501	0.0226079	-4.54604
Slc33a1	0.0206768	0.14495	4.65707	3.21486e-06	1.17813e-05	3.07723
Cdk5rap2	0.0206759	0.268078	3.39608	0.00068407	0.00173921	-1.98949
Ccser1	0.02067	2.49184	2.52127	0.011696	0.0232085	-4.57263
Gm47728	0.0206602	0.0682001	6.55439	5.6363e-11	3.44949e-10	13.6875
Sumo1	0.0206476	0.293441	3.37957	0.000726501	0.00183816	-2.04531
Pcf11	0.0206473	0.301601	3.3573	0.000787599	0.00197934	-2.12016
Ppfia1	0.0206097	0.428698	2.90225	0.0037064	0.00820553	-3.54153
Luc7l2	0.0206047	1.45021	2.36217	0.0181717	0.0342647	-4.96036
Ube2d3	0.02058	0.301442	3.44367	0.000574304	0.00148419	-1.82707
St7l	0.0205376	0.369627	3.11327	0.0018512	0.00436172	-2.90808
Lgi3	0.0204682	0.125499	4.62634	3.73026e-06	1.35248e-05	2.93491
Ago3	0.0204341	0.660866	2.51801	0.0118046	0.0233946	-4.58082
Nprl3	0.0203705	0.196176	3.98	6.90031e-05	0.00020783	0.15959
Mtmr12	0.0203601	0.584104	2.41187	0.0158741	0.0303851	-4.84195
Crebrf	0.0203077	0.402608	2.88494	0.00391643	0.00862671	-3.59152
Smc5	0.0202834	0.442679	2.78745	0.00531434	0.0113956	-3.86748
Chfr	0.0202724	0.40576	2.98847	0.00280503	0.00638661	-3.28808
Col4a2	0.0202232	0.495425	2.586	0.00971235	0.0196501	-4.40767
Peak1	0.020216	0.552955	2.31609	0.0205572	0.038239	-5.06796
Nsun3	0.0202115	0.0805359	5.89153	3.84851e-09	1.98916e-08	9.57297
Plaa	0.0202036	0.287207	3.39614	0.000683919	0.00173921	-1.98928
Pnpt1	0.0201161	0.220244	3.84759	0.000119418	0.000346124	-0.357543
Lcor	0.0201013	0.745793	2.41796	0.015611	0.0299471	-4.82728
Dnajb4	0.0200946	0.196064	4.02228	5.77149e-05	0.00017572	0.328386
Atp6v1h	0.0200918	0.451694	2.9148	0.00356062	0.00792753	-3.5051
Cdc123	0.0200689	0.282879	3.39425	0.000688659	0.00174918	-1.99569
Chst8	0.0200652	0.30235	2.74247	0.00609994	0.0129073	-3.99161
Wdr41	0.0200324	0.251364	3.43526	0.000592427	0.001528	-1.85594
Ocrl	0.0200232	0.502636	2.70606	0.00681075	0.0142918	-4.09059
Snx30	0.0200113	0.402939	2.81416	0.00489215	0.0105663	-3.7928
4833420G17Rik	0.0200074	0.21155	3.8441	0.000121134	0.000350966	-0.370967
Tab2	0.0200041	0.424312	2.89129	0.0038381	0.00847557	-3.5732
Ube2k	0.0199978	0.781769	2.41658	0.0156704	0.0300318	-4.83062
Chpt1	0.019986	0.259764	3.45616	0.000548339	0.00142271	-1.78405
Ankrd13c	0.019979	0.368985	3.01863	0.00254037	0.00583653	-3.19767
Kcnk9	0.0199626	0.405147	2.65458	0.00794297	0.0163786	-4.22831
Gm12216	0.0199568	0.188122	3.41973	0.000627277	0.00160785	-1.90904
Gm7072	0.0199511	0.106221	5.32462	1.01559e-07	4.51206e-07	6.4013
Slc39a14	0.0199212	0.251377	3.38769	0.000705325	0.00178862	-2.01788
Vps4b	0.0199206	0.202165	3.94246	8.07511e-05	0.000240445	0.0111776
Kcnc3	0.019911	0.53784	2.30731	0.021041	0.0390277	-5.08819
Gmds	0.0198836	0.786403	2.24516	0.0247617	0.0449723	-5.2294
Atp10a	0.0198647	0.0973673	4.50818	6.5521e-06	2.2909e-05	2.39641
Snhg14	0.019862	2.89315	2.95507	0.00312726	0.0070614	-3.38713
Pign	0.0198389	0.355933	2.99141	0.00277815	0.00633276	-3.27931
Ngly1	0.0198064	0.193879	3.94942	7.84383e-05	0.000234017	0.0385976
Pdhx	0.0198004	0.201449	3.93696	8.262e-05	0.000245173	-0.0104101
Gpc4	0.0197968	0.327538	2.50903	0.012109	0.0239254	-4.60335
Phc3	0.0197904	0.528922	2.64098	0.00826894	0.0169972	-4.26424
Papola	0.0197844	0.853741	2.34814	0.0188707	0.0354379	-4.99333
Sh3gl1	0.0197577	0.142695	4.30189	1.6964e-05	5.5737e-05	1.48967
Pabpn1	0.0197518	0.870676	2.25927	0.0238707	0.0435862	-5.19769
Copb1	0.0197207	0.189318	3.96751	7.27203e-05	0.000218439	0.110045
Mtpap	0.019719	0.188622	3.96024	7.49694e-05	0.000224633	0.0812893
Rc3h2	0.0197173	0.479785	2.76416	0.00570885	0.0121584	-3.932
Tbp	0.0196931	0.144386	4.46907	7.87153e-06	2.72792e-05	2.22127
Gm20498	0.0196862	1.14378	2.14085	0.0322907	0.0570357	-5.45772
4833422C13Rik	0.0196806	0.132754	4.18265	2.88575e-05	9.14812e-05	0.984915
Brcc3	0.0196115	0.159765	4.31072	1.63004e-05	5.37588e-05	1.52763
Vezt	0.0196051	0.598259	2.51171	0.0120175	0.0237505	-4.59664
Zdhhc17	0.019595	0.472812	2.76687	0.00566167	0.012073	-3.92452
Ppp1r9b	0.0195911	0.265695	3.20424	0.00135497	0.00326308	-2.62131
Kif5b	0.0195771	0.541705	2.5313	0.0113667	0.0226353	-4.54734
Tbc1d14	0.0195583	0.321419	3.01256	0.00259174	0.00594757	-3.21595
Eif3m	0.0195231	0.122176	4.79066	1.66662e-06	6.34463e-06	3.7069
Nfyc	0.0194575	0.422353	2.7439	0.00607343	0.0128581	-3.98769
Clcn5	0.0194361	0.125682	4.39655	1.10191e-05	3.73216e-05	1.90048
Hmbox1	0.0194041	0.735733	2.28839	0.0221184	0.0407851	-5.13159
Slitrk5	0.0193912	0.151438	4.23448	2.29452e-05	7.39942e-05	1.20258
Tnpo1	0.0193896	0.711168	2.35348	0.0186019	0.0350086	-4.98081
Aim2	0.0193582	0.0996693	4.67949	2.88271e-06	1.06386e-05	3.18166
Mdm2	0.0192731	0.219744	3.55109	0.000383953	0.00102396	-1.45213
Tmem161b	0.0192208	0.417515	2.8006	0.00510253	0.0109839	-3.8308
Vcl	0.0192138	0.346787	2.78254	0.00539531	0.0115471	-3.88111
Kbtbd11	0.0191976	0.251437	3.03858	0.0023781	0.00549267	-3.13738
Zfp799	0.0191953	0.198524	3.75574	0.000173009	0.000488986	-0.706014
Slc6a1	0.0191805	0.289161	2.4316	0.0150355	0.0289581	-4.79427
Ercc6l2	0.0191745	0.315872	2.98327	0.00285307	0.00648846	-3.30356
Abce1	0.0191531	0.194676	3.8088	0.000139797	0.000401188	-0.505759
Fam118b	0.0191242	0.268049	3.23387	0.00122196	0.00297288	-2.52612
Psmb2	0.0191032	0.287968	3.26365	0.00110053	0.00270004	-2.42956
Cert1	0.0190491	0.49821	2.6175	0.00886013	0.0180891	-4.32587
Paxip1	0.0190082	0.239086	3.41944	0.000627954	0.00160905	-1.91004
Snta1	0.0190032	0.224083	3.37012	0.000751857	0.00189803	-2.07712
Ccnl2	0.0189957	0.401683	2.66637	0.00766985	0.0158738	-4.19701
Insr	0.0189942	0.699287	2.29372	0.0218101	0.0402924	-5.1194
Crlf3	0.0189502	0.114254	4.53376	5.80641e-06	2.04384e-05	2.51182
Mettl9	0.0189435	0.186574	3.77249	0.000161793	0.000459772	-0.64308
Zfp157	0.0189386	0.229849	3.47882	0.00050402	0.0013173	-1.70566
Slc30a7	0.0189375	0.237085	3.38759	0.000705583	0.00178869	-2.01821
Togaram1	0.0189268	0.334904	3.00543	0.00265322	0.00607622	-3.23734
A230103L15Rik	0.0189194	0.784641	2.19894	0.0278861	0.0499874	-5.3319
Kmt2e	0.018886	1.07933	2.15631	0.0310635	0.0550416	-5.42456
Dcaf1	0.0188694	0.330647	2.93997	0.00328376	0.00737601	-3.43155
Rab28	0.0188687	0.423165	2.75126	0.00593861	0.0126033	-3.9675
Usp45	0.0188595	0.391949	2.82464	0.00473509	0.01026	-3.76332
5330406M23Rik	0.0188366	0.121637	4.63999	3.49229e-06	1.27267e-05	2.99799
Slmap	0.0188039	0.668281	2.3244	0.0201077	0.0374827	-5.0487
Trip11	0.018796	0.552584	2.43287	0.0149827	0.0288831	-4.79118
Npnt	0.0187945	0.145533	3.5578	0.000374281	0.00100021	-1.42832
Nhs	0.0187839	0.310412	2.12209	0.0338348	0.0595352	-5.49763
Zfp322a	0.0187789	0.13854	4.33369	1.46891e-05	4.89179e-05	1.62668
Utp4	0.0187029	0.175646	3.77591	0.000159589	0.000453837	-0.630196
Tmem106b	0.0186893	0.11777	4.67717	2.91554e-06	1.07446e-05	3.17081
Frg1	0.0186622	0.148791	4.10883	3.98238e-05	0.000124287	0.679538
Mtmr10	0.0186151	0.154896	3.89721	9.74216e-05	0.00028596	-0.165801
Scml4	0.0186032	0.0760612	5.02137	5.14633e-07	2.08565e-06	4.83621
Gabpb1	0.0186006	0.189377	3.62785	0.000286046	0.000776311	-1.17717
Efcab2	0.0185954	0.124001	4.24922	2.14864e-05	6.95758e-05	1.26498
Ctnnbl1	0.018592	0.325793	2.94898	0.00318962	0.00718306	-3.40509
Elavl1	0.0185295	0.358755	2.83961	0.00451847	0.00983409	-3.721
Magi2	0.0184559	3.3788	2.72832	0.00636771	0.013434	-4.03022
Atp6v1c1	0.0184314	0.229114	3.39538	0.000685828	0.00174312	-1.99187
Gdap1	0.0183902	0.20031	3.65911	0.000253332	0.000694737	-1.06353
Pogz	0.0183815	0.41648	2.60445	0.00920472	0.0187051	-4.35988
Hmgn3	0.0183708	0.249269	3.22757	0.00124919	0.00302973	-2.54643
Zfp1	0.0183388	0.197712	3.5332	0.000410904	0.00108807	-1.51539
Atp5c1	0.0183342	0.30912	3.03517	0.00240511	0.0055485	-3.1477
Neurod2	0.0183181	0.212047	3.13909	0.00169561	0.0040217	-2.82752
Polr2a	0.0182462	0.190278	3.48302	0.000496173	0.00129809	-1.69105
Efcab5	0.0182355	0.131118	4.00676	6.16371e-05	0.000186648	0.266239
Jpx	0.0182208	0.362609	2.54712	0.0108643	0.0217176	-4.50726
Airn	0.0182034	0.169112	3.06241	0.00219668	0.00511429	-3.06482
Cfap36	0.0181601	0.27954	3.01602	0.00256232	0.00588523	-3.20553
Sbf1	0.0181591	0.343215	2.65961	0.00782549	0.0161746	-4.21498
Rsrc2	0.0181356	0.462954	2.43106	0.015058	0.0289926	-4.79558
Extl2	0.0180576	0.0806504	5.28737	1.24558e-07	5.43841e-07	6.20411
Gm26618	0.0180552	0.156833	3.81034	0.000138924	0.000398827	-0.499867
N4bp2l1	0.0180489	0.347601	2.73148	0.00630712	0.0133169	-4.02163
Uggt1	0.0180465	0.380498	2.70182	0.00689815	0.0144559	-4.10203
Rufy3	0.0179387	0.669586	2.22183	0.026299	0.0474894	-5.28141
Cfap100	0.0179228	0.0975601	4.47018	7.8308e-06	2.7162e-05	2.22622
Faim	0.0179155	0.0859714	5.05087	4.41198e-07	1.8067e-06	4.98443
Htra1	0.0178883	0.0876393	4.70983	2.48532e-06	9.26358e-06	3.32375
Crbn	0.017887	0.149484	4.04734	5.18729e-05	0.000159107	0.429308
Gm49169	0.0178771	0.0938743	4.64706	3.37483e-06	1.23215e-05	3.03074
Gab3	0.0178431	0.185601	3.3049	0.000950715	0.00235458	-2.29437
Tatdn3	0.0178118	0.1443	3.99535	6.46828e-05	0.000195418	0.220665
Oprm1	0.0177962	0.089259	4.35778	1.31625e-05	4.41714e-05	1.73115
Wdr11	0.0177791	0.224001	3.28867	0.00100725	0.00248207	-2.34777
Spata5	0.0177449	0.434567	2.51505	0.0119045	0.0235627	-4.58828
Cdk5rap1	0.0176881	0.109784	4.48222	7.40185e-06	2.5731e-05	2.27998
Pip5k1a	0.0176614	0.503501	2.33478	0.0195583	0.0366025	-5.02456
Dnm1l	0.0175944	0.624046	2.25979	0.0238382	0.0435369	-5.19651
Pfdn1	0.0175814	0.188161	3.51038	0.000447825	0.00118026	-1.59559
Gm16083	0.0175269	0.150535	3.45999	0.000540597	0.00140494	-1.77083
Gm31907	0.0175026	0.31904	2.43742	0.0147957	0.0285437	-4.78013
Calcoco1	0.0174993	0.204985	3.28496	0.0010206	0.00251259	-2.35993
Gm49674	0.0174941	0.168164	3.71066	0.00020692	0.000578373	-0.873941
Gm41804	0.0174761	0.165962	3.3861	0.000709441	0.00179731	-2.02327
Inpp5k	0.0174443	0.202749	3.3645	0.000767357	0.00193156	-2.09603
Plce1	0.0174206	0.0904477	4.26708	1.98377e-05	6.45302e-05	1.34086
Ift80	0.0173933	0.240782	3.10272	0.00191847	0.00451074	-2.94081
Fbxw2	0.0173868	0.167542	3.6515	0.000260952	0.000714387	-1.09127
Snx27	0.0173864	0.432955	2.47665	0.0132651	0.02589	-4.68392
Ermp1	0.0173796	0.144088	3.71749	0.000201408	0.000564575	-0.848624
Agk	0.0173748	0.337568	2.70714	0.00678857	0.0142491	-4.08767
Kat7	0.0173436	0.251773	3.01908	0.00253661	0.0058296	-3.19632
Dpp8	0.0173282	0.445032	2.41966	0.0155382	0.029844	-4.82317
Dstyk	0.0173199	0.340347	2.63877	0.00832303	0.0170994	-4.27007
Spag6l	0.0173141	0.190931	3.19357	0.00140602	0.00337462	-2.65536
Cttn	0.0172863	0.303691	2.75766	0.00582363	0.012376	-3.94991
Gm44257	0.0172788	0.23084	2.91831	0.00352072	0.00784983	-3.49487
Erbin	0.0172718	0.256978	2.66754	0.00764316	0.0158353	-4.19389
Dars	0.0172718	0.18996	3.42094	0.00062451	0.00160221	-1.90493
Pola1	0.0172701	0.342426	2.85519	0.00430276	0.00939852	-3.67674
Slc38a9	0.0172401	0.434404	2.42771	0.0151978	0.0292404	-4.80371
Ap1b1	0.0172321	0.48403	2.33187	0.0197113	0.0368526	-5.03135
Sp3os	0.017224	0.0648749	5.5259	3.29284e-08	1.53967e-07	7.49071
Oacyl	0.0172121	0.0813032	4.73237	2.22461e-06	8.35132e-06	3.42996
St3gal5	0.0172017	0.517087	2.14677	0.0318162	0.0562609	-5.44506
Atp5a1	0.0171669	0.154715	3.75651	0.000172475	0.000488182	-0.703117
Zfp40	0.0171458	0.193408	3.39397	0.00068937	0.00175042	-1.99665
Ccdc39	0.0171099	0.248912	2.96917	0.00298736	0.00677228	-3.34546
Ofd1	0.0171079	0.161784	3.61703	0.000298274	0.000806987	-1.21631
Ankrd46	0.0170937	0.10317	4.50215	6.7406e-06	2.35157e-05	2.36933
Maskbp3	0.0170836	0.0685167	5.61642	1.95895e-08	9.39482e-08	7.9938
Sacm1l	0.0170625	0.403247	2.56721	0.0102548	0.0206148	-4.45599
Riok2	0.0170561	0.12786	4.01733	5.89387e-05	0.000179029	0.308551
Spata13	0.0170334	0.112898	3.48972	0.000483912	0.00126813	-1.66776
Tshz1	0.0169871	0.12764	3.54111	0.000398782	0.00105776	-1.48747
Atp6v1b2	0.0169791	0.34146	2.69872	0.00696283	0.0145681	-4.1104
Fbxl4	0.0169713	0.17557	3.48775	0.00048749	0.00127708	-1.67462
Tmtc4	0.0169644	0.0886696	4.5197	6.20554e-06	2.17944e-05	2.44831
Tank	0.016953	0.228072	3.08796	0.00201632	0.00472382	-2.98639
Wasl	0.0169369	0.365553	2.57729	0.0099603	0.0201103	-4.43009
Ctnnb1	0.0169312	0.264821	2.91183	0.00359458	0.00799407	-3.51372
Fkbp15	0.0169126	0.327506	2.6366	0.00837661	0.0171915	-4.2758
Cltc	0.0168704	0.546441	2.24716	0.0246339	0.0447713	-5.22492
Bag4	0.0168277	0.0968493	4.39449	1.1124e-05	3.76366e-05	1.89145
Gm14443	0.0168179	0.118131	4.30751	1.65386e-05	5.44531e-05	1.51383
Gcnt2	0.0167941	0.136704	3.63398	0.000279332	0.00075993	-1.15495
Zfp507	0.0167841	0.203593	3.22409	0.00126449	0.00306398	-2.55765
Gtf3c3	0.0167445	0.211694	3.21869	0.00128852	0.00311643	-2.575
Hnrnph1	0.0167212	0.359195	2.49463	0.0126118	0.0247938	-4.63932
4930509J09Rik	0.0167001	0.0709763	5.22622	1.73636e-07	7.44451e-07	5.88342
Tgfa	0.0166999	0.1017	3.92313	8.75102e-05	0.000258414	-0.0646491
Eaf2	0.0166653	0.0728622	5.04903	4.45482e-07	1.82044e-06	4.97513
Nup155	0.0166273	0.151876	3.702	0.000214117	0.000596789	-0.905993
Smchd1	0.0165947	0.492614	2.23354	0.0255173	0.0462024	-5.25537
Tcaim	0.0165781	0.147284	3.6348	0.00027845	0.000758057	-1.152
Npat	0.01657	0.258561	2.92182	0.00348131	0.00776858	-3.48464
Arhgef6	0.0165557	0.113418	3.94793	7.89274e-05	0.000235283	0.0327317
Opa1	0.016542	0.485976	2.30001	0.0214516	0.0396957	-5.105
Mios	0.0165408	0.16303	3.5482	0.000388197	0.00103387	-1.46238
St3gal4	0.0165354	0.0824842	4.42634	9.60314e-06	3.28593e-05	2.03159
Mff	0.0165149	0.241936	3.04988	0.00229043	0.0053105	-3.10305
Ercc6	0.0165128	0.408667	2.41249	0.0158472	0.0303409	-4.84046
Birc2	0.0164828	0.130906	3.93402	8.36404e-05	0.000248013	-0.0219894
Gm14326	0.016449	0.110875	4.26471	2.00499e-05	6.51395e-05	1.33074
Sec23a	0.016422	0.273097	2.77856	0.00546194	0.0116769	-3.89217
Slk	0.0164171	0.423491	2.30167	0.0213574	0.039568	-5.10117
Sec23ip	0.0164144	0.213709	3.08095	0.00206442	0.00482641	-3.00798
Erp44	0.0163984	0.324738	2.66647	0.00766757	0.0158733	-4.19675
Rad18	0.0163663	0.128103	3.82946	0.000128567	0.000371267	-0.426999
Marchf3	0.0163547	0.205823	2.67867	0.00739377	0.0153795	-4.1642
Calm1	0.0163221	0.467736	2.23706	0.0252863	0.0458402	-5.24752
Klhl24	0.0162971	0.193023	3.22108	0.00127784	0.00309443	-2.56733
Ythdf3	0.016294	0.449984	2.30071	0.0214116	0.0396495	-5.10337
Rnf13	0.016285	0.334104	2.57308	0.0100823	0.0203096	-4.44092
Lman1	0.0162601	0.141959	3.63191	0.000281586	0.000765531	-1.16247
Larp4	0.0162577	0.261904	2.8301	0.00465506	0.0101061	-3.74792
Hnrnpll	0.0162053	0.372026	2.39496	0.0166255	0.0316226	-4.88252
Itga7	0.0161801	0.0944953	4.04498	5.23981e-05	0.000160529	0.419779
Ppcdc	0.0161602	0.165306	3.32043	0.000899384	0.00223663	-2.24303
Slc25a14	0.0161386	0.152857	3.63818	0.000274818	0.000749469	-1.13971
E130308A19Rik	0.0161384	0.321085	2.34305	0.0191303	0.0358824	-5.00526
Fyttd1	0.0161359	0.309379	2.62105	0.00876844	0.0179148	-4.31659
Uxs1	0.0160937	0.47686	2.19821	0.0279385	0.0500698	-5.33352
Mettl8	0.0160936	0.173323	3.24681	0.00116775	0.00285071	-2.48427
Zfp37	0.016084	0.104582	4.10984	3.96509e-05	0.000123797	0.68366
Smad5	0.0160226	0.0823958	4.6551	3.24577e-06	1.18669e-05	3.06807
Tmem167	0.0160168	0.21356	3.04999	0.00228959	0.00531012	-3.10271
Ywhab	0.0159592	0.236082	2.86258	0.00420361	0.00920574	-3.65564
Ganab	0.0159224	0.165736	3.33616	0.000850005	0.00212461	-2.19078
Neto2	0.0159011	0.291696	2.25524	0.0241223	0.0439739	-5.20677
Zfp326	0.0158937	0.201906	3.1005	0.00193292	0.00454062	-2.94768
Gmps	0.0158904	0.146649	3.57653	0.000348485	0.000935412	-1.36167
Smad4	0.0158401	0.249909	2.81541	0.00487323	0.0105303	-3.7893
Dgka	0.0158352	0.124951	3.55505	0.000378218	0.0010097	-1.43809
Psmd1	0.0158157	0.373355	2.40968	0.0159696	0.0305528	-4.84722
Rmnd5a	0.0158127	0.367214	2.38286	0.0171823	0.0325869	-4.91138
Pced1b	0.0158103	0.355978	2.1543	0.0312206	0.0552825	-5.42888
Rmc1	0.0158086	0.0914466	4.46595	7.9873e-06	2.76474e-05	2.20734
Uvssa	0.0158044	0.168209	3.24708	0.00116667	0.00284984	-2.48341
Tomm70a	0.0157468	0.238118	2.86256	0.00420395	0.00920574	-3.65571
Nr2c1	0.0157427	0.118982	3.89106	9.99235e-05	0.000292974	-0.189696
Xpnpep1	0.015739	0.330144	2.41762	0.0156257	0.0299667	-4.8281
Guf1	0.0156689	0.256328	2.75	0.00596151	0.0126485	-3.97097
Washc4	0.0156278	0.316492	2.51523	0.0118983	0.0235579	-4.58782
Lmln	0.0156241	0.182977	3.05466	0.00225427	0.00523593	-3.08849
Cul2	0.0156047	0.30935	2.57475	0.0100339	0.0202277	-4.43664
Slf1	0.0155357	0.418885	2.20504	0.0274556	0.0493396	-5.31851
Castor2	0.0155344	0.265897	2.53739	0.0111711	0.0222796	-4.53195
Zfp738	0.0155051	0.132302	3.70131	0.000214697	0.000598193	-0.908528
B4galt6	0.0154782	0.287044	2.53385	0.0112844	0.0224886	-4.5409
Map3k20	0.0154004	0.0887534	4.02815	5.62923e-05	0.000171589	0.351983
Lhfpl2	0.0153723	0.0731623	4.46592	7.98835e-06	2.76474e-05	2.20721
Chordc1	0.0153698	0.238233	2.85962	0.00424304	0.00927581	-3.66409
Nup205	0.0153646	0.197398	3.01043	0.00260992	0.00598755	-3.22233
Ankrd10	0.0153027	0.318074	2.46894	0.0135544	0.0263629	-4.70295
Minar2	0.0152761	0.10206	3.9327	8.41014e-05	0.000249286	-0.0271749
Plxnc1	0.015269	0.377475	2.14759	0.0317504	0.0561574	-5.44329
Morf4l1	0.0152522	0.31029	2.45646	0.0140342	0.0272488	-4.73362
Dpm1	0.015246	0.341008	2.40642	0.0161131	0.03079	-4.85507
Parl	0.0152302	0.123805	3.70809	0.00020903	0.000583856	-0.883456
Nudt13	0.0152256	0.114689	3.65732	0.000255106	0.000699357	-1.07006
Slc2a3	0.0152166	0.339172	2.26963	0.0232339	0.0425673	-5.17427
Nudcd1	0.0151773	0.196026	2.95037	0.00317523	0.00715271	-3.40098
Riok3	0.0151683	0.42002	2.16006	0.0307721	0.0545622	-5.41648
Entpd6	0.0151581	0.180454	3.08194	0.00205759	0.00481331	-3.00495
Sdf2	0.0151188	0.0826308	4.29875	1.72058e-05	5.65019e-05	1.4762
Cir1	0.0151173	0.19895	2.94097	0.0032732	0.00735649	-3.42862
St8sia3	0.0151127	0.127403	3.63737	0.000275683	0.000751567	-1.14265
Hltf	0.015103	0.194618	2.95189	0.00315972	0.0071239	-3.39652
Ago1	0.0150912	0.339009	2.31418	0.0206617	0.0383877	-5.07237
Fhip1a	0.015045	0.100294	3.63449	0.000278784	0.000758703	-1.15312
Ankle2	0.0150396	0.190911	2.95366	0.00314166	0.00708725	-3.39131
Efcc1	0.0150141	0.0662563	4.61298	3.97834e-06	1.43645e-05	2.8733
Usp14	0.0149997	0.261777	2.63851	0.00832955	0.0171083	-4.27077
Pcnx4	0.0149988	0.159596	3.249	0.00115879	0.00283236	-2.47716
Mterf3	0.0148747	0.161849	3.20393	0.00135643	0.0032656	-2.62231
Arhgef33	0.014865	0.0785954	4.22524	2.39066e-05	7.69998e-05	1.16359
Scrn3	0.0148463	0.0683351	4.70637	2.52784e-06	9.40866e-06	3.3075
Orc5	0.0148201	0.150898	3.33204	0.00086269	0.0021522	-2.20449
Hfm1	0.0148007	0.151848	3.0554	0.00224865	0.00522443	-3.08621
Tbc1d15	0.0147924	0.239193	2.72568	0.00641899	0.0135313	-4.03742
Taf1	0.0147922	0.341181	2.25737	0.0239889	0.0437917	-5.20197
Hap1	0.0147078	0.232688	2.35385	0.0185838	0.0349829	-4.97996
Srp72	0.0147076	0.216842	2.72722	0.00638913	0.0134756	-4.03323
Arl5a	0.0146766	0.117651	3.62005	0.00029481	0.00079844	-1.20539
Ube2g2	0.014667	0.0798575	4.31377	1.6077e-05	5.31565e-05	1.54076
Rprd1b	0.0146588	0.266762	2.48626	0.0129124	0.025277	-4.66013
Itpr2	0.0146522	0.152155	2.85092	0.0043609	0.00951227	-3.68889
Tspyl2	0.014632	0.309741	2.23615	0.0253459	0.0459271	-5.24955
Lamb1	0.0146008	0.194457	2.6137	0.00895928	0.0182673	-4.33579
Sypl	0.0145935	0.128229	3.50009	0.000465469	0.00122306	-1.63158
Iqcb1	0.014551	0.266128	2.50198	0.0123528	0.024344	-4.62098
Stx17	0.0145302	0.201153	2.75258	0.00591463	0.0125592	-3.96386
Ddx3y	0.0145298	0.0855143	4.50425	6.67443e-06	2.3315e-05	2.37875
Cnot7	0.0145229	0.181506	3.05936	0.0022192	0.00515906	-3.07415
Mindy4	0.0145162	0.187116	2.78983	0.00527536	0.0113243	-3.86085
Gatb	0.0144775	0.190805	2.78627	0.00533359	0.0114306	-3.87074
Snx12	0.0144479	0.174586	2.8901	0.00385269	0.008503	-3.57664
Catsper2	0.0144178	0.097185	3.76334	0.000167832	0.000475727	-0.677494
Gm1604a	0.0144075	0.226641	2.33382	0.0196088	0.0366748	-5.02681
Brdt	0.0144065	0.348293	2.16013	0.030767	0.0545622	-5.41634
Efcab1	0.0143808	0.0865386	3.87086	0.000108575	0.000316919	-0.267919
Lrp12	0.0143744	0.251018	2.49198	0.0127063	0.0249466	-4.64592
Snrpb	0.0143737	0.081413	4.28481	1.83202e-05	5.99169e-05	1.41652
Hsf5	0.0143661	0.0600918	4.95139	7.39045e-07	2.933e-06	4.48802
Snx14	0.0143494	0.321407	2.29707	0.0216187	0.0399764	-5.11174
Pggt1b	0.0143415	0.183113	2.87895	0.00399153	0.00877558	-3.60874
Top3b	0.0143012	0.220946	2.63945	0.00830638	0.0170696	-4.26828
Gm19951	0.0142885	0.104988	3.30095	0.000964179	0.00238492	-2.30737
Dnajc3	0.0142808	0.12427	3.42863	0.000607073	0.00156218	-1.87863
Ppid	0.0141698	0.123267	3.49959	0.000466344	0.00122454	-1.63333
Zcchc17	0.0141421	0.222996	2.57575	0.0100048	0.0201846	-4.43406
Filip1	0.0141398	0.234257	2.23816	0.0252144	0.0457204	-5.24506
Gm29865	0.0141227	0.0940519	3.56632	0.00036234	0.000970943	-1.39806
Kifbp	0.0141216	0.211269	2.61494	0.00892664	0.0182107	-4.33254
9530052E02Rik	0.0141146	0.225867	2.3978	0.0164972	0.0314168	-4.87573
Chic1	0.0140973	0.229041	2.56224	0.0104027	0.0208905	-4.46871
Gabpb2	0.0140925	0.287493	2.20301	0.0275984	0.0495395	-5.32298
Necab2	0.0140679	0.103381	3.36514	0.00076557	0.00192841	-2.09387
Stx16	0.0140516	0.288211	2.31849	0.0204262	0.0380222	-5.06239
Nkap	0.0140116	0.0818789	3.96217	7.43652e-05	0.000223063	0.0889282
Fhl1	0.0140091	0.148387	3.06787	0.00215694	0.00502774	-3.04812
Steep1	0.0139845	0.147889	3.07202	0.00212721	0.00496434	-3.03541
Deaf1	0.0139786	0.269438	2.36114	0.0182222	0.0343423	-4.96279
Canx	0.0139547	0.240893	2.47645	0.0132727	0.0258984	-4.68442
Rcor3	0.0139234	0.350981	2.17078	0.0299522	0.0532869	-5.39332
Ipo7	0.0139014	0.222152	2.62408	0.00869072	0.0177757	-4.30865
Mfsd8	0.0138671	0.08899	3.94321	8.04975e-05	0.000239781	0.0141455
Tubgcp5	0.0138442	0.249629	2.44586	0.0144539	0.0279461	-4.75957
Fem1b	0.0138185	0.140538	3.15834	0.00158755	0.00377911	-2.76704
Ociad2	0.0137943	0.234658	2.39497	0.016625	0.0316226	-4.8825
Rnf185	0.0137869	0.142907	3.08597	0.0020299	0.00475279	-2.99254
Ptdss1	0.0137525	0.193313	2.7612	0.00576077	0.0122557	-3.94015
Lamp2	0.0137462	0.242109	2.49265	0.0126822	0.0249134	-4.64424
Fam133b	0.0137433	0.29067	2.13081	0.033109	0.058363	-5.47912
Gm42791	0.0137343	0.0993221	3.42159	0.000623013	0.00159901	-1.9027
Cwc22	0.0137162	0.279956	2.30791	0.021008	0.0389759	-5.08683
Dlg2	0.013708	4.2464	2.78833	0.0052999	0.0113677	-3.86503
9430091E24Rik	0.0136772	0.0765528	4.02857	5.61917e-05	0.000171476	0.353674
Vbp1	0.0136719	0.100309	3.64471	0.000267941	0.000731985	-1.116
1810030O07Rik	0.0136481	0.0744238	4.12135	3.77203e-05	0.000118004	0.730952
Atm	0.0135986	0.272395	2.29778	0.021578	0.0399106	-5.1101
3300002I08Rik	0.0135643	0.105627	3.45733	0.000545973	0.00141798	-1.78003
Pccb	0.0135599	0.126462	3.18647	0.001441	0.00345223	-2.67797
Stat3	0.0135426	0.151502	2.73447	0.00625015	0.0132037	-4.01347
Gm960	0.0135262	0.0855021	3.65679	0.000255634	0.00070056	-1.072
Gstcd	0.0134937	0.0940672	3.66163	0.000250853	0.000688661	-1.05432
Hnrnph3	0.0134929	0.237106	2.46038	0.0138822	0.0269737	-4.72402
Cdc7	0.0134428	0.0748848	4.09549	4.21883e-05	0.000131093	0.624907
Lztfl1	0.0134235	0.215324	2.55757	0.0105432	0.0211349	-4.48063
Sgcb	0.0133934	0.107596	3.46031	0.000539954	0.00140374	-1.76972
Mfsd14b	0.0133904	0.16434	2.91749	0.00353002	0.00786611	-3.49727
Hspa5	0.0133691	0.0772507	3.90708	9.35304e-05	0.000275259	-0.12738
Sema4f	0.0133685	0.184748	2.5561	0.0105878	0.0212135	-4.48438
Zfp956	0.0133543	0.105735	3.38559	0.000710753	0.00180005	-2.02499
Parn	0.0133084	0.255996	2.28173	0.0225092	0.0413988	-5.14679
Tpst1	0.0132864	0.2816	2.17185	0.0298712	0.0531692	-5.391
Gm44644	0.0132732	0.0587814	4.7588	1.95236e-06	7.36453e-06	3.55512
Cnep1r1	0.013212	0.09308	3.70434	0.000212152	0.000591523	-0.897352
Cys1	0.0131993	0.0944208	3.40554	0.000660798	0.00168661	-1.95737
Hnrnpd	0.0131937	0.269959	2.26334	0.0236185	0.043196	-5.18849
Klhl20	0.0131347	0.128246	3.1065	0.00189411	0.00445881	-2.92909
Cntnap3	0.0130966	0.138297	2.19006	0.0285241	0.0510259	-5.35136
Gm37376	0.0130859	0.129672	3.09653	0.00195899	0.00459637	-2.95997
Foxn2	0.0130809	0.243958	2.17081	0.0299497	0.0532869	-5.39325
Ate1	0.0130646	0.136901	2.98942	0.00279632	0.00636863	-3.28525
Gtf2h1	0.0130491	0.180078	2.6755	0.00746391	0.0155049	-4.17266
Parvb	0.0130426	0.0819195	3.49879	0.000467747	0.00122782	-1.63613
Gm12296	0.0130382	0.164702	2.56325	0.0103724	0.0208457	-4.46612
Evc2	0.0130053	0.185173	2.45162	0.0142246	0.0275707	-4.74549
Wdr73	0.0129985	0.1202	3.05979	0.00221595	0.00515304	-3.07281
Arhgap31	0.0129607	0.0869724	3.25681	0.0011274	0.00276079	-2.45182
Wbp1l	0.0129396	0.223258	2.3702	0.0177817	0.0335938	-4.94139
Gm31698	0.012917	0.0894394	3.20269	0.00136228	0.00327464	-2.62627
Platr25	0.0128976	0.114416	3.20276	0.00136196	0.00327464	-2.62605
Gm31615	0.0128877	0.114657	2.60027	0.00931766	0.0189101	-4.37074
Arl6ip1	0.0128729	0.0997092	3.39238	0.000693358	0.00175998	-2.002
Pkd1l3	0.0128665	0.0666726	3.85917	0.000113902	0.000331358	-0.31302
Slx4ip	0.0128405	0.200388	2.47283	0.0134079	0.0261174	-4.69336
Gfm1	0.0128383	0.16745	2.78065	0.0054268	0.0116082	-3.88636
Epm2a	0.0128251	0.242737	2.24098	0.0250313	0.0454199	-5.23876
Irak1	0.0128216	0.144841	2.76681	0.00566258	0.012073	-3.92467
Gm20033	0.01281	0.0874086	3.29794	0.000974603	0.0024069	-2.31731
Mccc1	0.0127538	0.236978	2.28352	0.0224033	0.041233	-5.1427
Caly	0.0127451	0.160319	2.60763	0.00911953	0.018556	-4.35159
Bves	0.0127312	0.06904	3.8351	0.000125651	0.000363116	-0.405419
Sms	0.0127288	0.174607	2.57889	0.00991443	0.0200331	-4.42599
Nfxl1	0.0127161	0.13089	2.94537	0.00322708	0.00725699	-3.41571
Thap3	0.0126492	0.165127	2.49096	0.0127427	0.0249949	-4.64845
Atxn3	0.012629	0.236663	2.29126	0.0219522	0.0405263	-5.12504
Klhl12	0.0126215	0.174697	2.59702	0.00940616	0.01907	-4.37916
Vcpip1	0.0125509	0.132629	2.93147	0.00337498	0.00755495	-3.45646
Flrt3	0.0125315	0.0771058	3.76874	0.000164246	0.000466405	-0.657213
Ptcd3	0.0125234	0.269476	2.18455	0.028926	0.0516557	-5.36339
Gramd1c	0.0125115	0.0732295	3.68718	0.000226973	0.000629045	-0.960634
Fam228b	0.0124961	0.182737	2.48234	0.0130551	0.0255119	-4.66983
Spin1	0.0124959	0.238529	2.28034	0.0225916	0.0415114	-5.14996
Gm45844	0.012494	0.228628	2.23293	0.0255578	0.0462362	-5.25674
Heatr6	0.0124892	0.2169	2.29607	0.0216759	0.0400728	-5.11404
Lrch2	0.0124788	0.231428	2.27039	0.0231877	0.0424973	-5.17254
Rab3b	0.0124706	0.0960052	2.78178	0.00540802	0.0115711	-3.88324
Timm23	0.0124698	0.144381	2.8369	0.00455712	0.00991271	-3.7287
Gm38020	0.0124361	0.208497	2.39928	0.0164308	0.0313207	-4.87219
Tex10	0.0124318	0.195044	2.408	0.0160435	0.0306719	-4.85127
Cep83os	0.0124168	0.087321	3.53997	0.000400507	0.00106161	-1.4915
Nup88	0.0124077	0.210144	2.37102	0.0177427	0.0335282	-4.93947
Ss18	0.0123716	0.170598	2.43814	0.0147662	0.0284938	-4.77838
Sox11	0.0123594	0.0700735	3.65156	0.000260889	0.000714387	-1.09104
Mtr	0.0123502	0.210079	2.32127	0.0202757	0.0377781	-5.05595
Utp25	0.0123261	0.179157	2.49406	0.0126319	0.0248271	-4.64073
Gm36975	0.0122964	0.0830705	3.50607	0.000455143	0.00119794	-1.61068
B4galt4	0.0122855	0.106529	3.02163	0.0025153	0.00578231	-3.18862
Ankrd55	0.0122785	0.131854	2.41632	0.0156814	0.0300454	-4.83123
Spcs2	0.0122107	0.0916371	3.38988	0.000699728	0.00177557	-2.01049
Gm44503	0.0122101	0.158351	2.50852	0.0121267	0.0239542	-4.60464
Ap4e1	0.0122	0.223819	2.25099	0.02439	0.0443969	-5.21632
Pigb	0.0121848	0.149438	2.61362	0.00896138	0.0182673	-4.336
H3f3a	0.0121785	0.0939289	3.19029	0.00142212	0.00341013	-2.66584
Cfap44	0.0121539	0.146468	2.48832	0.0128378	0.0251435	-4.65501
Bcap29	0.012089	0.169028	2.46904	0.0135507	0.0263622	-4.70271
Rbl2	0.0120841	0.203459	2.3168	0.0205184	0.0381848	-5.06631
Zfp64	0.0120287	0.167412	2.43208	0.0150156	0.0289394	-4.79311
Psmc6	0.0119963	0.188904	2.47671	0.0132631	0.02589	-4.68378
Trim17	0.011974	0.0904244	3.22914	0.00124237	0.00301412	-2.54139
Eya1	0.0118946	0.139897	2.24716	0.0246334	0.0447713	-5.22491
Tgs1	0.0118819	0.20973	2.2564	0.0240497	0.0438717	-5.20416
Nup35	0.0118046	0.193101	2.31575	0.0205755	0.0382563	-5.06873
Mlh3	0.0118019	0.155418	2.49151	0.0127229	0.0249623	-4.64707
Ssrp1	0.0117744	0.157868	2.4489	0.0143323	0.0277521	-4.75213
E430024P14Rik	0.0117189	0.116703	2.56304	0.0103788	0.0208532	-4.46667
Mertk	0.0116905	0.0822555	2.93319	0.00335637	0.00752402	-3.45143
Ahsa2	0.0116753	0.0882779	3.36636	0.0007622	0.00192105	-2.08978
Pdia6	0.0116544	0.0812994	3.43034	0.000603259	0.00155441	-1.87277
Gm10516	0.0116396	0.0834591	3.35451	0.000795582	0.00199812	-2.1295
Srp68	0.0116327	0.145608	2.55644	0.0105775	0.0211982	-4.48351
B3gnt2	0.0116275	0.160656	2.35328	0.0186122	0.0350112	-4.98129
Zfp976	0.0115883	0.133619	2.551	0.0107443	0.0215104	-4.49739
Dusp22	0.0115738	0.135314	2.72121	0.00650637	0.0137007	-4.04956
Prmt9	0.011571	0.150988	2.54933	0.0107956	0.0215913	-4.50163
Tmsb4x	0.0115622	0.0679871	3.48034	0.000501157	0.00131026	-1.70035
Agpat5	0.0115538	0.200482	2.25259	0.0242889	0.0442261	-5.21272
Rft1	0.0115503	0.11043	2.90418	0.00368365	0.00816439	-3.53594
Zfp438	0.011539	0.165261	2.36845	0.0178663	0.0337455	-4.94554
Sfmbt2	0.0115094	0.156158	2.21923	0.0264754	0.0477642	-5.28718
Rchy1	0.0114854	0.1184	2.82799	0.00468585	0.0101589	-3.75388
Zdhhc15	0.0114479	0.0904958	3.04221	0.00234955	0.00543473	-3.12634
Gm20342	0.0114372	0.128389	2.65587	0.00791271	0.0163248	-4.22489
Slc35b4	0.0114184	0.0713657	3.61801	0.000297145	0.000804208	-1.21276
Rtcb	0.0114151	0.109858	2.9329	0.00335955	0.007529	-3.45229
Gm14410	0.0114112	0.117491	2.89615	0.00377925	0.00835502	-3.55919
Camk2n1	0.0113902	0.18296	2.18262	0.0290683	0.0518695	-5.3676
Calr	0.0113893	0.145097	2.47068	0.0134887	0.0262612	-4.69867
1110019D14Rik	0.0113849	0.13109	2.47205	0.013437	0.0261669	-4.69528
Washc3	0.0113786	0.106841	2.9652	0.0030262	0.00685042	-3.35723
Rbm3	0.0113661	0.0629088	3.79042	0.000150556	0.000430645	-0.575449
Nup133	0.0113198	0.122581	2.6916	0.00711315	0.0148509	-4.12954
Psmb7	0.0113133	0.210156	2.17686	0.0294955	0.0525719	-5.38013
1110059E24Rik	0.0112932	0.144831	2.45334	0.0141569	0.027453	-4.74128
Ipmk	0.0112545	0.146022	2.49613	0.0125586	0.0247015	-4.63558
Tafazzin	0.0112143	0.178895	2.24794	0.0245841	0.0447015	-5.22317
Rnf167	0.0112126	0.0778843	3.2091	0.00133229	0.00321537	-2.60577
Nek7	0.0112114	0.116563	2.32103	0.0202886	0.0377841	-5.0565
Nucks1	0.0111965	0.188203	2.18329	0.0290185	0.0517923	-5.36613
Zfp788	0.0111777	0.115411	2.82632	0.00471027	0.010209	-3.75858
Gorasp2	0.0111079	0.210086	2.12005	0.0340067	0.0597975	-5.50196
Pdk3	0.0111063	0.150164	2.44131	0.014637	0.0282653	-4.77065
Zfp932	0.0110686	0.104645	2.93091	0.00338112	0.00756654	-3.45811
Slc35b3	0.0110576	0.132535	2.59729	0.00939873	0.0190634	-4.37845
Gpalpp1	0.0110294	0.0790352	3.31362	0.000921564	0.00228695	-2.26557
Grina	0.0110175	0.116117	2.6238	0.00869778	0.0177855	-4.30938
Mcur1	0.0110101	0.0735113	3.44198	0.000577892	0.00149248	-1.83285
Pdcd7	0.0109849	0.0959482	2.93899	0.00329424	0.00739742	-3.43444
Cdc16	0.0109795	0.133274	2.57223	0.0101072	0.0203545	-4.44311
Scyl3	0.0109118	0.180264	2.23339	0.0255273	0.0462024	-5.25571
Gm44562	0.0109106	0.17052	2.27046	0.0231837	0.0424973	-5.1724
Top3a	0.0108568	0.0724464	3.29187	0.000995876	0.00245558	-2.33727
Tesc	0.0108553	0.123858	2.4417	0.0146212	0.0282429	-4.7697
A930007I19Rik	0.0108246	0.109147	2.59079	0.00957805	0.0193984	-4.39528
Resf1	0.0107516	0.100607	2.8499	0.00437486	0.00954006	-3.69178
Rlim	0.0107299	0.108052	2.76358	0.00571902	0.0121768	-3.9336
Nrsn1	0.0107272	0.115194	2.55828	0.0105217	0.021108	-4.47881
Psmc2	0.0107239	0.107122	2.78429	0.00536635	0.0114976	-3.87626
Morf4l2	0.0106857	0.117061	2.66662	0.00766397	0.0158717	-4.19633
Hpf1	0.010671	0.127012	2.57127	0.0101353	0.0204025	-4.44558
Clcn4	0.0106069	0.154465	2.29293	0.0218559	0.0403675	-5.12122
Efcab7	0.0105957	0.08311	3.02425	0.00249365	0.00573591	-3.18073
Gm12905	0.0105899	0.137449	2.51233	0.0119966	0.0237151	-4.5951
Gm12258	0.0105862	0.0948659	2.88863	0.00387081	0.0085334	-3.5809
Kcng3	0.0105847	0.0898612	2.73065	0.00632303	0.0133433	-4.02389
Txnl1	0.0105247	0.173751	2.26785	0.023342	0.0427301	-5.17829
Zfp938	0.0105191	0.0961478	2.92316	0.00346643	0.00773758	-3.48075
Zfand4	0.0105175	0.167225	2.15553	0.031125	0.0551382	-5.42625
Zfp846	0.0105014	0.155462	2.2736	0.0229938	0.0421714	-5.16526
Eif3e	0.0104835	0.17478	2.20092	0.0277458	0.0497585	-5.32756
Arpc5	0.0104817	0.0940427	2.87869	0.00399481	0.00877962	-3.60948
Clcc1	0.0104745	0.106651	2.69785	0.00698111	0.0145986	-4.11275
Wnk3	0.010466	0.162937	2.20237	0.0276432	0.0496086	-5.32437
Asphd2	0.0104341	0.123713	2.34223	0.0191725	0.0359444	-5.00718
Prpsap2	0.0104225	0.124258	2.49672	0.0125378	0.024667	-4.63412
Gprc5b	0.010419	0.132071	2.12122	0.0339079	0.0596372	-5.49947
Proser1	0.0104122	0.0909461	2.92854	0.00340701	0.00761641	-3.46504
1110032A03Rik	0.010412	0.0614524	3.44433	0.00057291	0.00148107	-1.82481
St3gal1	0.010389	0.112379	2.2011	0.0277333	0.0497476	-5.32717
Trdmt1	0.0103362	0.0800614	3.08105	0.00206373	0.00482623	-3.00768
Hdhd2	0.0103199	0.127613	2.50045	0.0124063	0.0244327	-4.6248
4933434E20Rik	0.0103053	0.107275	2.62098	0.00877015	0.0179148	-4.31677
Errfi1	0.0102829	0.0711038	3.14791	0.00164531	0.00390712	-2.79987
Rcl1	0.01027	0.111934	2.48413	0.0129897	0.0254095	-4.6654
Msrb2	0.0102467	0.149669	2.26906	0.0232687	0.0426058	-5.17556
Car4	0.0102351	0.0813082	2.89099	0.00384182	0.0084814	-3.57408
C130023A14Rik	0.010232	0.0600497	3.63993	0.000272961	0.000744923	-1.13337
Tmem30a	0.0102286	0.147547	2.30213	0.0213313	0.039529	-5.10011
Kctd6	0.0101604	0.0856475	2.87533	0.00403765	0.00886632	-3.61915
Actr8	0.010138	0.175248	2.12308	0.0337516	0.0594022	-5.49553
Rpap2	0.0101172	0.127335	2.38054	0.0172908	0.032769	-4.9169
Zrsr2	0.0100972	0.0914241	2.70904	0.00674993	0.0141832	-4.08255
Igfbp5	0.0100478	0.0764728	2.68192	0.00732217	0.0152467	-4.15549
Senp3	0.0100271	0.154996	2.19046	0.0284952	0.0509893	-5.35049
Cct4	0.0100126	0.0867649	2.91114	0.00360252	0.00800718	-3.51572
Laptm4a	0.00999983	0.110217	2.59765	0.00938899	0.0190499	-4.37753
Igbp1	0.00998767	0.0980699	2.67397	0.00749823	0.0155638	-4.17676
Thap12	0.0099855	0.0695093	3.17039	0.00152316	0.00363465	-2.72898
4930594M22Rik	0.00996233	0.0888913	2.78375	0.00537533	0.0115106	-3.87777
Oxa1l	0.00995428	0.0796521	2.91368	0.00357338	0.00795144	-3.50835
5430402O13Rik	0.00990515	0.0880835	2.6808	0.00734686	0.0152941	-4.1585
Gm14532	0.00989505	0.0997219	2.72306	0.00646997	0.0136314	-4.04452
Cep192	0.00987909	0.140591	2.27643	0.0228242	0.0418799	-5.15884
Fam204a	0.00985327	0.125979	2.33167	0.0197216	0.0368593	-5.03181
Lgals8	0.00984765	0.124356	2.33087	0.0197636	0.0369291	-5.03366
Zfp811	0.00984035	0.06517	3.13322	0.00172988	0.00409679	-2.84589
Nsg1	0.00981579	0.133675	2.26093	0.0237676	0.043418	-5.19394
Swi5	0.00980984	0.0814058	2.91026	0.00361276	0.00802767	-3.5183
Mas1	0.00979322	0.0880074	2.63322	0.00846043	0.0173453	-4.28468
Atp5pb	0.00976855	0.135861	2.28625	0.0222435	0.0409773	-5.13648
Atp5b	0.00975908	0.141967	2.2209	0.0263616	0.0475807	-5.28347
Sumo2	0.00965603	0.110508	2.40539	0.0161584	0.0308615	-4.85753
Upf1	0.00960927	0.130495	2.18512	0.0288844	0.0516116	-5.36215
Nom1	0.00960781	0.120254	2.3383	0.0193752	0.0362811	-5.01636
Plod2	0.00957039	0.101422	2.34071	0.0192508	0.0360741	-5.01074
Gm53013	0.00954602	0.091629	2.49071	0.0127517	0.0250063	-4.64907
Ttc33	0.00952731	0.111873	2.42229	0.0154264	0.029651	-4.81683
Zcchc4	0.00950187	0.130247	2.23177	0.0256342	0.0463637	-5.25932
Psmc1	0.00948793	0.135783	2.1519	0.0314096	0.0555921	-5.43405
Mvp	0.00947663	0.0653897	2.91796	0.00352471	0.0078565	-3.4959
Kctd20	0.00947311	0.132826	2.20197	0.0276716	0.0496482	-5.32526
Stard5	0.00944829	0.0744523	2.65121	0.00802266	0.0165386	-4.23723
Mrps35	0.00944575	0.104281	2.51307	0.0119714	0.0236773	-4.59324
Rpp30	0.00942464	0.0648117	3.12925	0.00175346	0.00414638	-2.85832
AU041133	0.00940899	0.0727353	2.92462	0.00345023	0.00770361	-3.4765
Nrde2	0.00937677	0.0690716	2.9546	0.00313206	0.00706965	-3.38852
Dek	0.00934861	0.105696	2.33183	0.0197133	0.0368526	-5.03144
Them4	0.00933941	0.0779436	2.71328	0.00666419	0.0140105	-4.07108
6530401F13Rik	0.00932984	0.0730145	2.86426	0.00418145	0.00916415	-3.65085
A830031A19Rik	0.00930366	0.115886	2.23983	0.0251061	0.0455346	-5.24134
Ccdc43	0.00929285	0.066417	2.88218	0.0039509	0.00869286	-3.59947
Cdkl4	0.00928726	0.0886407	2.44414	0.0145228	0.0280725	-4.76375
Npy1r	0.00925907	0.07377	2.68009	0.00736236	0.0153182	-4.16039
Pcid2	0.00923575	0.116949	2.294	0.0217944	0.0402825	-5.11877
Cnbp	0.00922899	0.0991769	2.49041	0.0127624	0.0250209	-4.64981
Ehd1	0.00914558	0.0997834	2.26471	0.0235346	0.0430626	-5.18541
Ddx19a	0.00911875	0.0856659	2.58835	0.00964635	0.0195266	-4.4016
Acad10	0.00911778	0.0663301	2.89667	0.00377296	0.00834346	-3.55768
Tmem68	0.00911398	0.0974219	2.54438	0.01095	0.0218761	-4.51422
Uros	0.00908157	0.0616556	3.07759	0.00208781	0.00487815	-3.0183
Dld	0.00906173	0.117122	2.3255	0.020049	0.0373911	-5.04616
Derl1	0.00905937	0.0977245	2.42893	0.0151467	0.0291491	-4.80075
Zfp386	0.0090356	0.0989207	2.41746	0.0156326	0.0299667	-4.8285
Rnf207	0.00903273	0.0676951	2.77365	0.00554506	0.011845	-3.90578
Tnfaip8l3	0.00902147	0.0994549	2.2905	0.0219961	0.0405978	-5.12677
Homer3	0.00900007	0.0698879	2.69439	0.00705396	0.0147391	-4.12205
Stt3a	0.00899091	0.106285	2.39478	0.0166335	0.0316303	-4.88294
Cnih2	0.00893278	0.0804003	2.58687	0.00968766	0.0196052	-4.40541
Iftap	0.00889784	0.0868745	2.50151	0.0123694	0.0243661	-4.62217
Nup107	0.00884477	0.0990252	2.33016	0.0198013	0.0369907	-5.03532
2610021A01Rik	0.00884199	0.118339	2.18928	0.0285805	0.0511036	-5.35306
Dcdc2a	0.0088367	0.0869221	2.3283	0.0198998	0.037157	-5.03965
BC002059	0.00881596	0.113366	2.25278	0.024277	0.0442178	-5.2123
Gm49711	0.00880715	0.0657296	2.7422	0.00610497	0.0129144	-3.99235
Alg2	0.00876948	0.101246	2.31102	0.0208355	0.0387015	-5.07966
.1527	0.00876325	0.0921361	2.30639	0.0210924	0.0391139	-5.09031
Zfp53	0.00875111	0.083818	2.46956	0.0135308	0.0263366	-4.70142
Sfxn4	0.00872899	0.091456	2.43158	0.0150364	0.0289581	-4.79432
Ankra2	0.00865468	0.0706225	2.71426	0.00664441	0.0139764	-4.06841
2900076A07Rik	0.00864871	0.104206	2.27667	0.0228099	0.0418635	-5.1583
Kctd13	0.00863487	0.0639985	2.8136	0.00490081	0.0105811	-3.7944
Fam98b	0.00850334	0.0945635	2.36139	0.0182102	0.034329	-4.96221
Ermard	0.00848995	0.0820647	2.45063	0.0142636	0.0276326	-4.7479
Pck2	0.00837602	0.0870594	2.32578	0.020034	0.037372	-5.0455
Arl6	0.00836311	0.0989636	2.25093	0.024394	0.0443969	-5.21646
Zfp143	0.00835501	0.0891193	2.26191	0.0237071	0.0433342	-5.19174
Ovgp1	0.00834548	0.0772877	2.36741	0.0179165	0.0338323	-4.948
Iqschfp	0.00833962	0.100444	2.29172	0.0219257	0.040487	-5.12399
Dram2	0.008282	0.106952	2.16783	0.0301758	0.0536383	-5.3997
Gm5165	0.0081962	0.0686185	2.60449	0.00920347	0.0187051	-4.35976
Zfp995	0.00814776	0.0889868	2.30468	0.021188	0.0392727	-5.09425
Gm13844	0.00814746	0.0687531	2.67561	0.00746154	0.015504	-4.17237
Ppil3	0.00812277	0.0746698	2.48301	0.0130306	0.025483	-4.66817
Slc41a1	0.00807821	0.069681	2.52256	0.0116531	0.0231351	-4.56938
Gm12536	0.00797063	0.0651528	2.55763	0.0105414	0.0211349	-4.48047
Nadk2	0.00791263	0.0868263	2.24027	0.0250774	0.045493	-5.24035
Gm2885	0.00784765	0.0646441	2.50192	0.0123551	0.024344	-4.62114
Rab34	0.00784482	0.0840718	2.1411	0.0322704	0.0570127	-5.45718
Sem1	0.00779372	0.0991277	2.13878	0.0324583	0.0572802	-5.46215
0610043K17Rik	0.00775134	0.0787495	2.25365	0.024222	0.0441453	-5.21034
Enpp5	0.00772138	0.0830335	2.27427	0.0229535	0.0421074	-5.16374
Pmpcb	0.00771779	0.0789655	2.349	0.0188274	0.035365	-4.99133
Bnip1	0.00770756	0.0847117	2.17347	0.0297494	0.0529877	-5.38749
Zfp617	0.00769222	0.0780854	2.28765	0.0221615	0.0408379	-5.13328
Actr6	0.00764178	0.0736692	2.37649	0.0174818	0.0331071	-4.92651
Bpnt2	0.00754868	0.0883781	2.1707	0.0299578	0.0532869	-5.39348
Rcn2	0.00753302	0.0871689	2.1633	0.0305225	0.0541564	-5.4095
Trnt1	0.00741571	0.0634309	2.47282	0.0134082	0.0261174	-4.69339
Yipf6	0.00733127	0.0630312	2.44169	0.0146218	0.0282429	-4.76973
Bhlhe41	0.00730549	0.0658541	2.31456	0.0206407	0.0383579	-5.07148
Mzt1	0.00723234	0.0736619	2.22052	0.0263878	0.0476169	-5.28432
Tsr1	0.0068977	0.0634602	2.24579	0.0247213	0.0449197	-5.22799
Elovl2	0.00689662	0.0643491	2.30972	0.0209076	0.038817	-5.08266
Txndc9	0.00675468	0.0630936	2.26212	0.0236938	0.0433236	-5.19125
Abhd5	-0.00640262	0.0596195	-2.21542	0.0267352	0.0481664	-5.2956
Zfp715	-0.00675323	0.0638954	-2.23517	0.0254104	0.0460333	-5.25175
Il34	-0.00682571	0.0594661	-2.28763	0.0221626	0.0408379	-5.13332
Mief1	-0.00684206	0.0691186	-2.15791	0.0309391	0.0548336	-5.42112
Atg4d	-0.00685255	0.0603049	-2.31537	0.0205961	0.038284	-5.0696
Fah	-0.00692774	0.0642605	-2.26761	0.0233568	0.0427472	-5.17884
Tmem8b	-0.0069568	0.0681386	-2.217	0.0266272	0.0480048	-5.29211
Fez2	-0.00697037	0.0678751	-2.25621	0.0240612	0.0438727	-5.20457
4931428F04Rik	-0.00705672	0.0722586	-2.1821	0.0291061	0.051925	-5.36872
Zfp420	-0.00705864	0.0605809	-2.42438	0.0153379	0.0294881	-4.81177
E2f6	-0.00707512	0.0678341	-2.28127	0.0225364	0.0414211	-5.14784
Cope	-0.00707729	0.0703661	-2.22809	0.0258782	0.0467727	-5.2675
Dynlrb1	-0.007133	0.0699119	-2.19359	0.0282687	0.0506153	-5.34363
Tmx1	-0.00718503	0.0602654	-2.51437	0.0119275	0.0236023	-4.58998
Nedd9	-0.00719326	0.0714405	-2.19146	0.0284224	0.050879	-5.34829
Wdr83	-0.00721716	0.0650072	-2.28513	0.0223088	0.0410783	-5.13903
Dync2i2	-0.00725617	0.0740059	-2.16749	0.0302017	0.0536722	-5.40044
Tpcn2	-0.00733308	0.0659403	-2.29779	0.0215777	0.0399106	-5.11009
Hemk1	-0.00742046	0.0607434	-2.49728	0.0125177	0.0246336	-4.63271
Tjp2	-0.00745089	0.0647445	-2.35173	0.0186898	0.0351318	-4.98492
Arfgap2	-0.00752213	0.082722	-2.16469	0.030416	0.0540041	-5.4065
Ndufb5	-0.00755194	0.0651158	-2.53282	0.0113175	0.0225488	-4.54349
Lrig1	-0.00760769	0.0642623	-2.44993	0.0142915	0.0276799	-4.74962
[truncated: 2,466 more rows]
