# Supplementary material for: Single Nuclei Transcriptomics Reveals Obesity-Induced Endothelial and Neurovascular Dysfunction: Implications for Cognitive Decline
Source: Int J Mol Sci. 2024 Oct 17;25(20):11169. doi: 10.3390/ijms252011169 (PMC11508525; doi:10.3390/ijms252011169)
Supplement: Supplementary file 1 [file ijms-25-11169-s001.zip › Data S2.xlsx]

## Sheet: EC with MG p matrix
Supplemental data 3. Correlation matrix of differentially expressed genes in endothelial cells (EC) and microglia (MG).
Significant correlations highlighted in pink. Each sheet shows correlation matrix of EC DEGs with each of the cell types of the neurovascular unit (NVU).
Genes	Stra6 -EC	Mesd -EC	Fam53a -EC	Doc2b -EC	Kbtbd11 -EC	Scarna2 -EC	Crem -EC	Hif3a -EC	Klhl20 -EC	Hmg20b -EC	Gm37240 -EC	Cdh19 -EC	Trp53inp1 -EC	Nrep -EC	Rgcc -EC	Baalc -EC	Sh2b3 -EC	Nr1d1 -EC	Micall1 -EC	Ikzf2 -EC	Nsun2 -EC	Tamalin -EC	Eci2 -EC	Cd200 -EC	Eva1c -EC	Klf13 -EC	Stt3b -EC	Hpcal1 -EC	Catspere2 -EC	Cd34 -EC	Efnb2 -EC	Fam107a -EC	Trim25 -EC	Fam117b -EC	Shoc2 -EC	Net1 -EC	Ston1 -EC	Rin3 -EC	Chka -EC	Ywhab -EC	Arhgap18 -EC	Nuak1 -EC	Col23a1 -EC	Fkbp5 -EC	Stim1 -EC	Plat -EC	Ncoa3 -EC	Hipk1 -EC	Slc38a2 -EC
Stra6 -MG	0.731096	0.02335	0.987058	0.901261	0.683035	0.351843	0.993512	0.764782	0.427871	0.97523	0.394281	0.378249	0.58309	0.2931	0.472267	0.911229	0.550559	0.447432	0.232756	0.425349	0.635252	0.603081	0.0750869	0.795739	0.0432016	0.943051	0.822106	0.00676514	0.978611	0.744598	0.565244	0.605082	0.0763489	0.583406	0.185759	0.712751	0.803955	0.794764	0.00331122	0.862345	0.334114	0.722249	0.188393	0.600518	0.755049	0.643881	0.906989	0.104147	0.696803
Mesd -MG	0.946447	0.506003	0.0598909	0.625808	0.218976	0.566998	0.689274	0.903875	0.637929	0.635165	0.181576	0.700504	0.625946	0.613274	0.0986591	0.0449007	0.0190566	0.608793	0.719996	0.550733	0.397245	0.63645	0.90603	0.19352	0.659987	0.482354	0.802483	0.767089	0.63268	0.349536	0.459476	0.227751	0.749289	0.623795	0.838603	0.0238348	0.534178	0.446512	0.761348	0.146201	0.815997	0.327795	0.765214	0.932101	0.94496	0.640726	0.0814734	0.919232	0.586595
Fam53a -MG	0.255852	0.733654	0.38942	0.145743	0.328107	0.667247	0.234141	0.683142	0.0310429	0.187754	0.504719	0.71468	0.48348	0.439721	0.445397	0.438533	0.592689	0.0237628	0.112977	0.0226127	0.798956	0.473091	0.677537	0.453251	0.825048	0.88415	0.49386	0.509138	0.748232	0.913774	0.627732	0.998838	0.401646	0.867375	0.587025	0.552576	0.97609	0.828679	0.585077	0.0859053	0.795069	0.243907	0.476657	0.682767	0.655408	0.949112	0.262852	0.725452	0.371085
Doc2b -MG	0.576077	0.261455	0.874351	0.415838	0.839795	0.0100051	0.331888	0.271185	0.92684	0.355837	0.120616	0.2875	0.0864257	0.422826	0.211319	0.834352	0.528856	0.909707	0.766182	0.973547	0.91127	0.0958498	0.152733	0.839681	0.0945978	0.63733	0.56375	0.329594	0.529274	0.860416	0.493082	0.926297	0.553991	0.352005	0.249598	0.702658	0.478324	0.756467	0.244398	0.691981	0.208138	0.191035	0.33094	0.145845	0.252041	0.354268	0.865799	0.131401	0.140868
Kbtbd11 -MG	0.632322	0.222779	0.727326	0.428837	0.979638	0.0285868	0.361386	0.367717	0.900291	0.374478	0.0609201	0.398988	0.116447	0.528485	0.129654	0.686188	0.397497	0.879358	0.807767	0.926252	0.956669	0.127441	0.19902	0.989197	0.104225	0.77451	0.660569	0.326658	0.652356	0.998064	0.629218	0.783872	0.523234	0.478263	0.333004	0.558016	0.614583	0.891893	0.250943	0.589639	0.307553	0.163099	0.416972	0.222056	0.343423	0.480152	0.728517	0.183986	0.162627
Scarna2 -MG	0.425291	0.492687	0.461592	0.20085	0.666036	0.114459	0.193705	0.420117	0.499324	0.17915	0.0343618	0.706767	0.109882	0.921106	0.0523077	0.450017	0.299427	0.478252	0.75342	0.506275	0.990638	0.114722	0.537374	0.707249	0.384356	0.83951	0.566934	0.684991	0.68064	0.969633	0.93351	0.766116	0.870101	0.710258	0.696796	0.400686	0.77442	0.906148	0.598469	0.246759	0.596203	0.0175918	0.809923	0.297656	0.387137	0.67687	0.413321	0.508304	0.0941678
Crem -MG	0.416751	0.769981	0.176532	0.660185	0.204928	0.691525	0.560973	0.209541	0.954547	0.625279	0.814192	0.244665	0.584292	0.358919	0.671678	0.162784	0.274792	0.976117	0.893164	0.904872	0.0729687	0.572709	0.668412	0.113522	0.871731	0.026649	0.199402	0.949178	0.0777079	0.0298498	0.124237	0.0673143	0.716188	0.120888	0.453967	0.176027	0.045312	0.0396295	0.961804	0.559205	0.297795	0.926691	0.470083	0.329501	0.235317	0.105684	0.269669	0.613851	0.620436
Hif3a -MG	0.0253876	0.904249	0.892354	0.0109502	0.916386	0.304522	0.00594852	0.162066	0.216031	0.0085167	0.450801	0.643966	0.135109	0.94907	0.500849	0.924669	0.898239	0.215776	0.442694	0.291027	0.374189	0.124386	0.836326	0.943978	0.804209	0.33599	0.0990725	0.798724	0.224725	0.426149	0.713284	0.574034	0.538135	0.486814	0.830989	0.966499	0.404742	0.33508	0.924774	0.422395	0.584617	0.147675	0.947141	0.182413	0.147609	0.417708	0.748301	0.767155	0.0827061
Klhl20 -MG	0.785989	0.339031	0.418311	0.753152	0.184679	0.557004	0.900915	0.620696	0.262622	0.83423	0.861846	0.144532	0.736919	0.0312099	0.998844	0.482304	0.833027	0.263684	0.0965557	0.196842	0.9217	0.749365	0.10932	0.269058	0.232357	0.661483	0.967365	0.164247	0.711695	0.785314	0.185159	0.862105	0.270817	0.287789	0.0564294	0.665555	0.445434	0.788335	0.152489	0.366102	0.168579	0.929246	0.022886	0.562015	0.635918	0.353304	0.338687	0.123658	0.872301
Hmg20b -MG	0.0883937	0.897473	0.813792	0.0204268	0.902694	0.183597	0.00429818	0.15461	0.29597	0.00717034	0.300304	0.580253	0.0600143	0.871423	0.35438	0.832043	0.747187	0.290177	0.554518	0.362081	0.4987	0.0536087	0.686629	0.981198	0.629554	0.405724	0.166993	0.980315	0.279031	0.536087	0.69763	0.712459	0.716951	0.465996	0.720435	0.839693	0.428405	0.431266	0.895849	0.386976	0.505725	0.0690759	0.840203	0.134674	0.135525	0.406785	0.69199	0.624938	0.0235893
Gm37240 -MG	0.443867	0.62809	0.288273	0.32735	0.175731	0.917578	0.44737	0.95981	0.0650967	0.386383	0.654931	0.454519	0.738399	0.22837	0.555252	0.342458	0.573363	0.0577989	0.0604787	0.0246963	0.969581	0.728156	0.459958	0.284437	0.627115	0.884525	0.716615	0.390796	0.994376	0.899973	0.389823	0.862007	0.366926	0.597971	0.354948	0.483299	0.718063	0.965	0.434453	0.0868278	0.526807	0.425527	0.264693	0.964784	0.932031	0.676659	0.180114	0.494187	0.610767
Cdh19 -MG	0.461458	0.068276	0.569006	0.727498	0.857545	0.630432	0.76409	0.77679	0.487998	0.771089	0.410024	0.87582	0.880493	0.741442	0.401029	0.498363	0.256229	0.515317	0.407486	0.559175	0.211295	0.903232	0.403368	0.714675	0.273183	0.442926	0.426977	0.144582	0.49684	0.280995	0.90808	0.186587	0.0787771	0.88754	0.605396	0.33939	0.664033	0.326234	0.189398	0.898079	0.812861	0.820558	0.597422	0.975217	0.797856	0.828317	0.707221	0.456634	0.957406
Trp53inp1 -MG	0.903804	0.913935	0.0144337	0.641785	0.0303485	0.896501	0.75806	0.717365	0.419777	0.685894	0.454089	0.365148	0.867792	0.259575	0.325715	0.0304751	0.170725	0.397757	0.398042	0.319316	0.471621	0.870728	0.661539	0.0428963	0.906064	0.417704	0.793526	0.809629	0.551808	0.375151	0.200342	0.32229	0.883015	0.364039	0.440002	0.0954994	0.362737	0.447504	0.803268	0.0778172	0.462721	0.485458	0.373117	0.81837	0.755389	0.40384	0.00124102	0.654842	0.778254
Nrep -MG	0.655992	0.216152	0.233213	0.981476	0.474257	0.621798	0.962581	0.744905	0.87031	0.99834	0.265972	0.852878	0.802974	0.90131	0.207523	0.184544	0.046303	0.901621	0.802555	0.966002	0.173996	0.822016	0.651245	0.371361	0.441932	0.340539	0.497472	0.399131	0.446088	0.187179	0.605615	0.0810469	0.328797	0.669413	0.907019	0.0855295	0.492565	0.258792	0.431436	0.50115	0.947722	0.595004	0.934655	0.946484	0.778611	0.641843	0.331847	0.693481	0.824866
Rgcc -MG	0.697728	0.753088	0.0690729	0.420887	0.155993	0.584984	0.504554	0.98025	0.369282	0.445688	0.230269	0.643053	0.558306	0.47981	0.142531	0.0774699	0.126159	0.345231	0.450745	0.298813	0.617637	0.562019	0.920858	0.183381	0.840966	0.640367	0.975854	0.969104	0.800363	0.537177	0.436402	0.420457	0.950441	0.64437	0.698238	0.108692	0.621781	0.638219	0.998676	0.0275888	0.757161	0.240872	0.60476	0.860983	0.939657	0.687619	0.0385347	0.92799	0.484916
Baalc -MG	0.8957	0.517454	0.258358	0.792555	0.0779562	0.618515	0.943684	0.538777	0.322343	0.869528	0.995928	0.10563	0.751984	0.0140155	0.845328	0.310227	0.629496	0.316576	0.16435	0.233535	0.720596	0.759831	0.185396	0.134584	0.352226	0.497038	0.827138	0.307456	0.566157	0.589718	0.0944288	0.647929	0.43761	0.202591	0.0768547	0.469298	0.31786	0.60523	0.284414	0.280997	0.148188	0.870475	0.0414637	0.525136	0.560763	0.259318	0.205676	0.188064	0.879949
Sh2b3 -MG	0.466869	0.703857	0.136493	0.731908	0.190632	0.788498	0.636811	0.274203	0.985633	0.701035	0.715925	0.292856	0.677166	0.389055	0.578249	0.120035	0.208974	0.990671	0.890739	0.875823	0.0723718	0.664788	0.734773	0.101062	0.950445	0.0489246	0.241256	0.897959	0.114416	0.0304298	0.149024	0.0461577	0.685292	0.16505	0.505628	0.124024	0.0792365	0.0523221	0.978368	0.500038	0.356324	0.978908	0.511502	0.407789	0.302885	0.151503	0.226991	0.682619	0.711627
Nr1d1 -MG	0.214489	0.675379	0.691771	0.0782675	0.849189	0.0946541	0.0558785	0.21383	0.405712	0.0556134	0.150066	0.564202	0.0297273	0.825534	0.199343	0.693626	0.554429	0.393009	0.682668	0.452876	0.696475	0.0287655	0.552662	0.931671	0.45982	0.549879	0.307392	0.821219	0.407777	0.719324	0.735991	0.918982	0.932682	0.506031	0.638775	0.664997	0.521366	0.602395	0.708207	0.344412	0.472836	0.0167659	0.75794	0.144898	0.188995	0.460057	0.602483	0.503754	0.00968755
Micall1 -MG	0.166232	0.262201	0.6604	0.374825	0.863726	0.964309	0.391298	0.43426	0.306931	0.402774	0.774925	0.884729	0.704681	0.884902	0.736399	0.594683	0.437843	0.32856	0.352007	0.400733	0.0954789	0.682805	0.657809	0.695647	0.558836	0.245362	0.152692	0.290295	0.244175	0.163698	0.744881	0.157403	0.118057	0.638461	0.825226	0.46289	0.435995	0.160883	0.381125	0.87849	0.911211	0.781886	0.771321	0.597256	0.445959	0.566153	0.827001	0.729058	0.630439
Ikzf2 -MG	0.245144	0.349515	0.405438	0.502889	0.577311	0.937523	0.47803	0.356961	0.538821	0.51144	0.686902	0.662211	0.714918	0.84835	0.608056	0.352979	0.271094	0.563981	0.605136	0.656856	0.0153158	0.69475	0.842142	0.42835	0.682918	0.118555	0.141866	0.453246	0.150803	0.0454066	0.498686	0.0370521	0.261094	0.442123	0.945688	0.260734	0.265573	0.0580211	0.542899	0.854454	0.710471	0.905458	0.979726	0.527433	0.377745	0.388437	0.553384	0.910178	0.677511
Nsun2 -MG	0.482705	0.0348786	0.697161	0.722481	0.998447	0.577152	0.780512	0.868573	0.418503	0.775969	0.426329	0.740145	0.834566	0.602099	0.441252	0.62206	0.341135	0.443835	0.313901	0.472181	0.29545	0.857396	0.302045	0.85811	0.201926	0.552006	0.490423	0.0779222	0.594972	0.381295	0.946775	0.27967	0.0385042	0.979352	0.479308	0.446174	0.790112	0.423737	0.11548	0.997881	0.685285	0.834382	0.468093	0.939367	0.885675	0.956331	0.835475	0.352471	0.926881
Tamalin -MG	0.220031	0.946706	0.404412	0.0768801	0.421283	0.448762	0.137031	0.533868	0.099234	0.100258	0.32422	0.913786	0.301721	0.630065	0.291869	0.438884	0.502893	0.0880615	0.250289	0.102106	0.802874	0.294753	0.918	0.53447	0.931029	0.811461	0.435704	0.723276	0.659792	0.894967	0.781365	0.971707	0.570613	0.964608	0.80903	0.509506	0.898292	0.791013	0.81323	0.0852153	0.992382	0.10687	0.688022	0.500653	0.503516	0.890866	0.287805	0.966553	0.212808
Eci2 -MG	0.836968	0.952431	0.0451865	0.605369	0.0184243	0.959484	0.731297	0.726232	0.33643	0.65756	0.531574	0.31809	0.895505	0.193989	0.39912	0.0717375	0.25337	0.317687	0.298124	0.24169	0.559296	0.895351	0.558149	0.0502593	0.7915	0.468426	0.855965	0.679281	0.597409	0.449929	0.180679	0.411713	0.749929	0.349406	0.358634	0.161965	0.379846	0.516595	0.677208	0.0699454	0.40878	0.508256	0.290157	0.801717	0.762235	0.398243	0.0134498	0.557949	0.792252
Cd200 -MG	0.89091	0.325009	0.131998	0.776032	0.346802	0.534034	0.813736	0.871175	0.864702	0.769546	0.168076	0.813193	0.655231	0.781838	0.101787	0.0987543	0.0020173	0.83347	0.958127	0.77601	0.29565	0.670337	0.736214	0.284767	0.503499	0.435354	0.683592	0.553873	0.571233	0.279509	0.556642	0.152366	0.524341	0.682184	0.99805	0.0331919	0.543838	0.370824	0.561091	0.293543	0.92386	0.404982	0.945215	0.939375	0.909998	0.678037	0.189475	0.761898	0.647843
Eva1c -MG	0.453215	0.520978	0.346682	0.36979	0.196746	0.982932	0.495079	0.998564	0.06131	0.434525	0.768779	0.409424	0.820191	0.19018	0.665897	0.407104	0.670363	0.05733	0.0290143	0.0235145	0.922854	0.807991	0.37257	0.312209	0.521946	0.899547	0.716921	0.300448	0.994256	0.941857	0.376254	0.926899	0.28903	0.569782	0.291346	0.564484	0.711019	0.99443	0.339775	0.141537	0.469629	0.512516	0.208959	0.973908	0.97439	0.650505	0.232681	0.407946	0.686883
Klf13 -MG	0.52026	0.645774	0.410259	0.605071	0.242474	0.269089	0.4708	0.109929	0.868965	0.53705	0.692714	0.0153011	0.284412	0.113644	0.853152	0.435942	0.726795	0.863754	0.600912	0.747232	0.384504	0.284775	0.201927	0.209306	0.330412	0.170191	0.320759	0.522783	0.166713	0.301272	0.0430582	0.436521	0.787958	0.00604301	0.101732	0.548553	0.0563756	0.262625	0.429173	0.706039	0.0188214	0.621705	0.138203	0.112202	0.12099	0.0147997	0.44937	0.163568	0.364762
Stt3b -MG	0.231218	0.315117	0.72419	0.276849	0.522774	0.998755	0.369931	0.730811	0.0323175	0.334452	0.958946	0.652225	0.742429	0.393948	0.907509	0.796991	0.947458	0.0402039	0.0301456	0.051812	0.511528	0.723561	0.405373	0.681887	0.457924	0.705702	0.402681	0.180384	0.63424	0.636126	0.698866	0.641674	0.0910388	0.879863	0.432148	0.96778	0.926129	0.600027	0.250205	0.364267	0.67949	0.571413	0.35109	0.829022	0.720288	0.96928	0.566837	0.463517	0.616232
Hpcal1 -MG	0.41407	0.934892	0.283892	0.579834	0.209564	0.433265	0.459789	0.102084	0.989051	0.52673	0.908733	0.0916145	0.37997	0.213709	0.933855	0.288963	0.498049	0.97552	0.762809	0.851697	0.186125	0.373873	0.410098	0.140232	0.577732	0.0494088	0.204187	0.785467	0.0683088	0.123365	0.0487156	0.219237	0.947797	0.0177356	0.249984	0.352502	0.00244132	0.104096	0.686406	0.650946	0.117494	0.728285	0.28222	0.164368	0.120151	0.0116242	0.357388	0.359657	0.437707
Catspere2 -MG	0.0728505	0.535257	0.613184	0.245916	0.712784	0.644583	0.221027	0.185634	0.376451	0.247713	0.977596	0.583085	0.425731	0.836937	0.941509	0.56566	0.533648	0.393673	0.524834	0.492303	0.0512865	0.407721	0.994311	0.553808	0.89336	0.0964734	0.0235019	0.568666	0.0733676	0.0889688	0.501174	0.148944	0.321242	0.369791	0.854928	0.491145	0.219	0.0591003	0.684566	0.879108	0.592102	0.575278	0.926508	0.309754	0.194419	0.305846	0.773516	0.92987	0.382771
Cd34 -MG	0.671584	0.4239	0.533612	0.687947	0.298977	0.20075	0.548404	0.193964	0.742292	0.61103	0.557028	0.0137528	0.278458	0.0746925	0.710488	0.576252	0.918931	0.744016	0.462735	0.641993	0.600426	0.284504	0.0769253	0.302811	0.169555	0.334778	0.486002	0.322926	0.31845	0.502021	0.0941414	0.656305	0.563193	0.0641903	0.0297889	0.725346	0.168966	0.453594	0.243609	0.737358	0.0017684	0.59126	0.0627776	0.146784	0.199535	0.0876934	0.536692	0.0531665	0.375856
Efnb2 -MG	0.624669	0.942258	0.0878936	0.384789	0.112551	0.692782	0.48604	0.998814	0.252755	0.422703	0.342147	0.546167	0.618657	0.361325	0.243329	0.111151	0.224863	0.232831	0.303212	0.185587	0.712348	0.61826	0.756057	0.164494	0.984259	0.678702	0.916021	0.77953	0.832102	0.611742	0.376444	0.51886	0.766244	0.590259	0.558823	0.179774	0.611524	0.704114	0.811666	0.00509491	0.651483	0.282524	0.464282	0.913138	0.960445	0.645903	0.0339852	0.770525	0.524148
Fam107a -MG	0.23835	0.852728	0.364602	0.419725	0.356509	0.483943	0.32987	0.0765303	0.757663	0.385251	0.935209	0.228842	0.360013	0.411598	0.927492	0.348694	0.474009	0.773735	0.966814	0.895819	0.0750532	0.348651	0.612411	0.246321	0.765498	0.00328886	0.0780981	0.96659	0.00732769	0.0484518	0.166023	0.135415	0.690102	0.093432	0.444148	0.360555	0.0219462	0.0241968	0.921107	0.812916	0.250266	0.652589	0.493953	0.168775	0.0922665	0.0636775	0.478072	0.548355	0.381112
Trim25 -MG	0.858744	0.877581	0.0154973	0.874212	0.0296564	0.944314	0.993472	0.509168	0.60202	0.919204	0.566991	0.269476	0.929992	0.236338	0.424072	0.0232441	0.169443	0.579286	0.526821	0.480816	0.302062	0.924152	0.623511	0.00732437	0.866777	0.240932	0.567335	0.864817	0.351784	0.216999	0.115258	0.197187	0.997378	0.227852	0.393831	0.0775324	0.204107	0.26961	0.827696	0.196394	0.355587	0.676492	0.353455	0.61951	0.54475	0.25119	0.0381663	0.599508	0.992209
Fam117b -MG	0.204705	0.699535	0.458018	0.117438	0.389187	0.652742	0.199257	0.62247	0.0194812	0.157709	0.530312	0.767107	0.45673	0.481785	0.481518	0.509404	0.659924	0.0142932	0.110682	0.0225569	0.717336	0.445086	0.690402	0.523462	0.820521	0.803532	0.426012	0.489761	0.672556	0.830208	0.693145	0.918322	0.36441	0.93303	0.619375	0.625379	0.948677	0.746832	0.572846	0.121109	0.842323	0.243352	0.507876	0.634564	0.597045	0.98313	0.322286	0.743193	0.345635
Shoc2 -MG	0.618581	0.491259	0.302908	0.529977	0.131277	0.821018	0.66969	0.809476	0.141548	0.60216	0.871149	0.265162	0.999909	0.0926495	0.745922	0.362377	0.659797	0.137238	0.0537069	0.0826273	0.942556	0.988854	0.268016	0.227046	0.42564	0.737154	0.893181	0.271756	0.828958	0.804824	0.244661	0.822351	0.318881	0.406659	0.177229	0.526965	0.544236	0.841989	0.286351	0.183601	0.318026	0.656925	0.112798	0.783477	0.832859	0.480112	0.209776	0.291312	0.86446
Net1 -MG	0.0407561	0.973398	0.886326	0.0129756	0.933837	0.255932	0.00108036	0.144071	0.251119	0.00551805	0.403551	0.601917	0.102177	0.902507	0.458656	0.913463	0.862127	0.249374	0.49221	0.326053	0.400488	0.0928463	0.772041	0.933979	0.736383	0.340665	0.10971	0.867366	0.225875	0.445353	0.685477	0.603839	0.601363	0.458763	0.77558	0.941712	0.392021	0.350091	0.99404	0.425788	0.538784	0.122775	0.89262	0.152384	0.128695	0.393514	0.74923	0.704731	0.0572096
Ston1 -MG	0.702362	0.397475	0.364773	0.645724	0.15595	0.6735	0.791004	0.707771	0.197393	0.723563	0.979779	0.193996	0.856308	0.0513469	0.887891	0.427679	0.757975	0.196204	0.0658707	0.134986	0.93763	0.868382	0.172175	0.247371	0.310923	0.699206	0.963245	0.20149	0.768569	0.799157	0.208374	0.849752	0.280597	0.339372	0.103098	0.604797	0.490622	0.817648	0.202266	0.278291	0.231025	0.804007	0.054945	0.66218	0.726696	0.409493	0.277194	0.191215	0.993239
Rin3 -MG	0.968633	0.0672438	0.940369	0.793108	0.727713	0.15102	0.689817	0.519703	0.682659	0.720278	0.23048	0.290301	0.32683	0.30027	0.320415	0.875796	0.515181	0.702294	0.422636	0.658992	0.822636	0.343294	0.0459547	0.796182	0.00132777	0.863927	0.905811	0.0868458	0.793391	0.913062	0.497533	0.730421	0.232918	0.444595	0.15641	0.6942	0.636707	0.990959	0.0454665	0.94743	0.227547	0.461893	0.195062	0.36284	0.50521	0.482609	0.999145	0.0537351	0.421518
Chka -MG	0.223963	0.596372	0.481768	0.160469	0.375608	0.758494	0.251952	0.683412	0.00501524	0.208137	0.632123	0.693404	0.545963	0.41532	0.574674	0.539572	0.728163	0.00235152	0.0644717	0.00596219	0.698522	0.532608	0.587795	0.515217	0.708642	0.819106	0.446358	0.394681	0.699682	0.819114	0.645991	0.88402	0.288146	0.874116	0.532413	0.673999	0.987516	0.746833	0.471442	0.149955	0.759266	0.3235	0.427948	0.71416	0.660403	0.960522	0.341661	0.64054	0.426574
Ywhab -MG	0.924934	0.301021	0.532474	0.921469	0.269851	0.29606	0.775182	0.37322	0.514263	0.838687	0.612093	0.0492255	0.436127	0.032501	0.758713	0.589961	0.959555	0.518407	0.268675	0.433613	0.796114	0.446769	0.0298928	0.317489	0.121183	0.509642	0.719904	0.18003	0.512711	0.676738	0.136024	0.811639	0.364527	0.157207	0.000285983	0.767363	0.303483	0.642929	0.130061	0.609405	0.0444486	0.751167	0.0078584	0.302378	0.38032	0.202086	0.49141	0.0254332	0.5552
Arhgap18 -MG	0.593611	0.955901	0.110614	0.376814	0.101504	0.756844	0.486137	0.988622	0.202829	0.42125	0.41267	0.499271	0.658821	0.306295	0.309093	0.141419	0.288521	0.185386	0.23529	0.138104	0.765032	0.656261	0.670536	0.165469	0.890217	0.701515	0.887891	0.681553	0.848967	0.655151	0.351838	0.576753	0.672136	0.5652	0.489548	0.229027	0.60942	0.741349	0.714238	0.00825382	0.598271	0.317163	0.396073	0.944792	0.974763	0.62652	0.0453578	0.688526	0.554435
Nuak1 -MG	0.273775	0.698025	0.680773	0.298828	0.52195	0.130475	0.198556	0.0156271	0.786569	0.245458	0.471457	0.133532	0.0898172	0.328102	0.605932	0.691376	0.932747	0.787251	0.913293	0.898821	0.364384	0.0875406	0.303062	0.449711	0.364852	0.172398	0.171207	0.668057	0.113393	0.322514	0.207316	0.494918	0.96641	0.0798456	0.251478	0.767817	0.10094	0.248999	0.549401	0.9311	0.102254	0.32583	0.329385	0.00579089	0.0145643	0.0605453	0.759688	0.25007	0.130217
Col23a1 -MG	0.801535	0.374801	0.501627	0.817988	0.256927	0.26038	0.672507	0.279677	0.613468	0.737513	0.60955	0.0189647	0.368337	0.0376867	0.762675	0.551522	0.908315	0.61551	0.352892	0.520094	0.679886	0.376419	0.0526863	0.282339	0.152749	0.405379	0.597422	0.254982	0.403665	0.568918	0.095268	0.709977	0.468162	0.0965354	0.0062478	0.714923	0.220029	0.530862	0.190561	0.644046	0.0142794	0.692812	0.0240446	0.225447	0.28735	0.131573	0.482857	0.0382835	0.478389
Fkbp5 -MG	0.240225	0.603635	0.840684	0.129059	0.974901	0.0442088	0.0794443	0.13863	0.535109	0.0930635	0.17328	0.407067	0.00188757	0.648661	0.249828	0.833803	0.640861	0.52406	0.835607	0.59892	0.639261	0.00209892	0.416837	0.902465	0.358339	0.456703	0.279544	0.706911	0.33061	0.638312	0.570947	0.844105	0.973851	0.364777	0.478604	0.778206	0.398307	0.526879	0.590962	0.490714	0.326021	0.0601371	0.589247	0.0709851	0.118589	0.329352	0.760888	0.368558	0.00496076
Stim1 -MG	0.31625	0.597508	0.526968	0.125772	0.7023	0.116104	0.119011	0.341474	0.416988	0.107281	0.0792507	0.682257	0.0766027	0.92513	0.104454	0.524158	0.393491	0.399342	0.676206	0.438341	0.877275	0.0783839	0.581041	0.766013	0.446356	0.727914	0.450325	0.780412	0.57194	0.905895	0.885992	0.893419	0.989211	0.652115	0.713133	0.492012	0.688286	0.783152	0.681866	0.249363	0.577504	0.00159885	0.831904	0.243567	0.310891	0.609695	0.456447	0.542299	0.0523097
Plat -MG	0.0607437	0.483153	0.681943	0.225503	0.800734	0.684515	0.21542	0.229819	0.308967	0.234993	0.981503	0.670553	0.45148	0.933672	0.952136	0.629027	0.564712	0.3258	0.441332	0.416593	0.0742151	0.432589	0.911897	0.635601	0.8262	0.142425	0.0378214	0.496909	0.113124	0.124879	0.588315	0.178475	0.261967	0.446663	0.946583	0.538253	0.283495	0.0939066	0.6107	0.811121	0.675924	0.564965	0.978523	0.356441	0.236631	0.376973	0.848017	0.988211	0.395775
Ncoa3 -MG	0.945985	0.460863	0.312235	0.866272	0.109754	0.530563	0.981422	0.484691	0.365032	0.94577	0.907193	0.0754849	0.665805	0.00309601	0.94037	0.365852	0.701869	0.36149	0.181947	0.276025	0.72754	0.674309	0.135358	0.163689	0.286755	0.485608	0.790278	0.269549	0.539229	0.597927	0.0876494	0.67639	0.416989	0.174832	0.0435204	0.531128	0.298189	0.601245	0.238591	0.352712	0.107043	0.965448	0.0188058	0.45774	0.50339	0.228931	0.262963	0.135691	0.793066
Hipk1 -MG	0.858544	0.9697	0.0507938	0.909525	0.0114473	0.810595	0.957811	0.446096	0.560756	0.964997	0.700991	0.175409	0.825001	0.144391	0.54748	0.0687161	0.268801	0.541764	0.446146	0.439031	0.349523	0.821964	0.480787	0.000827581	0.71055	0.239841	0.564647	0.721885	0.33661	0.252152	0.0583556	0.261945	0.879167	0.159771	0.27484	0.150711	0.167513	0.291009	0.679256	0.22527	0.249275	0.770205	0.241582	0.528392	0.478437	0.188663	0.063015	0.45874	0.915982
Slc38a2 -MG	0.449011	0.916137	0.265227	0.616365	0.18601	0.443863	0.492746	0.118025	0.94661	0.561317	0.922846	0.0809201	0.400103	0.190854	0.917781	0.272847	0.48979	0.933066	0.723222	0.809811	0.202547	0.39463	0.393107	0.12298	0.565024	0.0606356	0.230518	0.758905	0.0843151	0.134781	0.0366689	0.227938	0.979611	0.0152785	0.231577	0.342173	0.00628517	0.118454	0.663385	0.616813	0.109319	0.75662	0.259378	0.178411	0.136951	0.0129052	0.332401	0.345107	0.462825
Lyst -MG	0.25946	0.588137	0.750842	0.123206	0.937693	0.0505711	0.0841614	0.187285	0.504985	0.0910694	0.13416	0.473653	0.0113619	0.716322	0.197619	0.744207	0.563444	0.491775	0.79811	0.557276	0.708089	0.0122436	0.448728	0.993104	0.36795	0.530167	0.324783	0.714429	0.39436	0.71425	0.652034	0.921601	0.967586	0.436815	0.532032	0.692608	0.473811	0.598284	0.602551	0.420579	0.384852	0.0339555	0.645766	0.108772	0.164019	0.399851	0.674307	0.403135	0.00801137
Parvb -MG	0.532331	0.372645	0.798583	0.472952	0.542672	0.0565746	0.357808	0.147126	0.96687	0.403764	0.321195	0.102341	0.114926	0.226009	0.451854	0.836203	0.837901	0.975059	0.65511	0.882273	0.669206	0.121183	0.102148	0.530042	0.127109	0.399138	0.429322	0.354889	0.332787	0.597372	0.241598	0.790226	0.613257	0.141472	0.115356	0.971844	0.245379	0.516608	0.260705	0.959315	0.0559794	0.338147	0.180509	0.0698854	0.140744	0.148491	0.819152	0.0723697	0.187643
Shroom2 -MG	0.521672	0.51527	0.560169	0.546494	0.349262	0.162215	0.416546	0.108401	0.899036	0.475941	0.527875	0.0273371	0.19856	0.136331	0.679656	0.59217	0.906746	0.899493	0.606365	0.7906	0.496576	0.201614	0.136251	0.325548	0.223942	0.25197	0.357312	0.433182	0.222259	0.415223	0.103663	0.577989	0.700552	0.0405571	0.0824085	0.718649	0.116601	0.358089	0.337874	0.8364	0.00991891	0.496282	0.131185	0.075942	0.112368	0.0495763	0.590825	0.101221	0.278586
Klhl2 -MG	0.417001	0.414053	0.669305	0.231018	0.906525	0.027467	0.187047	0.283877	0.640151	0.191721	0.0572274	0.481253	0.0435504	0.681589	0.114435	0.64813	0.427234	0.621812	0.933021	0.673771	0.895308	0.0492243	0.356036	0.941364	0.251204	0.678909	0.487231	0.550423	0.539012	0.886755	0.695816	0.897795	0.774353	0.496858	0.478397	0.566105	0.579161	0.767665	0.454682	0.428687	0.383845	0.0502785	0.584058	0.167358	0.257326	0.474463	0.626574	0.324474	0.056313
Gatm -MG	0.092693	0.671434	0.548148	0.258699	0.59926	0.536562	0.209808	0.107563	0.480889	0.246323	0.911296	0.43596	0.349387	0.678103	0.985749	0.512124	0.544311	0.496764	0.666019	0.606312	0.0506597	0.33384	0.839913	0.454046	0.952596	0.0452934	0.0103977	0.724006	0.0233561	0.0667049	0.372017	0.147712	0.453861	0.248695	0.68971	0.47052	0.128275	0.0320138	0.844347	0.94903	0.443713	0.547057	0.760139	0.215035	0.117202	0.194642	0.695796	0.766023	0.328208
Rn7sk -MG	0.472505	0.138796	0.776777	0.562617	0.498923	0.650608	0.677151	0.970762	0.160916	0.635629	0.738423	0.425493	0.905787	0.243868	0.819082	0.855321	0.808269	0.173347	0.0496147	0.158882	0.616053	0.925626	0.168549	0.638972	0.200425	0.885128	0.635318	0.0374517	0.857195	0.746025	0.535083	0.67665	0.0404232	0.64829	0.220678	0.946287	0.863456	0.749296	0.0684133	0.526916	0.423832	0.897015	0.176584	0.84267	0.974202	0.728665	0.641249	0.211887	0.961744
Snrk -MG	0.104554	0.904598	0.609189	0.21521	0.579513	0.342582	0.147174	0.0259444	0.548484	0.187415	0.71086	0.304233	0.200882	0.546469	0.827991	0.588847	0.700927	0.558497	0.790015	0.672765	0.135718	0.189747	0.629256	0.453776	0.719685	0.0578936	0.0202926	0.941228	0.0149014	0.133333	0.297114	0.257642	0.645776	0.158403	0.517073	0.589129	0.0867385	0.0783819	0.931843	0.90458	0.293353	0.411929	0.597335	0.0897761	0.0305251	0.113312	0.73922	0.559312	0.199526
Gm15564 -MG	0.260558	0.141486	0.763504	0.464479	0.982315	0.847373	0.511695	0.629847	0.267903	0.50925	0.66929	0.891043	0.880402	0.680779	0.665692	0.689354	0.457508	0.28978	0.247189	0.337721	0.199965	0.857515	0.453677	0.852209	0.375196	0.408119	0.286752	0.148952	0.412443	0.288558	0.951082	0.24576	0.0352223	0.855811	0.609559	0.52624	0.632927	0.297995	0.219567	0.831246	0.861069	0.887952	0.565253	0.801869	0.640491	0.77996	0.925912	0.518056	0.786054
Zfhx4 -MG	0.0405864	0.599944	0.815328	0.0592707	0.72875	0.590429	0.100794	0.364484	0.0624595	0.0858328	0.663487	0.951909	0.361374	0.740238	0.66964	0.870536	0.98006	0.0666197	0.196004	0.118322	0.37649	0.345554	0.805885	0.890673	0.846981	0.449873	0.164673	0.474885	0.350577	0.467823	0.966883	0.55729	0.274683	0.745174	0.82618	0.979461	0.599694	0.397092	0.584509	0.356214	0.904806	0.289955	0.718056	0.42728	0.351316	0.660283	0.651679	0.875995	0.268863
Herc4 -MG	0.643875	0.596942	0.225582	0.517826	0.0882977	0.890343	0.656007	0.806324	0.158649	0.585999	0.770842	0.276379	0.952643	0.106014	0.643199	0.278467	0.550598	0.150657	0.0874629	0.0917329	0.861059	0.943894	0.333958	0.172871	0.513626	0.682263	0.932412	0.358226	0.787433	0.727148	0.224618	0.727363	0.405562	0.396199	0.214757	0.427865	0.510969	0.774465	0.37194	0.129118	0.340935	0.593877	0.145534	0.804854	0.833561	0.46625	0.14294	0.353402	0.821996
Vegfc -MG	0.376698	0.391094	0.496805	0.352903	0.308618	0.937177	0.471423	0.927828	0.0388841	0.418882	0.888719	0.461739	0.833701	0.230333	0.800426	0.565293	0.845499	0.0405697	0.00224502	0.0213664	0.758958	0.818105	0.331804	0.443615	0.441036	0.960408	0.607583	0.205649	0.872375	0.89465	0.471316	0.894822	0.174118	0.655328	0.298352	0.737463	0.826839	0.853422	0.25352	0.235089	0.505307	0.571401	0.219502	0.991114	0.90984	0.740951	0.363857	0.37587	0.698376
Dapk1 -MG	0.0969532	0.817818	0.577655	0.230404	0.577666	0.411758	0.168236	0.0495286	0.525975	0.207825	0.787345	0.344836	0.252929	0.58732	0.900742	0.551577	0.635832	0.538352	0.748003	0.651976	0.0966782	0.240101	0.702527	0.444306	0.803365	0.0447432	0.0107795	0.862537	0.0103033	0.100337	0.315564	0.208882	0.574533	0.183121	0.574216	0.536949	0.0932063	0.0531313	0.987653	0.927391	0.341487	0.46285	0.650718	0.130441	0.0562734	0.134833	0.714639	0.630773	0.244949
Agmo -MG	0.657532	0.293429	0.421926	0.389819	0.681933	0.127135	0.371609	0.55756	0.720356	0.357906	4.69165530205961e-05	0.701817	0.195381	0.84774	0.0146827	0.391384	0.189403	0.694516	0.964143	0.707231	0.772091	0.206073	0.422986	0.676467	0.256025	0.986647	0.78638	0.47857	0.861806	0.775144	0.95843	0.572192	0.621154	0.772819	0.616439	0.302086	0.892665	0.894941	0.416325	0.329333	0.589095	0.103049	0.711398	0.395643	0.523395	0.761391	0.419942	0.412991	0.205004
Ptpn14 -MG	0.0772809	0.641325	0.689166	0.0573991	0.612376	0.589783	0.111752	0.432071	0.0348071	0.0879511	0.599034	0.965016	0.370399	0.658685	0.588079	0.743089	0.862792	0.0355456	0.160792	0.0741786	0.483271	0.355962	0.778424	0.766917	0.851345	0.557312	0.235836	0.484686	0.44415	0.582228	0.926286	0.675963	0.303676	0.840645	0.766228	0.853558	0.704734	0.504545	0.588086	0.262833	0.976371	0.251492	0.654221	0.476266	0.414238	0.755084	0.532827	0.843875	0.271316
Cblb -MG	0.417166	0.889779	0.308132	0.569111	0.218482	0.397015	0.447019	0.0923373	0.982306	0.513701	0.865106	0.0760566	0.352248	0.198893	0.976627	0.316005	0.538177	0.970165	0.746262	0.846658	0.210445	0.347042	0.375387	0.152947	0.535685	0.0609237	0.21075	0.746767	0.0743445	0.145385	0.0458486	0.249759	0.983289	0.0103148	0.225348	0.386639	0.00436963	0.121558	0.646829	0.670202	0.0972805	0.697996	0.260057	0.145051	0.108984	0.00551184	0.378179	0.325927	0.412638
Tacc1 -MG	0.782857	0.0162673	0.61683	0.95283	0.944717	0.322743	0.893775	0.868878	0.666913	0.897219	0.199585	0.628484	0.535905	0.587857	0.227956	0.549202	0.249852	0.694246	0.48271	0.701431	0.451982	0.556401	0.223505	0.840812	0.100428	0.732257	0.75743	0.104724	0.818244	0.521955	0.873262	0.364723	0.147465	0.8275	0.414443	0.380432	0.957709	0.598843	0.102578	0.783107	0.548312	0.528355	0.443163	0.671015	0.844996	0.870908	0.71387	0.253714	0.61273
Myrip -MG	0.0996188	0.938557	0.64612	0.195164	0.604851	0.31039	0.127814	0.0195903	0.53808	0.166512	0.665713	0.302978	0.173424	0.549435	0.781309	0.627337	0.746433	0.546661	0.787586	0.659626	0.160001	0.162933	0.609491	0.480872	0.689765	0.0736627	0.024026	0.964696	0.0235251	0.158056	0.308607	0.290374	0.666863	0.162229	0.508817	0.631323	0.0969465	0.097912	0.907163	0.869893	0.28653	0.375422	0.592788	0.0746491	0.0223363	0.116956	0.774683	0.540008	0.172013
Ccnd3 -MG	0.471932	0.175301	0.709082	0.538809	0.442812	0.679967	0.657905	0.961174	0.137528	0.612473	0.796136	0.402934	0.930223	0.21603	0.882924	0.786402	0.879135	0.147843	0.0315144	0.12894	0.661885	0.949257	0.175232	0.580512	0.224825	0.924787	0.652635	0.0554126	0.886321	0.795091	0.495222	0.73411	0.0604921	0.619573	0.208811	0.983043	0.827886	0.791619	0.0863797	0.46707	0.409458	0.851022	0.159783	0.845094	0.967545	0.700922	0.575635	0.217375	0.934683
Klf9 -MG	0.916646	0.132903	0.866287	0.800626	0.550428	0.157421	0.678071	0.421333	0.638188	0.721932	0.333515	0.167004	0.318615	0.178024	0.449107	0.928833	0.696207	0.652534	0.36833	0.589706	0.983742	0.332959	0.00757233	0.607981	0.0118276	0.702925	0.80106	0.103773	0.654236	0.914246	0.337034	0.910788	0.277656	0.302533	0.0680798	0.887594	0.479779	0.847578	0.0535247	0.907409	0.122265	0.525758	0.100212	0.293278	0.414067	0.341737	0.816564	0.0084943	0.423268
Sema5a -MG	0.247695	0.866733	0.37129	0.110119	0.35736	0.543642	0.184928	0.61518	0.0683884	0.142192	0.388627	0.810519	0.3841	0.53227	0.34101	0.411472	0.515642	0.0581087	0.187712	0.0625827	0.827381	0.376048	0.810357	0.473293	0.966621	0.86844	0.479858	0.636509	0.720909	0.930413	0.692363	0.955323	0.508212	0.941729	0.702064	0.500449	0.976631	0.833303	0.718627	0.0680358	0.90092	0.160128	0.585237	0.591616	0.584985	0.98136	0.25278	0.857301	0.28416
Tnfrsf19 -MG	0.913714	0.362697	0.456618	0.939812	0.213618	0.337804	0.790494	0.361719	0.504699	0.857786	0.685887	0.03414	0.466499	0.0152001	0.838154	0.510968	0.871191	0.506061	0.267563	0.416223	0.732924	0.475757	0.0552036	0.255396	0.166901	0.459434	0.690859	0.221836	0.47437	0.612472	0.0980805	0.736038	0.408997	0.129971	0.00239971	0.682078	0.26349	0.58669	0.171118	0.548544	0.0390987	0.803082	0.00511898	0.307896	0.372226	0.174261	0.421002	0.0483524	0.58587
Bcl2l1 -MG	0.321947	0.76389	0.318441	0.189129	0.262293	0.697367	0.285343	0.761105	0.0502545	0.233564	0.489984	0.649471	0.52727	0.389217	0.418223	0.365248	0.526309	0.0409085	0.117686	0.0285525	0.891605	0.518216	0.65471	0.376609	0.819935	0.97857	0.577255	0.525156	0.839278	0.991449	0.551156	0.907983	0.440817	0.787438	0.544316	0.478123	0.886476	0.923312	0.5917	0.0558852	0.734159	0.258756	0.436827	0.748461	0.731208	0.866408	0.202849	0.696689	0.413404
Zbtb16 -MG	0.0924193	0.883002	0.824426	0.0246424	0.91844	0.173474	0.00553408	0.146567	0.310484	0.0097123	0.295988	0.562783	0.053664	0.851836	0.352806	0.841334	0.749131	0.304624	0.572692	0.377857	0.497766	0.0475295	0.667895	0.967197	0.612994	0.399233	0.166295	0.997988	0.273317	0.532407	0.681397	0.710614	0.732341	0.451568	0.700987	0.845154	0.417364	0.427468	0.877878	0.398661	0.488558	0.0692222	0.820211	0.125167	0.12773	0.39367	0.704262	0.606498	0.0199773
Rai14 -MG	0.923269	0.0775375	0.903942	0.740209	0.765751	0.125427	0.6415	0.49702	0.738913	0.669416	0.196006	0.302379	0.291222	0.329022	0.283054	0.841923	0.488208	0.759093	0.472207	0.715494	0.834315	0.307156	0.0590508	0.827062	0.00543604	0.855353	0.874184	0.110615	0.776244	0.918446	0.516051	0.729371	0.264248	0.448376	0.175476	0.666023	0.635111	0.99806	0.0643425	0.892513	0.234441	0.413007	0.221016	0.339236	0.480788	0.481708	0.957133	0.0639589	0.379782
Upp2 -MG	0.31554	0.201225	0.799961	0.400083	0.554469	0.833689	0.499296	0.837382	0.0882297	0.464236	0.870068	0.575482	0.900348	0.348224	0.928683	0.877339	0.828809	0.0999199	0.0377168	0.105173	0.505117	0.880075	0.294886	0.710647	0.324515	0.737892	0.470713	0.0938646	0.691892	0.631098	0.663244	0.599401	0.0381374	0.810349	0.3485	0.936461	0.977957	0.616064	0.149286	0.471244	0.584454	0.734902	0.285212	0.959701	0.832087	0.896778	0.646912	0.349115	0.77185
Efr3b -MG	0.382002	0.168531	0.790648	0.470106	0.529241	0.750646	0.576479	0.921596	0.116786	0.53849	0.809243	0.507401	0.986749	0.299476	0.877764	0.868956	0.816789	0.128924	0.0388525	0.125566	0.550693	0.966547	0.235105	0.679077	0.265363	0.800915	0.540806	0.0638613	0.763028	0.678966	0.605795	0.630123	0.0338944	0.738223	0.288858	0.938468	0.952689	0.672192	0.108679	0.495157	0.511452	0.80701	0.233938	0.952575	0.917185	0.822353	0.644583	0.284791	0.855937
Tln2 -MG	0.821111	0.132796	0.71992	0.899429	0.417185	0.3613	0.966971	0.610023	0.372342	0.981663	0.55151	0.193335	0.566754	0.113237	0.668228	0.791699	0.828848	0.383692	0.162046	0.331469	0.888905	0.58325	0.0236568	0.511053	0.0660696	0.805895	0.990843	0.0432242	0.802882	0.985584	0.32271	0.886523	0.156742	0.366738	0.057371	0.991024	0.56198	0.952135	0.0252131	0.648048	0.176454	0.81432	0.0510928	0.491205	0.611236	0.427867	0.63255	0.041422	0.694127
Afap1l2 -MG	0.373406	0.650255	0.368041	0.152432	0.517786	0.21706	0.174559	0.490548	0.347966	0.147636	0.0860994	0.875738	0.170882	0.886157	0.0780794	0.370832	0.295416	0.328077	0.565959	0.344437	0.999104	0.17264	0.728409	0.578942	0.55708	0.888837	0.559813	0.871988	0.723317	0.950249	0.913518	0.765828	0.962784	0.844936	0.890611	0.361494	0.87195	0.927324	0.787098	0.13533	0.763372	0.017569	0.990579	0.386136	0.455566	0.797602	0.300928	0.695276	0.127251
Ppm1h -MG	0.285589	0.696317	0.277565	0.515861	0.326117	0.656219	0.43452	0.164517	0.776745	0.49017	0.877891	0.311078	0.511577	0.473404	0.747622	0.253387	0.328876	0.797695	0.93662	0.915799	0.0289634	0.497672	0.750015	0.210603	0.929797	0.00611279	0.110499	0.837764	0.0357245	0.00819339	0.199418	0.0558789	0.589176	0.155836	0.547281	0.241716	0.0555916	0.00540125	0.939218	0.714921	0.352215	0.809948	0.581586	0.289356	0.185986	0.125267	0.394841	0.686658	0.525643
Clip1 -MG	0.49895	0.955337	0.170074	0.712447	0.137598	0.593185	0.593067	0.190929	0.909988	0.663536	0.906866	0.136288	0.534829	0.224214	0.750663	0.171642	0.351059	0.89195	0.728361	0.770796	0.158448	0.527317	0.498749	0.0718423	0.698479	0.0554655	0.260537	0.857448	0.104187	0.0926662	0.0477141	0.151189	0.904521	0.0559485	0.303967	0.223728	0.0242747	0.0963864	0.771803	0.509797	0.183604	0.904965	0.31647	0.280054	0.215558	0.0545026	0.238679	0.451813	0.594429
Susd6 -MG	0.661107	0.873631	0.154483	0.849742	0.0709775	0.571546	0.713184	0.252245	0.718896	0.788805	0.937104	0.0744572	0.571639	0.1111	0.773564	0.172443	0.408383	0.703924	0.532592	0.587866	0.291194	0.56868	0.36548	0.0405921	0.565037	0.142178	0.397451	0.669638	0.199153	0.200777	0.00733752	0.264031	0.887947	0.046672	0.1884	0.262383	0.0610066	0.207626	0.598617	0.413113	0.122181	0.964867	0.186991	0.312504	0.277208	0.0636605	0.188287	0.331621	0.65661
Picalm -MG	0.347075	0.674743	0.330061	0.232604	0.240945	0.796047	0.338604	0.825667	0.0387867	0.284046	0.579179	0.574495	0.612679	0.322383	0.497972	0.38239	0.578732	0.0314376	0.0758744	0.0134503	0.886437	0.602248	0.559167	0.358783	0.718478	0.995358	0.605823	0.44123	0.875174	0.989289	0.49851	0.927118	0.376697	0.724012	0.460192	0.511821	0.839964	0.935352	0.500948	0.0770781	0.651402	0.33203	0.359295	0.828219	0.797637	0.805011	0.211827	0.600385	0.491054
Sgip1 -MG	0.84037	0.532311	0.03478	0.838092	0.170812	0.763491	0.914623	0.67583	0.763541	0.854406	0.317621	0.547988	0.848724	0.523495	0.211736	0.017073	0.0247162	0.73439	0.779554	0.653021	0.240047	0.860846	0.986277	0.118826	0.764319	0.296279	0.586079	0.783543	0.425065	0.193701	0.325193	0.112178	0.695778	0.444932	0.724131	0.000321889	0.347753	0.269932	0.808459	0.228478	0.65197	0.519916	0.675156	0.840971	0.714914	0.450749	0.0842852	0.957786	0.810964
Dgkh -MG	0.0891711	0.631291	0.554743	0.260417	0.620029	0.569639	0.217023	0.127462	0.45872	0.251586	0.937605	0.470939	0.373874	0.714847	0.964277	0.515638	0.531029	0.475251	0.633302	0.582534	0.0450534	0.357593	0.883672	0.471153	0.995992	0.0536197	0.0125927	0.681827	0.0330966	0.0660961	0.399744	0.140251	0.417599	0.276333	0.730613	0.465398	0.147242	0.0337698	0.800836	0.940747	0.480307	0.562339	0.800437	0.240936	0.137334	0.21999	0.70573	0.809217	0.347571
Nrg1 -MG	0.884137	0.0620915	0.487172	0.826552	0.802342	0.288319	0.786773	0.850407	0.828447	0.779921	0.119689	0.710506	0.473133	0.71097	0.132162	0.42785	0.161895	0.857543	0.639078	0.869681	0.453647	0.492154	0.299053	0.716517	0.144825	0.714778	0.810961	0.193795	0.824234	0.502151	0.971685	0.333868	0.244255	0.887127	0.511427	0.280342	0.915379	0.592563	0.182795	0.617141	0.615858	0.412278	0.557334	0.649878	0.821184	0.917196	0.566046	0.323246	0.529095
Apod -MG	0.994458	0.0728817	0.989309	0.837619	0.659521	0.173248	0.726564	0.517422	0.627712	0.761911	0.280278	0.254608	0.354071	0.251278	0.37795	0.944484	0.575302	0.645787	0.371072	0.598614	0.847169	0.370514	0.0273813	0.731482	0.000358024	0.836945	0.90938	0.0712764	0.777978	0.94513	0.448742	0.76935	0.21706	0.41165	0.122445	0.757879	0.60496	0.983892	0.0320005	0.977419	0.199868	0.515081	0.154132	0.367403	0.505864	0.453707	0.925186	0.0360431	0.455815
Samd12 -MG	0.392409	0.515332	0.490119	0.178874	0.689152	0.106559	0.169629	0.388087	0.482965	0.156946	0.0446992	0.685535	0.0934806	0.907752	0.067053	0.48037	0.330609	0.462931	0.741701	0.495524	0.965923	0.0975371	0.537098	0.736391	0.391476	0.798396	0.52823	0.702406	0.640879	0.98737	0.905982	0.808456	0.89707	0.680407	0.687304	0.433701	0.738095	0.863416	0.611682	0.255532	0.576965	0.0115263	0.801967	0.272361	0.356035	0.645038	0.435816	0.505086	0.0770113
Ccdc85a -MG	0.267902	0.397499	0.584298	0.264476	0.406943	0.964953	0.367349	0.783313	0.0134131	0.323483	0.856723	0.591127	0.723393	0.333485	0.790394	0.653167	0.905223	0.0167854	0.0139433	0.0160689	0.633582	0.706671	0.414233	0.55555	0.503273	0.815776	0.47449	0.2274	0.726162	0.762942	0.603436	0.780785	0.152527	0.799384	0.40122	0.818411	0.975414	0.715958	0.29237	0.259374	0.633562	0.506168	0.314145	0.855012	0.767103	0.88814	0.437041	0.467135	0.59375
Cp -MG	0.924375	0.539231	0.244135	0.814038	0.0693959	0.613968	0.965359	0.516405	0.343331	0.890477	0.989897	0.0968712	0.739292	0.0129654	0.837227	0.294053	0.609821	0.336839	0.182618	0.250902	0.688624	0.746445	0.192232	0.120542	0.362973	0.468766	0.796887	0.327576	0.537918	0.559452	0.0812584	0.618073	0.464505	0.185974	0.0777582	0.44952	0.295058	0.574737	0.301203	0.282854	0.14035	0.878863	0.0442077	0.508012	0.53884	0.240474	0.196918	0.192453	0.865343
Mef2a -MG	0.944505	0.285208	0.205027	0.622222	0.445669	0.36232	0.640494	0.920048	0.805274	0.605922	0.0708546	0.987402	0.468723	0.911875	0.0321862	0.171408	0.0311698	0.774775	0.958911	0.741254	0.445133	0.482802	0.607782	0.402245	0.390151	0.618698	0.869104	0.507068	0.766025	0.435555	0.720255	0.274763	0.540818	0.873435	0.854768	0.0942048	0.736279	0.541297	0.488561	0.278046	0.896613	0.267417	0.928146	0.733096	0.881376	0.874933	0.24262	0.621163	0.467441
Prkcb -MG	0.435901	0.353947	0.495384	0.418381	0.290314	0.856443	0.543323	0.995984	0.0649315	0.48841	0.952084	0.399996	0.916073	0.18631	0.855149	0.565134	0.865414	0.0673163	0.00216114	0.040686	0.794104	0.900382	0.273395	0.420246	0.381251	0.986819	0.668587	0.172781	0.933716	0.931963	0.421705	0.915204	0.164632	0.59135	0.242406	0.744026	0.766931	0.899103	0.211036	0.262366	0.438095	0.642507	0.171651	0.927647	0.987168	0.675026	0.368135	0.313583	0.778482
Stard13 -MG	0.780021	0.350346	0.229397	0.47438	0.457592	0.286183	0.492004	0.78554	0.677009	0.459362	0.0344695	0.958769	0.355754	0.917302	0.00544018	0.203867	0.0706603	0.648311	0.858528	0.629028	0.584375	0.36705	0.61137	0.441299	0.400279	0.751705	0.969919	0.578366	0.909555	0.565323	0.778713	0.389704	0.653512	0.962141	0.843054	0.140047	0.848601	0.680235	0.539616	0.217549	0.839445	0.165753	0.932089	0.613817	0.746599	0.975893	0.2395	0.612043	0.344432
Pkp4 -MG	0.0621513	0.706297	0.700627	0.0339013	0.648084	0.519412	0.0786043	0.3796	0.0564648	0.0583345	0.544447	0.966778	0.310809	0.723477	0.543055	0.750048	0.840619	0.0561587	0.20515	0.100454	0.477513	0.297359	0.856316	0.799501	0.928647	0.527207	0.211885	0.551539	0.409618	0.568957	0.981279	0.677264	0.354706	0.781309	0.840071	0.846769	0.658139	0.485521	0.659945	0.266675	0.904433	0.208678	0.724697	0.414459	0.361167	0.698188	0.546776	0.922352	0.21942
Adam12 -MG	0.699187	0.0710161	0.849665	0.820133	0.535245	0.411479	0.940178	0.750274	0.333846	0.898443	0.520168	0.30796	0.643361	0.200616	0.614733	0.92615	0.70454	0.349101	0.148569	0.317143	0.717642	0.662423	0.0589568	0.649564	0.0687929	0.978279	0.837907	0.00735313	0.968798	0.839978	0.459399	0.718211	0.0792271	0.509554	0.12972	0.871069	0.723912	0.874085	0.00639608	0.702267	0.282896	0.839039	0.118272	0.607951	0.747462	0.576104	0.741621	0.0877166	0.76879
Rasal2 -MG	0.878773	0.494094	0.0454245	0.795625	0.197625	0.698109	0.865045	0.73658	0.757679	0.807649	0.269699	0.606659	0.785347	0.571492	0.172305	0.0256958	0.0129303	0.727997	0.795219	0.653045	0.266081	0.79776	0.956595	0.147756	0.708224	0.339435	0.629928	0.745463	0.47352	0.223629	0.374396	0.128658	0.676177	0.502651	0.780291	0.000955539	0.39978	0.305811	0.763332	0.21967	0.714174	0.470212	0.726104	0.906425	0.776231	0.50872	0.0922765	0.982585	0.751538
Slc24a3 -MG	0.619631	0.169745	0.292234	0.93817	0.548741	0.606969	0.931371	0.758844	0.793433	0.961349	0.276699	0.915589	0.804573	0.979879	0.228881	0.238195	0.073805	0.824446	0.718414	0.884413	0.175468	0.82465	0.587106	0.436928	0.391069	0.360196	0.484787	0.333824	0.45775	0.20079	0.66967	0.0932273	0.266792	0.718988	0.835622	0.124519	0.529541	0.269127	0.36778	0.572333	0.994076	0.625901	0.857441	0.963228	0.790564	0.684795	0.399557	0.631638	0.838428
Plxna2 -MG	0.170873	0.286158	0.599919	0.390511	0.793761	0.943728	0.396357	0.4008	0.353326	0.413366	0.764911	0.821946	0.691389	0.953911	0.715391	0.537241	0.400682	0.37573	0.408096	0.454273	0.0673226	0.669842	0.709446	0.628572	0.596412	0.203876	0.136217	0.331091	0.208901	0.126602	0.678238	0.122796	0.149469	0.580407	0.887408	0.415281	0.383886	0.125866	0.423689	0.934958	0.852598	0.797078	0.836463	0.565248	0.414442	0.511787	0.763843	0.780906	0.625783
Timp3 -MG	0.547336	0.579632	0.454161	0.609883	0.265481	0.234539	0.474414	0.120753	0.847853	0.539296	0.638525	0.0107772	0.26551	0.104008	0.797237	0.484323	0.790864	0.844855	0.572061	0.731653	0.440624	0.267412	0.162181	0.240866	0.278071	0.210175	0.354792	0.46656	0.200077	0.354179	0.0566063	0.49828	0.728805	0.0167102	0.0790089	0.60697	0.0820683	0.3105	0.374925	0.730601	0.00801814	0.593926	0.116926	0.107911	0.129701	0.0284677	0.485103	0.126979	0.349665
Pard3 -MG	0.507316	0.596154	0.115995	0.796181	0.210453	0.915525	0.712374	0.359114	0.982464	0.773593	0.599418	0.383821	0.789887	0.466614	0.472989	0.0932359	0.139875	0.991294	0.932801	0.883581	0.0692885	0.775926	0.850442	0.11803	0.925071	0.0838215	0.283518	0.799114	0.16304	0.035211	0.211329	0.0233806	0.612603	0.243518	0.606288	0.0778954	0.13797	0.0703649	0.870055	0.463718	0.457835	0.878954	0.602676	0.511489	0.390408	0.228393	0.208232	0.799844	0.815929
Nr3c2 -MG	0.826717	0.092378	0.394493	0.866204	0.693419	0.366195	0.843968	0.960146	0.851554	0.827914	0.13759	0.835669	0.550849	0.826027	0.128865	0.337827	0.105987	0.881968	0.692538	0.909508	0.364858	0.570094	0.392248	0.602818	0.216854	0.602403	0.723849	0.24484	0.714873	0.402371	0.9008	0.247531	0.262848	0.984532	0.622693	0.203184	0.790773	0.490356	0.245059	0.562521	0.737928	0.442607	0.665829	0.755389	0.928642	0.955809	0.478767	0.421437	0.596364
Gpcpd1 -MG	0.277541	0.475115	0.50637	0.241285	0.354351	0.907912	0.345529	0.786054	0.0079526	0.29833	0.768708	0.587915	0.680537	0.327487	0.698196	0.571044	0.807671	0.00818507	0.0215809	0.00316249	0.699701	0.665473	0.455693	0.496077	0.56617	0.863568	0.501243	0.284441	0.760644	0.828734	0.573596	0.861232	0.209551	0.781536	0.417385	0.726994	0.941602	0.772233	0.349486	0.196162	0.64131	0.443724	0.324619	0.837974	0.766138	0.869158	0.365442	0.506131	0.552077
Fgfr2 -MG	0.32075	0.204739	0.457239	0.590734	0.686282	0.870549	0.592137	0.525118	0.505475	0.615008	0.551684	0.856383	0.888329	0.975778	0.50126	0.395218	0.239934	0.532417	0.508106	0.60637	0.0724888	0.866421	0.642864	0.535842	0.490993	0.235871	0.243951	0.300393	0.279326	0.120729	0.663936	0.0734097	0.158938	0.622595	0.857544	0.270777	0.419988	0.148618	0.372581	0.865721	0.91303	0.972411	0.834487	0.713416	0.546791	0.565073	0.605003	0.706267	0.832578
Ptn -MG	0.837073	0.381579	0.094784	0.830499	0.285391	0.629485	0.881453	0.775017	0.859354	0.83146	0.228042	0.711523	0.746584	0.693383	0.146266	0.0650373	0.00222568	0.828466	0.920172	0.759793	0.24657	0.761282	0.829803	0.220767	0.590286	0.359195	0.614909	0.616328	0.490127	0.222339	0.465723	0.114151	0.557828	0.582349	0.905185	0.0131049	0.452849	0.306363	0.63407	0.286022	0.819025	0.467525	0.854666	0.959383	0.813814	0.578838	0.155641	0.859251	0.731164
Nebl -MG	0.421508	0.982463	0.236324	0.613433	0.19081	0.510084	0.497132	0.13114	0.990426	0.564599	0.997781	0.124615	0.443246	0.241118	0.846929	0.236638	0.421204	0.974283	0.785419	0.850799	0.148757	0.435636	0.476433	0.11631	0.6584	0.0362899	0.203861	0.854478	0.0670127	0.0894659	0.0570207	0.167495	0.888168	0.0377229	0.297426	0.287624	0.00615494	0.0799707	0.75873	0.606398	0.160051	0.79658	0.323431	0.211046	0.152081	0.0301512	0.31428	0.42509	0.496853
Nrg3 -MG	0.995729	0.366774	0.41876	0.959083	0.182016	0.4125	0.889938	0.434361	0.421581	0.95868	0.758933	0.0561911	0.555275	0.0067926	0.909301	0.475748	0.833545	0.422088	0.207055	0.337293	0.772409	0.565233	0.0709515	0.235931	0.192856	0.504294	0.767033	0.208497	0.533745	0.645591	0.10702	0.752388	0.372698	0.164405	0.0112212	0.650432	0.303143	0.630867	0.169377	0.47033	0.0698965	0.899924	0.00121538	0.38326	0.447388	0.215594	0.370505	0.0700393	0.680812
Ptprm -MG	0.0128614	0.848097	0.937853	0.0194277	0.94367	0.341867	0.0146898	0.159391	0.210036	0.0189043	0.506528	0.647033	0.16101	0.952657	0.558436	0.973554	0.959822	0.211828	0.427923	0.289697	0.328922	0.149061	0.869602	0.910896	0.850284	0.304528	0.077736	0.754055	0.200992	0.382424	0.699049	0.520866	0.493109	0.478494	0.848226	0.97692	0.384408	0.29709	0.880551	0.455716	0.594338	0.183703	0.961489	0.193154	0.147153	0.407806	0.788379	0.798393	0.106514
Atp1a2 -MG	0.426596	0.14028	0.441138	0.712131	0.699281	0.728893	0.722337	0.652417	0.563169	0.742493	0.431934	0.950965	0.966119	0.914337	0.394023	0.377376	0.190429	0.591707	0.520961	0.654209	0.124704	0.988206	0.549157	0.55817	0.390332	0.317216	0.347036	0.248668	0.3781	0.174677	0.734604	0.0970697	0.146538	0.721498	0.772088	0.242837	0.512224	0.218448	0.30418	0.800346	0.981083	0.839028	0.764435	0.851098	0.67678	0.66826	0.578467	0.605848	0.976105
Malat1 -MG	0.426382	0.906496	0.203214	0.639687	0.184286	0.579655	0.528161	0.160477	0.998961	0.595314	0.926076	0.162031	0.499737	0.274818	0.774141	0.198894	0.359125	0.980637	0.813715	0.858268	0.119296	0.490742	0.54172	0.104704	0.734248	0.0299379	0.204972	0.92096	0.070044	0.0643599	0.0733873	0.126539	0.830968	0.0628975	0.347618	0.237443	0.0161336	0.0630525	0.828238	0.575854	0.205203	0.853481	0.368692	0.255659	0.183652	0.0534553	0.285608	0.489544	0.548454
[truncated: 58 more columns]

## Sheet: EC with AS p matrix
Supplemental data 3. Correlation matrix of differentially expressed genes in endothelial cells (EC) and astrocytes (AS).
Significant correlations highlighted in pink. Each sheet shows correlation matrix of EC DEGs with each of the cell types of the neurovascular unit (NVU).
Genes	Stra6 -EC	Mesd -EC	Fam53a -EC	Doc2b -EC	Kbtbd11 -EC	Scarna2 -EC	Crem -EC	Hif3a -EC	Klhl20 -EC	Hmg20b -EC	Gm37240 -EC	Cdh19 -EC	Trp53inp1 -EC	Nrep -EC	Rgcc -EC	Baalc -EC	Sh2b3 -EC	Nr1d1 -EC	Micall1 -EC	Ikzf2 -EC	Nsun2 -EC	Tamalin -EC	Eci2 -EC	Cd200 -EC	Eva1c -EC	Klf13 -EC	Stt3b -EC	Hpcal1 -EC	Catspere2 -EC	Cd34 -EC	Efnb2 -EC	Fam107a -EC	Trim25 -EC	Fam117b -EC	Shoc2 -EC	Net1 -EC	Ston1 -EC	Rin3 -EC	Chka -EC	Ywhab -EC	Arhgap18 -EC	Nuak1 -EC	Col23a1 -EC	Fkbp5 -EC	Stim1 -EC	Plat -EC	Ncoa3 -EC	Hipk1 -EC	Slc38a2 -EC
Stra6 -AS	0.40916	0.950382	0.232716	0.607457	0.197754	0.528378	0.494085	0.134151	0.990073	0.560825	0.983043	0.140749	0.453512	0.26087	0.829573	0.230519	0.404131	0.993076	0.81016	0.869697	0.132479	0.445204	0.504201	0.119099	0.687961	0.0295376	0.193625	0.88651	0.0614334	0.0765598	0.0668301	0.150531	0.857011	0.0466086	0.320799	0.275197	0.00761081	0.0685628	0.790323	0.609822	0.177715	0.803843	0.346957	0.219791	0.155485	0.0369535	0.314627	0.451611	0.50358
Mesd -AS	0.135918	0.844093	0.512289	0.281377	0.504014	0.416549	0.208738	0.045651	0.600165	0.253816	0.817989	0.294591	0.270804	0.520023	0.940669	0.490336	0.593726	0.613369	0.823694	0.730763	0.0897321	0.25866	0.657244	0.378387	0.773575	0.0260694	0.0257846	0.909665	0.00195994	0.0826172	0.258641	0.188222	0.62149	0.142958	0.518227	0.486891	0.0616705	0.0408422	0.967907	0.994845	0.297661	0.509036	0.587584	0.127569	0.0549016	0.100787	0.64159	0.587691	0.273296
Fam53a -AS	0.967805	0.382239	0.105184	0.701956	0.303861	0.524128	0.747538	0.904176	0.772844	0.700277	0.155534	0.787927	0.621667	0.73085	0.0853767	0.078402	0.00262376	0.742193	0.8692	0.686522	0.342981	0.635085	0.783586	0.256852	0.545444	0.467157	0.744574	0.624379	0.610817	0.315637	0.533776	0.185827	0.605612	0.677768	0.956239	0.0275997	0.556465	0.411383	0.624131	0.230835	0.901926	0.356529	0.891053	0.91443	0.944168	0.682024	0.147715	0.803556	0.602958
Doc2b -AS	0.885177	0.557084	0.0553896	0.57195	0.200031	0.5631	0.640125	0.934537	0.571905	0.584681	0.183065	0.688929	0.602657	0.582492	0.0989771	0.0455992	0.0354981	0.543689	0.656021	0.488351	0.445839	0.611678	0.94163	0.186869	0.69556	0.518276	0.855845	0.824144	0.672425	0.390384	0.453353	0.267858	0.816045	0.629773	0.80857	0.036008	0.554698	0.4895	0.812286	0.111136	0.805262	0.298632	0.729537	0.910263	0.975872	0.653003	0.0647778	0.950008	0.555327
Kbtbd11 -AS	0.912778	0.187167	0.346225	0.608861	0.626596	0.242627	0.59602	0.779736	0.900447	0.576564	0.0362598	0.810219	0.367851	0.883958	0.0309092	0.303525	0.0956021	0.870928	0.900345	0.858282	0.532827	0.383043	0.429667	0.578864	0.243131	0.755314	0.952468	0.373087	0.89541	0.547184	0.919537	0.365477	0.447807	0.936239	0.655648	0.195531	0.906596	0.655327	0.342925	0.38962	0.699026	0.243318	0.728515	0.589944	0.744548	0.94261	0.387042	0.439933	0.389935
Scarna2 -AS	0.400974	0.477344	0.539725	0.193362	0.752754	0.0772613	0.173383	0.355846	0.531691	0.165849	0.0414712	0.622029	0.0744677	0.83761	0.0743639	0.526061	0.352824	0.511929	0.802136	0.550211	0.949335	0.079166	0.477173	0.795543	0.342542	0.765049	0.517701	0.650254	0.611958	0.96138	0.842808	0.829741	0.854034	0.624588	0.620751	0.467585	0.691278	0.838176	0.557969	0.304504	0.516055	0.0186093	0.733056	0.238253	0.325211	0.593371	0.489568	0.44551	0.0672304
Crem -AS	0.766305	0.634728	0.0244799	0.927497	0.119347	0.914513	0.980212	0.548371	0.769056	0.953863	0.436753	0.419919	0.990586	0.416679	0.313031	0.0125135	0.0689786	0.741708	0.736413	0.647501	0.200899	0.998389	0.850954	0.0654626	0.901066	0.215317	0.50216	0.882877	0.330806	0.145101	0.222877	0.0951465	0.756245	0.323589	0.595918	0.0160846	0.243271	0.207065	0.922332	0.254073	0.51447	0.634764	0.558522	0.698842	0.585621	0.32983	0.0771538	0.818056	0.943075
Hif3a -AS	0.203281	0.726578	0.450875	0.109567	0.391586	0.627989	0.189086	0.610352	0.0253151	0.148007	0.505379	0.783814	0.436826	0.497625	0.458437	0.500511	0.641535	0.0194462	0.123802	0.0285099	0.725307	0.425667	0.715706	0.523981	0.848447	0.802874	0.42447	0.514719	0.669147	0.836136	0.70304	0.929744	0.385612	0.945336	0.640309	0.611672	0.94185	0.750142	0.598947	0.114517	0.861356	0.225183	0.52734	0.617419	0.584304	0.971686	0.316794	0.768238	0.327934
Klhl20 -AS	0.557116	0.0270822	0.626487	0.816235	0.936773	0.513854	0.868229	0.913728	0.506981	0.867795	0.345909	0.748763	0.759322	0.638806	0.357041	0.554036	0.276689	0.53392	0.385433	0.561578	0.303846	0.78175	0.302902	0.803208	0.184583	0.562671	0.54108	0.0952325	0.622597	0.380813	0.972698	0.263748	0.0707469	0.978567	0.494928	0.383443	0.794685	0.434956	0.124	0.902749	0.68296	0.73704	0.496438	0.887702	0.934393	0.964098	0.754497	0.349002	0.84321
Hmg20b -AS	0.646349	0.0432819	0.940035	0.794484	0.620923	0.434118	0.904285	0.825065	0.335725	0.869348	0.49122	0.382987	0.676567	0.266489	0.57127	0.98206	0.623091	0.353396	0.16349	0.333345	0.623173	0.696838	0.0891575	0.743963	0.0764996	0.923938	0.761074	0.000160995	0.940381	0.740686	0.549018	0.620683	0.0501495	0.596974	0.183502	0.780391	0.819448	0.777114	0.00735156	0.756103	0.351306	0.835923	0.171673	0.669336	0.819257	0.66461	0.823164	0.123132	0.797939
Gm37240 -AS	0.0945623	0.563982	0.551813	0.278144	0.641273	0.633494	0.242481	0.165697	0.43726	0.274692	0.9944	0.524852	0.425472	0.767196	0.914417	0.508095	0.496939	0.455179	0.592142	0.558921	0.0352195	0.408037	0.954163	0.487869	0.930604	0.0667895	0.0228435	0.615803	0.051527	0.0628316	0.438658	0.12331	0.3632	0.319565	0.793492	0.444683	0.176791	0.0363435	0.731368	0.944861	0.538806	0.603395	0.860236	0.290321	0.176602	0.26062	0.706734	0.879387	0.392305
Cdh19 -AS	0.841363	0.218249	0.218267	0.829018	0.469719	0.474952	0.844333	0.914845	0.990082	0.810092	0.151348	0.937587	0.627231	0.928491	0.104893	0.174483	0.0238162	0.958518	0.894231	0.909758	0.293444	0.644508	0.600751	0.392084	0.386166	0.473228	0.671975	0.419806	0.600314	0.299005	0.674528	0.161817	0.402165	0.781271	0.856002	0.0797407	0.616608	0.388857	0.427342	0.396478	0.955806	0.426633	0.905984	0.885317	0.951306	0.765903	0.290661	0.629919	0.641447
Trp53inp1 -AS	0.825104	0.113048	0.854797	0.635447	0.822461	0.0802595	0.544319	0.442077	0.84946	0.568549	0.144406	0.316299	0.222727	0.376771	0.228201	0.79865	0.459602	0.869945	0.569784	0.8236	0.879368	0.237211	0.0873534	0.867435	0.0219668	0.818764	0.797663	0.167177	0.725516	0.951578	0.536922	0.751698	0.338599	0.442078	0.20885	0.635292	0.614732	0.955536	0.11017	0.799841	0.240549	0.325718	0.267257	0.287122	0.423331	0.465811	0.891447	0.085532	0.299472
Nrep -AS	0.876674	0.0216939	0.661648	0.87079	0.994348	0.249617	0.803559	0.762851	0.710246	0.811691	0.167396	0.549007	0.448948	0.533438	0.20908	0.595747	0.28213	0.73654	0.499205	0.731168	0.544008	0.46835	0.178098	0.903233	0.0652959	0.834344	0.861686	0.105261	0.924665	0.615112	0.793454	0.444074	0.180113	0.733521	0.356921	0.425714	0.941799	0.697884	0.089537	0.77663	0.467765	0.465867	0.393999	0.571279	0.739531	0.772559	0.745406	0.200974	0.526505
Rgcc -AS	0.695121	0.882278	0.0907699	0.486432	0.0488224	0.904961	0.610226	0.845533	0.233866	0.539547	0.521587	0.372227	0.807257	0.208236	0.39961	0.124798	0.313472	0.217459	0.217541	0.155335	0.696279	0.804397	0.551935	0.104992	0.773194	0.597562	0.998792	0.61053	0.731771	0.579833	0.245226	0.531979	0.644765	0.436009	0.372428	0.227352	0.489468	0.651923	0.62591	0.0393776	0.462794	0.437474	0.292239	0.903403	0.880698	0.495106	0.034491	0.563149	0.696214
Baalc -AS	0.870341	0.220399	0.700324	0.810749	0.409203	0.189157	0.675281	0.351162	0.613631	0.729515	0.445176	0.0849423	0.331461	0.0975165	0.579708	0.75887	0.866026	0.622825	0.343425	0.544613	0.871337	0.343415	0.0065219	0.454719	0.0537148	0.568514	0.71227	0.14954	0.540403	0.762692	0.21661	0.925472	0.342993	0.19882	0.0208492	0.937877	0.3567	0.70789	0.0927362	0.784165	0.0574298	0.595356	0.0465179	0.252934	0.350479	0.23753	0.662255	0.00112791	0.441227
Sh2b3 -AS	0.183984	0.979719	0.535657	0.293476	0.468278	0.300337	0.204603	0.0117247	0.691394	0.253687	0.699449	0.198279	0.19558	0.410122	0.833143	0.526948	0.691545	0.700635	0.948724	0.8201	0.167596	0.187089	0.500043	0.362788	0.605477	0.0503124	0.0640016	0.916927	0.0172167	0.142955	0.19907	0.274239	0.78467	0.0835992	0.385557	0.557576	0.0418439	0.0908788	0.794306	0.98893	0.191506	0.450327	0.456566	0.0621297	0.018451	0.0515051	0.646028	0.435972	0.216527
Nr1d1 -AS	0.610444	0.269425	0.56488	0.374213	0.839311	0.060589	0.332922	0.439558	0.776124	0.33195	0.0146801	0.54863	0.13091	0.697633	0.0564449	0.530869	0.288836	0.752762	0.950598	0.784286	0.884425	0.141247	0.316242	0.837398	0.18303	0.875775	0.69415	0.419281	0.734786	0.903362	0.793673	0.690934	0.596164	0.61686	0.480229	0.425692	0.740319	0.978762	0.346306	0.433636	0.444402	0.104744	0.573849	0.287249	0.409703	0.609058	0.558798	0.301278	0.155517
Micall1 -AS	0.333702	0.466001	0.46444	0.288741	0.304835	0.963415	0.401323	0.862241	0.0205766	0.349682	0.791126	0.518998	0.741427	0.272339	0.709152	0.529267	0.782122	0.0201197	0.0136575	0.00556844	0.761498	0.726833	0.408599	0.439969	0.528524	0.936977	0.569452	0.268293	0.83563	0.894072	0.504949	0.916283	0.216294	0.706036	0.361055	0.68969	0.864948	0.841173	0.324348	0.186403	0.572346	0.481694	0.272906	0.911055	0.841599	0.792181	0.33051	0.454576	0.609717
Ikzf2 -AS	0.854351	0.68486	0.00811613	0.84362	0.0902852	0.88879	0.94123	0.600098	0.677982	0.873479	0.416556	0.414151	0.941236	0.382644	0.292099	0.00216143	0.073877	0.651293	0.653956	0.561224	0.26082	0.950569	0.819433	0.0523082	0.929387	0.264007	0.577815	0.944314	0.387675	0.195297	0.218643	0.139678	0.834054	0.339078	0.567798	0.0183699	0.274906	0.26269	0.974248	0.195282	0.512172	0.576838	0.520968	0.742569	0.638364	0.353695	0.0448368	0.79311	0.883832
Nsun2 -AS	0.691059	0.362916	0.285224	0.401201	0.515625	0.22274	0.410198	0.683124	0.640349	0.382763	0.015426	0.879091	0.278163	0.974223	0.000211005	0.261593	0.115324	0.613057	0.846242	0.606555	0.680782	0.288258	0.569838	0.511957	0.371985	0.856366	0.86756	0.582656	0.983751	0.663411	0.862153	0.476378	0.688664	0.94316	0.786355	0.196969	0.950881	0.782568	0.531027	0.22313	0.760371	0.115578	0.882349	0.519772	0.645294	0.925439	0.282291	0.563312	0.268023
Tamalin -AS	0.91918	0.637461	0.17575	0.774798	0.0347849	0.701728	0.923339	0.54242	0.340958	0.846854	0.881146	0.12511	0.810776	0.0347456	0.728974	0.220165	0.5093	0.331117	0.203655	0.244146	0.634726	0.816067	0.264385	0.0793731	0.455023	0.442295	0.789281	0.406654	0.526529	0.508562	0.0787481	0.546342	0.534892	0.198215	0.124809	0.361634	0.287857	0.535799	0.383447	0.221169	0.180785	0.796285	0.0836445	0.55609	0.568657	0.251206	0.134277	0.26312	0.932953
Eci2 -AS	0.935975	0.596068	0.226387	0.940032	0.0628222	0.550836	0.908665	0.404237	0.454476	0.984898	0.979144	0.0546347	0.644496	0.012059	0.860592	0.269269	0.577915	0.446486	0.270723	0.348809	0.571867	0.649266	0.198246	0.0907941	0.373869	0.358094	0.661267	0.390445	0.418057	0.451204	0.0351848	0.522185	0.56194	0.113867	0.0712599	0.412825	0.202549	0.458652	0.347016	0.33686	0.0951108	0.965525	0.0511076	0.40876	0.426356	0.157781	0.202634	0.187701	0.76157
Cd200 -AS	0.42967	0.825211	0.220335	0.202031	0.301386	0.425042	0.265975	0.696318	0.235736	0.220207	0.192265	0.843043	0.348503	0.609756	0.140128	0.237238	0.263257	0.216249	0.380022	0.205076	0.904176	0.348026	0.997577	0.369608	0.796239	0.938596	0.675741	0.917335	0.895453	0.823434	0.652542	0.678438	0.81294	0.895445	0.825419	0.274292	0.903033	0.935616	0.983906	0.0287504	0.954784	0.100956	0.711233	0.606332	0.658898	0.952854	0.148023	0.968634	0.273298
Eva1c -AS	0.882199	0.306814	0.463238	0.866546	0.213155	0.453169	0.984783	0.531299	0.342405	0.949404	0.760538	0.102617	0.62343	0.0218957	0.90174	0.526322	0.889781	0.345022	0.145004	0.271885	0.887419	0.635641	0.0657301	0.286794	0.175882	0.612468	0.885438	0.151843	0.644899	0.755367	0.163711	0.855337	0.286554	0.237468	0.0241538	0.710979	0.395339	0.744232	0.126721	0.452908	0.115291	0.951465	0.00533247	0.464761	0.543316	0.296736	0.39512	0.0740951	0.75484
Klf13 -AS	0.294822	0.605249	0.800383	0.274045	0.612417	0.0713255	0.179185	0.0392551	0.772064	0.219899	0.360568	0.162636	0.0482312	0.359699	0.485416	0.815695	0.930218	0.768446	0.916599	0.871531	0.46555	0.0480892	0.268895	0.549519	0.298679	0.254891	0.220648	0.606348	0.177823	0.42574	0.271265	0.614609	0.898817	0.127831	0.253482	0.901208	0.168316	0.340229	0.489514	0.83671	0.116465	0.24927	0.338498	0.00326257	0.0329183	0.109466	0.870551	0.219869	0.0877811
Stt3b -AS	0.0240772	0.688357	0.748071	0.136826	0.793108	0.476449	0.110051	0.118189	0.328415	0.132638	0.771875	0.539259	0.275925	0.817746	0.85255	0.70758	0.71535	0.339837	0.522124	0.43798	0.123877	0.260498	0.89333	0.638684	0.955981	0.125568	0.00482214	0.681013	0.0711963	0.161097	0.512375	0.260974	0.411331	0.345029	0.787068	0.651984	0.221692	0.107123	0.806717	0.737758	0.524451	0.399617	0.876773	0.205986	0.119529	0.279822	0.905322	0.817286	0.234937
Hpcal1 -AS	0.460032	0.483042	0.370022	0.389006	0.206681	0.945003	0.515923	0.985482	0.0639098	0.455677	0.812314	0.393632	0.852465	0.178106	0.708416	0.432516	0.707045	0.0611593	0.0210648	0.0270142	0.907163	0.839598	0.341727	0.324048	0.484126	0.903964	0.719595	0.269448	0.995811	0.956219	0.37227	0.950054	0.263166	0.559472	0.269438	0.595486	0.70795	0.996103	0.306827	0.165001	0.449124	0.547456	0.190388	0.949781	0.991759	0.640596	0.25446	0.377294	0.717517
Catspere2 -AS	0.0649082	0.564001	0.624556	0.230148	0.713695	0.613283	0.203111	0.168208	0.37603	0.230096	0.945666	0.564826	0.398494	0.821848	0.971526	0.578663	0.5566	0.392451	0.533604	0.492173	0.0575475	0.380948	0.978485	0.555827	0.924333	0.0933792	0.0168216	0.59366	0.0662077	0.0936542	0.491181	0.160627	0.340787	0.355282	0.833068	0.508862	0.209872	0.0601771	0.711561	0.865574	0.57067	0.548816	0.907162	0.286742	0.176116	0.291709	0.784058	0.90253	0.3573
Cd34 -AS	0.0275794	0.911472	0.883861	0.00978151	0.910144	0.300322	0.00511092	0.164087	0.215746	0.00725292	0.442847	0.645897	0.132385	0.950964	0.492223	0.91578	0.888256	0.215173	0.443191	0.289788	0.381965	0.121832	0.833464	0.951026	0.79906	0.342283	0.103202	0.803794	0.229769	0.433982	0.71777	0.583039	0.543732	0.490296	0.830775	0.956828	0.409776	0.34208	0.929646	0.416047	0.585494	0.142523	0.947372	0.182464	0.149256	0.421328	0.740571	0.76463	0.0800139
Efnb2 -AS	0.202228	0.957489	0.430128	0.0635898	0.452467	0.423536	0.118534	0.500415	0.105279	0.0844301	0.316294	0.951387	0.276722	0.664304	0.290215	0.463738	0.517178	0.0944252	0.26591	0.113033	0.777365	0.269717	0.94694	0.567045	0.907869	0.778446	0.409512	0.73967	0.62726	0.866218	0.818975	0.995962	0.577084	0.92626	0.842769	0.53034	0.86136	0.761232	0.83309	0.0994896	0.95539	0.0955597	0.720694	0.468013	0.470642	0.852882	0.311927	0.99699	0.190906
Fam107a -AS	0.175407	0.362025	0.747051	0.218468	0.566222	0.9135	0.301265	0.643786	0.0244532	0.270141	0.899179	0.736306	0.656142	0.463053	0.860278	0.817381	0.954683	0.0318898	0.0517296	0.0530843	0.467829	0.637526	0.482846	0.729041	0.531813	0.639365	0.337414	0.229117	0.561643	0.586903	0.77205	0.61021	0.113385	0.964034	0.510729	0.977683	0.848508	0.543242	0.308995	0.35789	0.767538	0.506572	0.422786	0.73723	0.632818	0.946075	0.585282	0.544806	0.535467
Trim25 -AS	0.63032	0.585105	0.159386	0.346925	0.312014	0.377128	0.396789	0.791747	0.439036	0.352202	0.0983488	0.880735	0.375957	0.704787	0.0464461	0.155593	0.115276	0.413539	0.591136	0.390007	0.687725	0.381811	0.840384	0.334753	0.61831	0.781349	0.867647	0.843711	0.948546	0.632105	0.646345	0.474213	0.918724	0.863229	0.940263	0.146689	0.80881	0.747211	0.795932	0.0775311	0.999249	0.128888	0.838028	0.654207	0.751464	0.899609	0.131663	0.828939	0.327444
Fam117b -AS	0.0464795	0.713124	0.670767	0.174418	0.706778	0.468612	0.135265	0.0941639	0.39697	0.164463	0.798988	0.472339	0.278749	0.737887	0.89183	0.634137	0.66409	0.409497	0.597058	0.513973	0.0982202	0.263794	0.838728	0.557812	0.919688	0.0862212	0.000215864	0.728595	0.0419337	0.124106	0.438033	0.223293	0.452688	0.285536	0.718688	0.590167	0.169605	0.0747974	0.85408	0.81795	0.464149	0.436631	0.802489	0.184528	0.0982618	0.225803	0.822693	0.763532	0.248694
Shoc2 -AS	0.341683	0.539888	0.232602	0.610353	0.339232	0.837799	0.54333	0.278853	0.778705	0.59584	0.703744	0.430179	0.672455	0.572657	0.587374	0.199516	0.216612	0.803665	0.883897	0.913063	0.0137221	0.65619	0.910083	0.219315	0.893643	0.044411	0.16458	0.698136	0.095498	0.00287918	0.274948	0.0106694	0.484981	0.256396	0.682197	0.160981	0.127489	0.0199705	0.786555	0.649971	0.487822	0.958709	0.702221	0.432384	0.304636	0.223953	0.352688	0.848601	0.675684
Net1 -AS	0.438646	0.528484	0.651955	0.442418	0.442523	0.111671	0.323492	0.0746828	0.986316	0.37648	0.44965	0.0641979	0.129996	0.205637	0.59304	0.679176	0.978696	0.984233	0.70905	0.908387	0.490962	0.132241	0.166059	0.405989	0.230981	0.25245	0.306757	0.477916	0.203674	0.423152	0.157046	0.599275	0.75706	0.0631998	0.129196	0.794296	0.130304	0.353898	0.374006	0.959143	0.0347374	0.394069	0.192115	0.037371	0.0744858	0.0629415	0.695715	0.126152	0.196977
Ston1 -AS	0.558692	0.59759	0.424542	0.631792	0.242322	0.258099	0.494908	0.128196	0.830597	0.561262	0.671902	0.00833868	0.288206	0.0958927	0.832228	0.454293	0.758236	0.826634	0.560633	0.712613	0.427883	0.289826	0.170747	0.218021	0.294553	0.201726	0.358135	0.475534	0.197555	0.339879	0.0453331	0.478067	0.735114	0.012845	0.0794625	0.575933	0.0754841	0.300354	0.385493	0.698977	0.00991264	0.62489	0.113858	0.120768	0.138586	0.0256292	0.454975	0.135795	0.373653
Rin3 -AS	0.794838	0.440846	0.147508	0.484318	0.340939	0.382526	0.523847	0.880638	0.605856	0.481242	0.0785707	0.899108	0.434061	0.772901	0.0270257	0.129731	0.048774	0.577254	0.752675	0.544538	0.541901	0.444078	0.748561	0.330264	0.520476	0.669745	0.982228	0.689957	0.830009	0.505334	0.645197	0.347594	0.737216	0.833254	0.98882	0.0905606	0.738565	0.616614	0.658868	0.150502	0.980594	0.194135	0.922577	0.716097	0.840065	0.853316	0.152886	0.750451	0.405412
Chka -AS	0.484106	0.533007	0.326806	0.233084	0.510477	0.204505	0.25024	0.554189	0.449828	0.22281	0.0428645	0.872817	0.196692	0.920051	0.0322858	0.319418	0.214835	0.426766	0.667407	0.434852	0.877886	0.201689	0.661084	0.547781	0.476942	0.983256	0.669406	0.757436	0.817115	0.840508	0.894354	0.651688	0.903219	0.877995	0.846705	0.2884	0.93596	0.963818	0.68372	0.155219	0.756123	0.0379583	0.958809	0.425339	0.517547	0.841283	0.283184	0.637553	0.165391
Ywhab -AS	0.540147	0.303987	0.993915	0.417023	0.730613	0.0126239	0.321269	0.207719	0.95091	0.35349	0.183591	0.210786	0.079057	0.347921	0.290256	0.955397	0.641465	0.937085	0.735548	0.986746	0.808696	0.0871003	0.12979	0.723088	0.101911	0.535161	0.495485	0.342284	0.440334	0.750999	0.393245	0.959809	0.584699	0.262813	0.195493	0.82292	0.379299	0.653783	0.25117	0.779852	0.142464	0.228199	0.273178	0.100564	0.193024	0.265488	0.978041	0.103928	0.13933
Arhgap18 -AS	0.676654	0.369548	0.29086	0.38929	0.519915	0.216716	0.39788	0.67033	0.630689	0.370853	0.0144607	0.872434	0.268842	0.976911	0.000508446	0.267933	0.121998	0.603645	0.839022	0.598669	0.695199	0.278668	0.569488	0.518674	0.373093	0.870246	0.852453	0.588872	0.969429	0.677266	0.869906	0.489181	0.698771	0.933289	0.783805	0.20438	0.962977	0.796953	0.535426	0.22093	0.753785	0.108526	0.880952	0.508777	0.632616	0.914587	0.285475	0.561795	0.258062
Nuak1 -AS	0.613041	0.00484247	0.778282	0.838198	0.896904	0.441294	0.914501	0.95696	0.453234	0.900581	0.360462	0.585549	0.687435	0.480678	0.400525	0.70252	0.383417	0.477476	0.299676	0.484775	0.427784	0.70937	0.191035	0.974358	0.108601	0.712804	0.644459	0.0359853	0.761946	0.521092	0.796965	0.393582	0.0491713	0.810999	0.351318	0.515801	0.959465	0.573507	0.0526895	0.989473	0.528621	0.735305	0.351986	0.769208	0.940841	0.87167	0.900881	0.231403	0.786688
Col23a1 -AS	0.474705	0.413335	0.815224	0.417926	0.570545	0.0470258	0.307972	0.119806	0.967085	0.351978	0.311565	0.116892	0.0881858	0.259558	0.44006	0.848227	0.840074	0.95936	0.718106	0.946085	0.632091	0.0932094	0.13375	0.546849	0.155417	0.372594	0.382351	0.404589	0.300685	0.568063	0.254325	0.763259	0.671766	0.140771	0.145193	0.973531	0.232402	0.484009	0.304637	0.91543	0.0682072	0.302035	0.216569	0.0485551	0.112646	0.141725	0.846819	0.0996667	0.152994
Fkbp5 -AS	0.443957	0.497344	0.69656	0.431223	0.477331	0.0906312	0.314644	0.0828291	0.977739	0.365234	0.409482	0.0764508	0.114447	0.219607	0.549123	0.725229	0.971656	0.974122	0.71372	0.921599	0.52633	0.117402	0.156103	0.443667	0.209177	0.281818	0.323045	0.458556	0.226256	0.45973	0.181758	0.641767	0.735723	0.0815385	0.132317	0.843004	0.154993	0.386028	0.355124	0.995653	0.0414983	0.365084	0.198065	0.036364	0.0806789	0.0813143	0.737656	0.11746	0.180653
Stim1 -AS	0.776191	0.848968	0.0831949	0.571664	0.0242462	0.99976	0.702918	0.747767	0.273422	0.629205	0.592293	0.29728	0.908035	0.157194	0.459466	0.117812	0.328074	0.25751	0.225726	0.185558	0.641756	0.905371	0.487621	0.0721408	0.708933	0.524336	0.917469	0.581528	0.648618	0.523595	0.182399	0.495494	0.645731	0.355011	0.308416	0.226516	0.410438	0.585896	0.584334	0.0720243	0.381903	0.523477	0.238413	0.802087	0.7818	0.410862	0.0359162	0.493278	0.795253
Plat -AS	0.324268	0.832395	0.265962	0.534192	0.268342	0.566203	0.436467	0.12721	0.864752	0.497499	0.955828	0.214835	0.454385	0.363885	0.812819	0.252649	0.38077	0.883253	0.947544	0.994432	0.0727358	0.443246	0.615291	0.16878	0.793918	0.00586069	0.132279	0.979904	0.0322562	0.0352986	0.127241	0.101942	0.720414	0.0883473	0.425085	0.269749	0.0190533	0.0264022	0.918013	0.683225	0.251074	0.777551	0.458899	0.230346	0.147824	0.066793	0.368228	0.555897	0.485638
Ncoa3 -AS	0.680753	0.421307	0.0947949	0.994291	0.261626	0.790741	0.945182	0.605202	0.953523	0.998977	0.351582	0.597592	0.923696	0.626797	0.253561	0.0641421	0.0305561	0.923407	0.961627	0.838348	0.145728	0.939173	0.921481	0.179031	0.684655	0.23195	0.460161	0.643785	0.343561	0.122273	0.37207	0.0478491	0.532984	0.452584	0.814692	0.017957	0.321607	0.188459	0.684422	0.362385	0.693807	0.626266	0.783758	0.785404	0.641601	0.441144	0.174805	0.961699	0.90901
Hipk1 -AS	0.293275	0.1974	0.506241	0.552138	0.737214	0.883694	0.559985	0.523383	0.456015	0.579175	0.583238	0.885177	0.868054	0.934784	0.538633	0.442051	0.277159	0.482093	0.460446	0.553668	0.0810642	0.84587	0.621233	0.58218	0.481356	0.24919	0.233289	0.277545	0.284292	0.136033	0.700207	0.0929599	0.134826	0.646186	0.826555	0.311726	0.439799	0.159068	0.352023	0.922951	0.936373	0.988043	0.797923	0.708887	0.54304	0.584747	0.658657	0.686039	0.805853
Slc38a2 -AS	0.551049	0.574483	0.456393	0.612166	0.266161	0.233083	0.476498	0.122627	0.844422	0.541343	0.635765	0.0103646	0.265552	0.102617	0.794393	0.486966	0.79481	0.841571	0.56837	0.728666	0.445403	0.267586	0.159051	0.242435	0.274265	0.213721	0.358625	0.461734	0.203422	0.358534	0.0573107	0.50303	0.723415	0.0177119	0.0769764	0.610514	0.0843529	0.314683	0.370443	0.730668	0.00731283	0.593643	0.114756	0.108691	0.131474	0.0298484	0.486466	0.124193	0.350171
Lyst -AS	0.555725	0.322631	0.473468	0.53859	0.249409	0.730951	0.673851	0.856065	0.124604	0.614284	0.961934	0.295213	0.947139	0.116108	0.925369	0.543028	0.870113	0.127146	0.019609	0.0858758	0.884143	0.962197	0.192011	0.365774	0.303135	0.874222	0.794114	0.144892	0.941452	0.976223	0.329547	0.981429	0.179526	0.474569	0.157252	0.728298	0.649435	0.996604	0.165051	0.301394	0.326544	0.756081	0.100366	0.786363	0.871859	0.553046	0.360713	0.223668	0.913608
Parvb -AS	0.0314945	0.722601	0.724518	0.144281	0.757361	0.450875	0.1106	0.0978216	0.360382	0.136184	0.759723	0.498036	0.25891	0.772281	0.846814	0.687121	0.71216	0.371613	0.563201	0.472946	0.12116	0.244108	0.84907	0.606771	0.916453	0.109674	0.00163183	0.72223	0.0567203	0.152114	0.474467	0.256723	0.446711	0.3107	0.741429	0.640427	0.19523	0.0975712	0.848889	0.762938	0.483684	0.397473	0.830176	0.182042	0.0996668	0.248407	0.878196	0.773591	0.224177
Shroom2 -AS	0.0814033	0.779197	0.640072	0.025525	0.61096	0.473414	0.0701742	0.386564	0.065528	0.0476067	0.473235	0.96551	0.280074	0.726213	0.468978	0.685054	0.759674	0.0625326	0.224699	0.103016	0.539217	0.268248	0.897863	0.754457	0.987146	0.571375	0.242941	0.609359	0.443894	0.628719	0.960101	0.748814	0.414048	0.795258	0.860413	0.771864	0.687855	0.538035	0.716745	0.223567	0.894567	0.163963	0.741559	0.40383	0.365233	0.714319	0.493669	0.961019	0.191354
Klhl2 -AS	0.705273	0.429531	0.498308	0.731582	0.267018	0.231101	0.58912	0.214074	0.701238	0.653786	0.596488	0.00898535	0.31391	0.0569606	0.751933	0.542063	0.886145	0.702125	0.429691	0.60021	0.601913	0.320093	0.0771857	0.275181	0.178931	0.337699	0.508091	0.316286	0.329582	0.499365	0.0806295	0.646193	0.549855	0.0633213	0.0224251	0.693405	0.169409	0.456586	0.240958	0.689464	0.00237275	0.637718	0.0494041	0.170481	0.221406	0.0900167	0.496851	0.0553218	0.415216
Gatm -AS	0.981152	0.457794	0.330797	0.944607	0.123108	0.47004	0.902886	0.421297	0.425393	0.975446	0.853679	0.048809	0.594287	2.47998451875435e-06	0.990632	0.382515	0.722605	0.422288	0.223315	0.33167	0.688735	0.602196	0.117364	0.167337	0.263464	0.44145	0.725296	0.277247	0.484833	0.563028	0.0697961	0.654697	0.444518	0.138152	0.0284904	0.545851	0.257394	0.55815	0.236688	0.405069	0.0743922	0.961386	0.0133707	0.393258	0.438402	0.187145	0.291641	0.112764	0.71772
Rn7sk -AS	0.786885	0.129371	0.813089	0.589435	0.868473	0.0660412	0.504519	0.431546	0.906024	0.525462	0.116594	0.340962	0.198228	0.416372	0.19555	0.759862	0.431694	0.927044	0.623611	0.881849	0.884073	0.212155	0.111489	0.906746	0.0360816	0.820288	0.775126	0.197852	0.718988	0.949033	0.566957	0.744949	0.373179	0.458452	0.239607	0.603741	0.624858	0.953319	0.137295	0.743647	0.260327	0.284227	0.304147	0.276074	0.411034	0.477471	0.842994	0.107314	0.267907
Snrk -AS	0.140179	0.929736	0.672908	0.206522	0.587939	0.227726	0.128405	0.00261666	0.604363	0.169303	0.575853	0.240551	0.121807	0.476169	0.697954	0.663949	0.826672	0.60979	0.877226	0.723009	0.226881	0.114112	0.497809	0.479578	0.567701	0.101704	0.0599781	0.907856	0.0442269	0.212658	0.274612	0.363588	0.789121	0.1281	0.417588	0.692706	0.0925574	0.144716	0.780417	0.868308	0.216187	0.331985	0.502753	0.0332137	0.00319347	0.0902917	0.786725	0.432875	0.133436
Gm15564 -AS	0.44146	0.227846	0.318001	0.742829	0.543395	0.800812	0.726986	0.569694	0.676929	0.759767	0.438504	0.795277	0.985209	0.915477	0.374629	0.263324	0.132543	0.706278	0.663653	0.783161	0.0779297	0.964533	0.692956	0.411938	0.506691	0.230595	0.315303	0.370901	0.302213	0.105471	0.578811	0.0393468	0.245288	0.582822	0.933173	0.156653	0.394088	0.151014	0.430879	0.68205	0.869711	0.823579	0.930855	0.764932	0.597582	0.539187	0.446407	0.749305	0.949409
Zfhx4 -AS	0.700879	0.852338	0.0577797	0.438296	0.109025	0.67607	0.535265	0.961333	0.325596	0.471786	0.304487	0.554146	0.630102	0.390534	0.204604	0.0734078	0.16372	0.303271	0.378169	0.250623	0.626265	0.632103	0.811187	0.143837	0.951073	0.61403	0.991192	0.867114	0.768657	0.534344	0.367037	0.436661	0.865997	0.571901	0.596488	0.125403	0.569956	0.628129	0.891897	0.0174085	0.663144	0.29108	0.506157	0.934513	0.998975	0.619882	0.0206769	0.818933	0.544916
Herc4 -AS	0.693726	0.678034	0.259794	0.822471	0.11105	0.429863	0.677667	0.228443	0.676259	0.75186	0.885023	0.0172938	0.469828	0.0513349	0.949252	0.290361	0.581337	0.667321	0.452606	0.554423	0.410004	0.470912	0.221258	0.0997138	0.389129	0.207078	0.444546	0.500399	0.24233	0.309034	0.00376603	0.405928	0.726924	0.0275641	0.0882746	0.411316	0.0836314	0.297923	0.428195	0.487334	0.0459054	0.850404	0.0953655	0.246905	0.247473	0.0514121	0.275953	0.193028	0.566902
Vegfc -AS	0.294535	0.536362	0.958625	0.201552	0.833965	0.0223471	0.1302	0.1062	0.665648	0.154699	0.203643	0.292236	0.00510139	0.507835	0.300233	0.943268	0.706559	0.655699	0.978583	0.739817	0.619186	0.0067508	0.309289	0.774881	0.277967	0.407406	0.289387	0.603282	0.29696	0.597224	0.449468	0.804149	0.878317	0.269207	0.353523	0.863737	0.32145	0.492552	0.489188	0.623482	0.220674	0.118977	0.453816	0.0373709	0.0902334	0.244723	0.891838	0.264035	0.0287148
Dapk1 -AS	0.860849	0.704303	0.0245955	0.565138	0.11782	0.675543	0.653982	0.869669	0.4789	0.591033	0.269955	0.561613	0.681661	0.444719	0.168043	0.0265081	0.0782421	0.452957	0.526908	0.389751	0.470384	0.6879	0.898483	0.119672	0.852396	0.492058	0.856776	0.981527	0.643037	0.395554	0.350829	0.296102	0.954328	0.531027	0.657934	0.0492939	0.488538	0.487457	0.973157	0.0692591	0.673258	0.342025	0.579436	0.996716	0.910529	0.563618	0.0200962	0.892906	0.614532
Agmo -AS	0.783992	0.243679	0.360757	0.492915	0.62933	0.188131	0.480814	0.679163	0.795293	0.46231	0.01011	0.775917	0.283296	0.887932	0.0110697	0.324875	0.125481	0.767199	0.985508	0.765008	0.640142	0.296222	0.440337	0.603302	0.257986	0.855458	0.923397	0.435658	0.996015	0.646032	0.957981	0.453663	0.541409	0.873693	0.654747	0.228838	0.988832	0.761194	0.38998	0.338114	0.662038	0.164821	0.739928	0.501785	0.643669	0.870046	0.379639	0.440656	0.296478
Ptpn14 -AS	0.943479	0.296396	0.161431	0.725699	0.390262	0.464783	0.754516	0.948561	0.85546	0.714465	0.127273	0.886101	0.584556	0.841184	0.0723431	0.12681	0.00875798	0.824274	0.97292	0.775811	0.344193	0.599604	0.675783	0.332887	0.448871	0.500669	0.746154	0.521371	0.640495	0.332447	0.62368	0.191681	0.515216	0.75783	0.933219	0.0538419	0.616479	0.429238	0.519575	0.294295	0.998877	0.355123	0.995486	0.860744	0.987318	0.754532	0.213705	0.697616	0.581442
Cblb -AS	0.419925	0.677297	0.481994	0.491787	0.320697	0.219792	0.367526	0.0604711	0.991982	0.428509	0.627056	0.042196	0.21153	0.176768	0.781503	0.501582	0.775348	0.98762	0.710914	0.870053	0.351941	0.210545	0.2359	0.271067	0.346945	0.146647	0.248827	0.581694	0.125832	0.282629	0.0811032	0.43027	0.863275	0.013093	0.146068	0.600566	0.0497979	0.232781	0.477417	0.819797	0.0355495	0.521601	0.197003	0.0629281	0.0681211	0.011433	0.537803	0.190988	0.278232
Tacc1 -AS	0.50245	0.548513	0.538038	0.538456	0.337284	0.17505	0.408926	0.0975616	0.913561	0.469097	0.551812	0.0265985	0.202685	0.139864	0.704906	0.567654	0.874843	0.912904	0.623273	0.801818	0.464459	0.204912	0.15439	0.308515	0.248377	0.227492	0.334755	0.461861	0.200515	0.384891	0.0942601	0.54415	0.732369	0.031372	0.0918704	0.689016	0.0995141	0.329758	0.364795	0.826762	0.0120221	0.505314	0.140571	0.0727886	0.102525	0.0385361	0.573587	0.117372	0.280622
Myrip -AS	0.902708	0.370242	0.103848	0.764918	0.30273	0.566051	0.811292	0.847443	0.822713	0.763404	0.184209	0.762062	0.675733	0.724725	0.110035	0.0746795	3.04606793538459e-05	0.791793	0.904852	0.730579	0.295182	0.689987	0.792654	0.246011	0.554394	0.417919	0.682236	0.607664	0.555531	0.271009	0.510156	0.149842	0.571359	0.640449	0.944371	0.0206605	0.512587	0.361592	0.615803	0.26193	0.873184	0.407204	0.886296	0.968126	0.886851	0.640162	0.156342	0.817409	0.660305
Ccnd3 -AS	0.0249874	0.501456	0.93423	0.123271	0.950418	0.65235	0.143045	0.293419	0.151116	0.144172	0.838062	0.830143	0.409554	0.876312	0.872042	0.876676	0.775946	0.162387	0.279873	0.233945	0.201137	0.391242	0.824955	0.879444	0.801834	0.283492	0.0802344	0.443582	0.218909	0.277237	0.790156	0.34553	0.224712	0.604293	0.91037	0.768352	0.439984	0.226975	0.557104	0.56951	0.810126	0.425372	0.817184	0.394957	0.29041	0.523553	0.894497	0.900387	0.330164
Klf9 -AS	0.458117	0.42827	0.508815	0.234554	0.735089	0.0814202	0.214625	0.398623	0.574358	0.205654	0.023937	0.636951	0.0958886	0.837344	0.052914	0.490907	0.308926	0.552986	0.840755	0.585539	0.984445	0.102078	0.458832	0.766525	0.315599	0.822209	0.578284	0.605187	0.668379	0.976125	0.86808	0.766938	0.796041	0.656137	0.615387	0.424325	0.736309	0.900539	0.519367	0.306018	0.528578	0.0313573	0.724355	0.269417	0.366928	0.629516	0.469927	0.432135	0.0928351
Sema5a -AS	0.4014	0.461122	0.206013	0.690522	0.343751	0.954406	0.631174	0.36486	0.804037	0.681941	0.595714	0.503734	0.783518	0.626343	0.488208	0.169274	0.154978	0.831095	0.87356	0.93357	0.0254351	0.766356	0.998969	0.225887	0.795202	0.0853213	0.221031	0.63137	0.151071	0.0181873	0.323607	0.000519771	0.444892	0.325163	0.758161	0.117981	0.183833	0.0484956	0.709037	0.598246	0.571832	0.937061	0.767113	0.532727	0.393338	0.293887	0.323075	0.940628	0.782692
Tnfrsf19 -AS	0.525699	0.866487	0.127173	0.765334	0.127005	0.691313	0.651647	0.243607	0.902838	0.72176	0.803547	0.18796	0.620972	0.264815	0.652291	0.123909	0.273818	0.882163	0.749651	0.763869	0.136054	0.61203	0.579934	0.058171	0.793229	0.0614547	0.280899	0.932419	0.123909	0.0742674	0.0725728	0.110629	0.846138	0.0963445	0.366991	0.162089	0.0482585	0.0897957	0.853078	0.459988	0.245893	0.991726	0.371051	0.350661	0.271254	0.0941805	0.197989	0.533474	0.675939
Bcl2l1 -AS	0.696979	0.428297	0.216814	0.401261	0.422202	0.288959	0.427148	0.751179	0.580445	0.391867	0.0404921	0.986319	0.330337	0.863176	0.008024	0.199084	0.0918637	0.553032	0.761881	0.536407	0.647957	0.339484	0.671722	0.423297	0.459288	0.794556	0.900386	0.666173	0.957805	0.61682	0.759471	0.441708	0.752367	0.959863	0.896353	0.153096	0.867922	0.734337	0.619643	0.164111	0.865806	0.12825	0.993088	0.592256	0.711777	0.982794	0.209742	0.665853	0.306625
Zbtb16 -AS	0.209705	0.853906	0.418153	0.0859174	0.402997	0.521985	0.154899	0.56547	0.0625296	0.115904	0.396153	0.856245	0.355666	0.570036	0.357047	0.459214	0.556491	0.0534727	0.191875	0.0651755	0.77136	0.346914	0.831046	0.524759	0.97579	0.809297	0.429631	0.633504	0.66414	0.872062	0.744522	0.989314	0.49049	0.995148	0.735021	0.547452	0.918666	0.775035	0.721352	0.0907615	0.943912	0.151583	0.616708	0.548761	0.536681	0.926789	0.293688	0.881434	0.257657
Rai14 -AS	0.909304	0.296105	0.209692	0.589921	0.44874	0.343357	0.607767	0.889944	0.778734	0.573679	0.0604657	0.999089	0.442455	0.914997	0.0240934	0.177598	0.0377632	0.748549	0.939133	0.718174	0.474074	0.455994	0.605636	0.410887	0.389173	0.647285	0.903652	0.519436	0.797126	0.46273	0.734036	0.298178	0.56245	0.89389	0.849787	0.102695	0.761159	0.570699	0.496485	0.264662	0.882159	0.243856	0.926649	0.705706	0.851155	0.897894	0.241611	0.616335	0.439302
Upp2 -AS	0.636721	0.829504	0.0857951	0.376967	0.149703	0.602669	0.465556	0.953743	0.305103	0.406063	0.260703	0.627507	0.552351	0.446674	0.172275	0.100764	0.171308	0.28291	0.383123	0.239912	0.682983	0.554084	0.868667	0.191199	0.899129	0.686389	0.918372	0.892549	0.846003	0.59434	0.434662	0.482147	0.865689	0.650659	0.658888	0.146792	0.647654	0.694335	0.927652	0.0110906	0.739055	0.233456	0.561796	0.849329	0.913999	0.700526	0.0414509	0.881129	0.470298
Efr3b -AS	0.195184	0.697496	0.919578	0.160021	0.760697	0.078836	0.0885959	0.0415815	0.598951	0.11808	0.322226	0.274289	0.0188915	0.511338	0.427794	0.923523	0.872349	0.594702	0.903033	0.691368	0.450706	0.0164383	0.38846	0.67637	0.391146	0.274104	0.169547	0.738815	0.177986	0.436082	0.387939	0.626744	0.967415	0.20942	0.387358	0.979352	0.223131	0.341363	0.615023	0.680064	0.21743	0.16297	0.487225	0.0113998	0.0308978	0.176114	0.989133	0.33294	0.0335959
Tln2 -AS	0.178084	0.920529	0.598508	0.261629	0.511059	0.246329	0.173838	0.00259184	0.676004	0.220311	0.623011	0.196357	0.15028	0.414618	0.754042	0.592613	0.769486	0.682781	0.946619	0.799867	0.210892	0.142934	0.465758	0.409009	0.553886	0.0788533	0.0726512	0.875398	0.0337752	0.186776	0.218948	0.331533	0.822671	0.0909246	0.371052	0.62986	0.0604775	0.125991	0.750998	0.953292	0.180168	0.389675	0.44813	0.0378022	0.00620815	0.0587392	0.705932	0.402663	0.171368
Afap1l2 -AS	0.752735	0.984744	0.0490619	0.510958	0.0498998	0.835684	0.626327	0.840502	0.304381	0.556479	0.434457	0.415252	0.771384	0.266129	0.315601	0.0730689	0.221852	0.284485	0.306124	0.219719	0.608638	0.771539	0.652504	0.088148	0.887679	0.546401	0.944219	0.736512	0.687993	0.50359	0.258742	0.43944	0.772141	0.44805	0.448839	0.151581	0.470598	0.58282	0.748576	0.0329541	0.514155	0.402603	0.368604	0.924632	0.878188	0.499135	0.00992393	0.657747	0.67262
Ppm1h -AS	0.355589	0.888375	0.264638	0.188017	0.24949	0.616905	0.277648	0.752667	0.093793	0.2258	0.390074	0.689167	0.474547	0.435514	0.320643	0.302847	0.427544	0.080878	0.182502	0.0665501	0.968331	0.468158	0.748512	0.34986	0.930554	0.979171	0.61557	0.63748	0.870679	0.92322	0.559595	0.820783	0.550173	0.801057	0.612681	0.394714	0.872587	0.982089	0.703334	0.02675	0.784118	0.202438	0.501992	0.714416	0.719629	0.874354	0.162159	0.786159	0.370085
Clip1 -AS	0.108725	0.847474	0.807143	0.0305738	0.912402	0.156015	0.0100497	0.151393	0.326559	0.0139578	0.270622	0.556466	0.0450742	0.841747	0.327301	0.821475	0.719831	0.31964	0.592907	0.391512	0.525422	0.0397686	0.64418	0.978107	0.584069	0.417786	0.184318	0.969957	0.289258	0.557627	0.683762	0.740163	0.765755	0.453663	0.685079	0.819362	0.427708	0.450515	0.846977	0.391935	0.479525	0.0583149	0.804537	0.122412	0.13167	0.397727	0.69165	0.584523	0.014101
Susd6 -AS	0.827954	0.109627	0.811857	0.626966	0.865259	0.0817189	0.541163	0.461295	0.869915	0.562132	0.12505	0.347934	0.223936	0.410866	0.202671	0.756264	0.424065	0.891353	0.593159	0.849091	0.851548	0.238608	0.104707	0.910611	0.0287416	0.849627	0.8135	0.175249	0.751313	0.919743	0.575131	0.718804	0.341342	0.474723	0.235956	0.595705	0.647806	0.984911	0.11949	0.763127	0.268353	0.309687	0.296446	0.301889	0.440982	0.497146	0.848898	0.103677	0.296971
Picalm -AS	0.997869	0.0726619	0.985922	0.841855	0.656195	0.17563	0.730436	0.519135	0.623343	0.766004	0.283579	0.253643	0.357119	0.249011	0.381507	0.947706	0.578105	0.641353	0.367311	0.594169	0.84677	0.37359	0.0266718	0.728655	0.000500671	0.837239	0.911605	0.0698659	0.77903	0.945213	0.447084	0.770035	0.215072	0.411214	0.121088	0.760731	0.604819	0.984309	0.0309657	0.972722	0.199383	0.5193	0.152202	0.369334	0.507739	0.453623	0.921285	0.0355358	0.459327
Sgip1 -AS	0.509616	0.747739	0.201774	0.351119	0.125845	0.868961	0.470425	0.998441	0.11116	0.406162	0.56381	0.448439	0.720399	0.236085	0.458666	0.247597	0.452885	0.0997121	0.115547	0.058398	0.913168	0.713117	0.523163	0.216864	0.714683	0.794422	0.79661	0.491882	0.926548	0.788327	0.351328	0.737017	0.479093	0.561984	0.385499	0.370628	0.653924	0.861276	0.529521	0.0443624	0.531755	0.387315	0.294204	0.97519	0.966786	0.634471	0.110705	0.550393	0.599506
Dgkh -AS	0.308434	0.819043	0.350355	0.111804	0.443811	0.315179	0.154155	0.521961	0.225012	0.120554	0.171289	0.988668	0.225613	0.751336	0.148303	0.367095	0.356104	0.208095	0.412797	0.220496	0.936815	0.223787	0.891584	0.527068	0.720728	0.878261	0.51738	0.949476	0.714513	0.992777	0.828678	0.828947	0.793135	0.919744	0.961363	0.393956	0.90727	0.89057	0.96418	0.0847107	0.881118	0.041465	0.839785	0.444424	0.487715	0.860044	0.26222	0.852365	0.159795
Nrg1 -AS	0.650348	0.509061	0.444713	0.703538	0.237147	0.254567	0.561713	0.179314	0.741921	0.628418	0.648735	0.00200636	0.315206	0.0628666	0.808112	0.482563	0.809864	0.740128	0.473638	0.632081	0.518529	0.319323	0.117403	0.232015	0.234287	0.271793	0.445275	0.38542	0.269333	0.420465	0.0535108	0.560391	0.629213	0.0348422	0.0415716	0.621588	0.121473	0.381667	0.304657	0.670236	0.00173984	0.651689	0.0693766	0.154299	0.188946	0.0565682	0.456212	0.0901364	0.41129
Apod -AS	0.778482	0.135528	0.854486	0.592425	0.827878	0.062608	0.502536	0.409065	0.891427	0.5266	0.134126	0.309744	0.193623	0.384515	0.219179	0.801064	0.466934	0.911471	0.60547	0.861958	0.915296	0.207263	0.0959179	0.864801	0.0307487	0.786633	0.75464	0.193369	0.689795	0.98365	0.52923	0.780176	0.375062	0.424956	0.214225	0.642897	0.59	0.920758	0.130958	0.776206	0.23265	0.296182	0.277319	0.258434	0.390033	0.444758	0.883021	0.0905476	0.266383
Samd12 -AS	0.807612	0.621282	0.185532	0.66801	0.0459262	0.777847	0.813691	0.645069	0.261395	0.739029	0.831799	0.17864	0.906614	0.055045	0.688063	0.233572	0.51765	0.252084	0.150201	0.175523	0.720282	0.913277	0.28798	0.106767	0.476726	0.532497	0.898842	0.384429	0.62648	0.589921	0.128566	0.612217	0.48106	0.270631	0.154372	0.379061	0.370518	0.625913	0.375951	0.174611	0.238846	0.710068	0.101271	0.653576	0.672092	0.330923	0.127331	0.294971	0.966791
Ccdc85a -AS	0.245357	0.788023	0.386125	0.125028	0.344699	0.610763	0.207109	0.646777	0.0435406	0.162641	0.454806	0.760758	0.43594	0.482598	0.401427	0.431677	0.564031	0.0351204	0.142962	0.0373112	0.80321	0.426428	0.73602	0.46702	0.886167	0.869401	0.479929	0.561736	0.728464	0.913011	0.661096	0.987502	0.443149	0.905713	0.639275	0.535244	0.99623	0.822567	0.641269	0.0787312	0.845284	0.204962	0.525653	0.637403	0.618101	0.985766	0.261868	0.784103	0.328801
Cp -AS	0.806142	0.268256	0.304879	0.505389	0.562187	0.230629	0.504222	0.736617	0.770063	0.480121	0.018426	0.849804	0.322577	0.959545	0.00692262	0.271348	0.0939423	0.7413	0.972564	0.730662	0.59632	0.335407	0.499094	0.535456	0.304071	0.796306	0.964413	0.47372	0.94758	0.59453	0.883056	0.409363	0.562616	0.946618	0.723496	0.184509	0.920256	0.708923	0.433372	0.29893	0.733726	0.1754	0.808246	0.557904	0.699679	0.941099	0.324826	0.501473	0.32837
Mef2a -AS	0.482153	0.0299793	0.785218	0.700718	0.906844	0.568756	0.770875	0.90794	0.367296	0.759297	0.460547	0.669208	0.829981	0.524119	0.488864	0.707979	0.408847	0.390909	0.255146	0.410884	0.345995	0.852697	0.256102	0.94869	0.177356	0.612303	0.517766	0.0489656	0.644959	0.441522	0.864378	0.340892	0.0204208	0.909297	0.414741	0.523873	0.858158	0.479226	0.0843421	0.919236	0.621857	0.866679	0.398918	0.907092	0.921903	0.977241	0.924462	0.30548	0.931406
Prkcb -AS	0.799834	0.904939	0.0625337	0.580599	0.0215661	0.97075	0.708697	0.744911	0.300951	0.635101	0.55393	0.313334	0.892416	0.17908	0.422007	0.0930103	0.287005	0.283506	0.260798	0.210209	0.60346	0.891022	0.5287	0.0620192	0.756633	0.501157	0.893101	0.633659	0.628984	0.489754	0.185547	0.454627	0.698632	0.35811	0.338663	0.191858	0.400598	0.555296	0.635079	0.0662598	0.401774	0.507051	0.268402	0.810554	0.780125	0.410745	0.0223664	0.531846	0.784481
Stard13 -AS	0.774143	0.86667	0.112567	0.972537	0.0327047	0.654378	0.833183	0.339043	0.613295	0.910645	0.857583	0.0965232	0.674235	0.0955075	0.695953	0.134573	0.371261	0.597604	0.452293	0.487743	0.345739	0.672376	0.375071	0.0183784	0.585679	0.199839	0.493135	0.642406	0.273517	0.24667	0.0163297	0.291379	0.833289	0.0862481	0.191774	0.230949	0.109554	0.266091	0.585489	0.320025	0.153974	0.922628	0.175178	0.400258	0.366804	0.11219	0.129782	0.348814	0.767693
Pkp4 -AS	0.193676	0.862546	0.438793	0.073506	0.428127	0.500349	0.138256	0.536964	0.0661501	0.101429	0.388772	0.887329	0.333946	0.597893	0.354833	0.479204	0.567854	0.0573496	0.203643	0.072875	0.749684	0.325147	0.854817	0.551242	0.994938	0.781458	0.406928	0.646511	0.636503	0.847842	0.775484	0.96899	0.49502	0.972914	0.762679	0.564244	0.887753	0.749822	0.737376	0.10136	0.974605	0.140978	0.643307	0.520936	0.508619	0.895035	0.312802	0.906531	0.238364
Adam12 -AS	0.893199	0.165728	0.28908	0.785672	0.563869	0.382988	0.783865	0.978707	0.986134	0.757864	0.110103	0.939309	0.539932	0.958414	0.0834951	0.241362	0.0523193	0.98273	0.837064	0.947921	0.361615	0.557486	0.496374	0.488656	0.29695	0.570043	0.748836	0.352075	0.69757	0.378397	0.792636	0.224052	0.36611	0.902952	0.740755	0.131015	0.729801	0.47311	0.348742	0.434789	0.832857	0.381086	0.794783	0.777429	0.943516	0.885722	0.358286	0.521447	0.56507
Rasal2 -AS	0.0452096	0.830363	0.742024	0.00591517	0.735451	0.393672	0.0300016	0.282549	0.117059	0.0178172	0.455646	0.827916	0.208076	0.86097	0.474453	0.782167	0.814529	0.115159	0.307303	0.170975	0.463285	0.196578	0.989701	0.879167	0.923376	0.465675	0.171629	0.685453	0.343253	0.537977	0.901422	0.671699	0.459661	0.661106	0.990335	0.850865	0.563224	0.445807	0.802251	0.297248	0.760849	0.145086	0.87097	0.301157	0.263824	0.584134	0.594713	0.923152	0.133663
Slc24a3 -AS	0.40626	0.416131	0.970373	0.295989	0.786188	0.00526747	0.212386	0.1468	0.798821	0.240602	0.18138	0.246972	0.0287917	0.427148	0.28342	0.943531	0.666746	0.786734	0.884291	0.867552	0.710476	0.0336186	0.214508	0.751668	0.183236	0.466075	0.383195	0.471219	0.361283	0.671186	0.419347	0.881801	0.733152	0.26056	0.270972	0.837358	0.345012	0.568544	0.367078	0.691032	0.175637	0.159392	0.361706	0.0577836	0.131069	0.248923	0.927736	0.178275	0.0702432
Plxna2 -AS	0.143016	0.974407	0.620298	0.230231	0.550267	0.266919	0.150567	0.00576554	0.617713	0.193864	0.6348	0.237191	0.154347	0.468053	0.759796	0.609281	0.763838	0.625106	0.881354	0.740751	0.190047	0.14576	0.520753	0.439126	0.604956	0.075394	0.0502744	0.937912	0.0274078	0.174941	0.25419	0.315867	0.760646	0.117525	0.424448	0.633445	0.0734032	0.113716	0.811476	0.915719	0.220298	0.378353	0.504944	0.0483181	0.00885777	0.0798832	0.736536	0.4549	0.166321
Timp3 -AS	0.56929	0.435972	0.32671	0.301896	0.539567	0.187189	0.310267	0.586253	0.548484	0.285165	0.0178407	0.84098	0.211225	0.978215	0.0106417	0.310365	0.174781	0.5235	0.769896	0.528493	0.802016	0.218762	0.587446	0.55778	0.400957	0.966728	0.743276	0.653854	0.87001	0.777469	0.912235	0.584635	0.789418	0.874993	0.784924	0.258701	0.958537	0.900163	0.587716	0.198764	0.723339	0.0624364	0.890409	0.440325	0.549393	0.847973	0.301824	0.570963	0.193229
Pard3 -AS	0.103886	0.441606	0.587237	0.299686	0.721471	0.751288	0.283418	0.252061	0.375293	0.308185	0.92007	0.653788	0.519627	0.896607	0.847441	0.5343	0.467368	0.394896	0.491548	0.488458	0.0409763	0.500183	0.898847	0.559509	0.788283	0.118096	0.053718	0.484609	0.107457	0.0847831	0.546124	0.121321	0.257759	0.429027	0.935496	0.443586	0.260906	0.0665218	0.593029	0.915874	0.672456	0.661711	0.998874	0.393309	0.263362	0.363764	0.749614	0.973714	0.470001
Nr3c2 -AS	0.183678	0.688383	0.896628	0.100872	0.944384	0.0708701	0.0521502	0.103981	0.492506	0.0678231	0.229629	0.401568	0.00518753	0.65638	0.310041	0.896016	0.721342	0.484287	0.788911	0.56539	0.552459	0.00321934	0.460874	0.858041	0.41824	0.388797	0.214888	0.780743	0.268806	0.556349	0.544001	0.754477	0.942142	0.336654	0.500479	0.853611	0.349562	0.449277	0.659298	0.511142	0.327294	0.076317	0.611833	0.0559981	0.0863727	0.296012	0.803296	0.406994	0.00264755
Gpcpd1 -AS	0.111317	0.50912	0.705667	0.118449	0.58017	0.733562	0.187309	0.525039	0.015122	0.159377	0.729085	0.85497	0.493985	0.559675	0.704265	0.767873	0.939754	0.0188071	0.0969175	0.0493189	0.473809	0.477477	0.63743	0.740373	0.701789	0.593979	0.275306	0.359769	0.494954	0.583813	0.849005	0.646522	0.207264	0.933096	0.642073	0.903	0.771892	0.520433	0.453469	0.292022	0.902291	0.357023	0.539426	0.591751	0.50991	0.844296	0.544953	0.701974	0.38322
Fgfr2 -AS	0.0993807	0.849994	0.923371	0.0507333	0.969257	0.144777	0.0149495	0.0943766	0.38347	0.0279595	0.316808	0.464639	0.035587	0.743726	0.391021	0.935763	0.812773	0.378999	0.660008	0.462407	0.45018	0.0298743	0.58966	0.859053	0.557954	0.331886	0.139278	0.941503	0.216463	0.470862	0.575683	0.65208	0.778267	0.360014	0.604839	0.924746	0.334205	0.36974	0.814644	0.490624	0.39757	0.0967481	0.719082	0.0763708	0.0787909	0.30783	0.807066	0.527811	0.0153341
Ptn -AS	0.39408	0.51804	0.383318	0.320096	0.236763	0.970119	0.439073	0.927925	0.038843	0.382145	0.751705	0.466316	0.764882	0.231933	0.658495	0.444625	0.697147	0.0356812	0.0242016	0.0105835	0.86	0.751981	0.4056	0.360197	0.546466	0.969681	0.64855	0.30288	0.922365	0.993655	0.43444	0.982767	0.270167	0.635737	0.333786	0.600424	0.780888	0.937817	0.35098	0.14492	0.526486	0.47615	0.246563	0.960091	0.904403	0.718871	0.261029	0.445702	0.632902
Nebl -AS	0.386554	0.775301	0.199832	0.623115	0.224957	0.663651	0.525392	0.187831	0.922488	0.588529	0.846201	0.24234	0.552161	0.367563	0.704213	0.18527	0.297677	0.943474	0.917366	0.936629	0.0667762	0.540442	0.664007	0.129746	0.861187	0.018307	0.176978	0.945775	0.0629898	0.0264751	0.128627	0.0705007	0.705765	0.115111	0.45461	0.19724	0.0385066	0.0316503	0.961425	0.59471	0.291374	0.888162	0.475675	0.305281	0.212329	0.0973774	0.296969	0.607642	0.585643
Nrg3 -AS	0.993109	0.896558	0.00772971	0.726784	0.0241512	0.95345	0.844677	0.637935	0.485855	0.771305	0.490629	0.326666	0.941425	0.2478	0.356124	0.0205306	0.162869	0.463348	0.444517	0.376896	0.403022	0.945536	0.647787	0.0233361	0.893693	0.346991	0.70657	0.832148	0.473441	0.310491	0.164058	0.269213	0.93002	0.309687	0.421253	0.081358	0.299247	0.376112	0.814205	0.116161	0.420777	0.552598	0.363831	0.743692	0.675345	0.3434	0.00824236	0.634453	0.856015
Ptprm -AS	0.220719	0.971857	0.416638	0.0666228	0.462641	0.376511	0.115573	0.487809	0.139025	0.0827667	0.266529	0.987273	0.245886	0.705081	0.244324	0.445039	0.47463	0.126498	0.313124	0.145626	0.810471	0.240347	0.991687	0.569276	0.841111	0.790365	0.425363	0.808025	0.634996	0.892749	0.839486	0.958916	0.641586	0.905081	0.893425	0.498327	0.85594	0.78332	0.901532	0.0978129	0.915149	0.0697171	0.770375	0.442412	0.456865	0.835538	0.305895	0.943832	0.167045
Atp1a2 -AS	0.649785	0.208486	0.771026	0.454856	0.931029	0.0277672	0.380524	0.358578	0.94254	0.397292	0.0788641	0.363459	0.122437	0.484181	0.154133	0.72757	0.426638	0.922225	0.763116	0.97227	0.967811	0.133749	0.169393	0.944343	0.0849823	0.755928	0.662583	0.299092	0.63997	0.984206	0.589189	0.802745	0.497815	0.447676	0.295712	0.592699	0.588543	0.877231	0.224142	0.637341	0.276022	0.188107	0.375792	0.21425	0.335898	0.452971	0.77592	0.155184	0.174984
Malat1 -AS	0.264038	0.886859	0.48405	0.370804	0.38757	0.279945	0.266689	0.0190523	0.813462	0.322051	0.696769	0.1275	0.207072	0.310569	0.841403	0.484921	0.68889	0.821929	0.92142	0.943372	0.208788	0.200875	0.405021	0.300483	0.520834	0.0618643	0.117166	0.803815	0.0375698	0.166539	0.134448	0.300839	0.901093	0.0401835	0.290612	0.53953	0.0233749	0.117886	0.687041	0.902016	0.124298	0.492639	0.352691	0.0577732	0.0274287	0.0192519	0.576397	0.346923	0.245729
[truncated: 58 more columns]

## Sheet: EC with Neu p matrix
Supplemental data S2. Correlation matrix of differentially expressed genes in endothelial cells (EC) and neurons (Neu).
Significant correlations highlighted in pink. Each sheet shows correlation matrix of EC DEGs with each of the cell types of the neurovascular unit (NVU).
Genes	Stra6 -EC	Mesd -EC	Fam53a -EC	Doc2b -EC	Kbtbd11 -EC	Scarna2 -EC	Crem -EC	Hif3a -EC	Klhl20 -EC	Hmg20b -EC	Gm37240 -EC	Cdh19 -EC	Trp53inp1 -EC	Nrep -EC	Rgcc -EC	Baalc -EC	Sh2b3 -EC	Nr1d1 -EC	Micall1 -EC	Ikzf2 -EC	Nsun2 -EC	Tamalin -EC	Eci2 -EC	Cd200 -EC	Eva1c -EC	Klf13 -EC	Stt3b -EC	Hpcal1 -EC	Catspere2 -EC	Cd34 -EC	Efnb2 -EC	Fam107a -EC	Trim25 -EC	Fam117b -EC	Shoc2 -EC	Net1 -EC	Ston1 -EC	Rin3 -EC	Chka -EC	Ywhab -EC	Arhgap18 -EC	Nuak1 -EC	Col23a1 -EC	Fkbp5 -EC	Stim1 -EC	Plat -EC	Ncoa3 -EC	Hipk1 -EC	Slc38a2 -EC
Stra6 -Neu	0.587048	0.536118	0.466924	0.639074	0.265515	0.228643	0.501383	0.14198	0.809605	0.566296	0.622755	0.0070265	0.273725	0.0889816	0.780997	0.500882	0.818837	0.807732	0.533417	0.697238	0.483171	0.276811	0.135571	0.249583	0.247314	0.242428	0.393346	0.423462	0.232257	0.392245	0.0607971	0.538157	0.679192	0.0261134	0.060511	0.631764	0.1029	0.348255	0.335728	0.721637	0.00280717	0.601274	0.0959638	0.120317	0.150388	0.0418247	0.489325	0.103801	0.362659
Mesd -Neu	0.865582	0.872444	0.0158171	0.596617	0.0488583	0.828837	0.706617	0.775678	0.410211	0.636669	0.399763	0.419232	0.802509	0.302335	0.278844	0.0297857	0.150063	0.387404	0.410185	0.314664	0.491508	0.805817	0.717705	0.0633015	0.963563	0.454953	0.834603	0.848467	0.595659	0.398318	0.242973	0.33123	0.904005	0.416586	0.492838	0.0869226	0.408996	0.477389	0.849048	0.0609197	0.52134	0.43059	0.420155	0.882755	0.814645	0.456833	0.000171777	0.713345	0.716384
Fam53a -Neu	0.210094	0.966382	0.420072	0.0674391	0.444872	0.422509	0.1229	0.507676	0.108787	0.0882253	0.309733	0.946589	0.278307	0.661156	0.282485	0.453062	0.505528	0.0975498	0.269029	0.114935	0.790268	0.271559	0.94899	0.557757	0.903149	0.789913	0.419471	0.746428	0.637791	0.878987	0.811483	0.982626	0.585968	0.933712	0.841547	0.518596	0.871052	0.773485	0.83891	0.0945767	0.959218	0.0939334	0.719547	0.472808	0.47752	0.860842	0.303538	0.99826	0.192736
Doc2b -Neu	0.406142	0.433275	0.946374	0.319669	0.707276	0.0161149	0.227153	0.120072	0.838088	0.261221	0.230288	0.196816	0.0388872	0.370625	0.342793	0.97367	0.740891	0.828057	0.843693	0.915775	0.65842	0.0432117	0.193552	0.67193	0.183176	0.412132	0.358651	0.465647	0.318419	0.612275	0.353818	0.817946	0.734693	0.207437	0.230106	0.91676	0.289203	0.515722	0.360256	0.7647	0.133842	0.200737	0.315815	0.0413191	0.107581	0.198202	0.989744	0.156066	0.0865612
Kbtbd11 -Neu	0.799975	0.318097	0.249177	0.493821	0.488004	0.272678	0.505663	0.779787	0.714909	0.475462	0.0296839	0.928627	0.352194	0.955196	0.00533654	0.220471	0.0725683	0.685981	0.901366	0.668283	0.576576	0.364208	0.57498	0.466366	0.367876	0.75502	0.98021	0.539191	0.910432	0.563585	0.806382	0.385638	0.615722	0.983916	0.806136	0.148282	0.862182	0.677943	0.501361	0.245518	0.81026	0.174245	0.892885	0.60429	0.741392	0.994208	0.26445	0.577142	0.34695
Scarna2 -Neu	0.401992	0.476413	0.539164	0.194083	0.752448	0.0772854	0.1741	0.356583	0.532467	0.166541	0.0411101	0.622258	0.07481	0.837568	0.0739375	0.525421	0.352007	0.512676	0.802856	0.550858	0.95053	0.0795359	0.476792	0.795032	0.342003	0.766064	0.518778	0.649397	0.612956	0.962504	0.843234	0.8286	0.852955	0.625123	0.620609	0.46679	0.692064	0.839293	0.557225	0.304522	0.516237	0.0188024	0.732857	0.238773	0.325928	0.59399	0.489211	0.445218	0.0676524
Crem -Neu	0.38901	0.528139	0.198039	0.66855	0.311046	0.884609	0.599854	0.315447	0.826504	0.653915	0.651761	0.43802	0.725207	0.563473	0.535205	0.165944	0.180705	0.852405	0.918305	0.960067	0.0239769	0.709102	0.921452	0.196813	0.873021	0.0593722	0.200636	0.699528	0.120437	0.00927777	0.271822	0.00618123	0.49813	0.269065	0.68572	0.128561	0.141037	0.0337349	0.781833	0.59612	0.502113	0.979886	0.697975	0.473293	0.343206	0.240358	0.312106	0.862787	0.732047
Hif3a -Neu	0.974195	0.838208	0.0811043	0.823617	0.00285169	0.788849	0.964214	0.502571	0.44366	0.886222	0.747692	0.155465	0.845498	0.0910533	0.59405	0.11056	0.347043	0.427897	0.326092	0.332179	0.470234	0.845975	0.395129	0.0179377	0.614338	0.328323	0.674365	0.589738	0.425396	0.358604	0.0615727	0.374427	0.729583	0.178943	0.211817	0.218057	0.221035	0.396582	0.558112	0.192986	0.225398	0.748621	0.171178	0.559015	0.533526	0.219827	0.0680803	0.383037	0.951581
Klhl20 -Neu	0.902762	0.0845796	0.899077	0.719611	0.77195	0.115381	0.621732	0.483056	0.75886	0.649313	0.187246	0.300858	0.276547	0.334145	0.274447	0.838149	0.486348	0.778999	0.488951	0.734306	0.846837	0.292172	0.0620553	0.829912	0.00728971	0.843972	0.856481	0.120582	0.762533	0.929079	0.515297	0.737788	0.27862	0.442693	0.178405	0.66435	0.626623	0.985746	0.0719254	0.877962	0.231741	0.396683	0.226357	0.326287	0.46649	0.474243	0.94887	0.0654917	0.363205
Hmg20b -Neu	0.235847	0.801404	0.471533	0.0662366	0.578276	0.234826	0.0883219	0.392056	0.248207	0.0658979	0.166437	0.843723	0.141552	0.883726	0.168707	0.486308	0.439613	0.233447	0.468987	0.264674	0.81858	0.139065	0.793409	0.669163	0.65095	0.736843	0.407829	0.994473	0.578715	0.876836	0.981512	0.946322	0.799822	0.767264	0.914574	0.500714	0.755245	0.758928	0.905759	0.15698	0.741671	0.015476	0.961265	0.323587	0.361103	0.708484	0.375151	0.747618	0.0870834
Gm37240 -Neu	0.409525	0.773993	0.400976	0.518268	0.271679	0.292971	0.39446	0.0654175	0.992963	0.45832	0.73078	0.0513294	0.266774	0.183194	0.887954	0.415053	0.666482	0.985021	0.729801	0.86373	0.280125	0.263777	0.295551	0.21359	0.429391	0.099281	0.22206	0.657013	0.0932924	0.21284	0.0592125	0.342288	0.936221	0.00423028	0.177733	0.501162	0.0209751	0.174077	0.553423	0.75454	0.057012	0.594542	0.222249	0.0910503	0.0771201	0.000643497	0.464537	0.247892	0.330492
Cdh19 -Neu	0.870027	0.210907	0.71973	0.803942	0.425625	0.181483	0.669892	0.354264	0.620829	0.72297	0.4293	0.0921011	0.324985	0.106238	0.561986	0.778554	0.846156	0.63061	0.349334	0.553705	0.884202	0.337151	0.00557169	0.471718	0.0477154	0.579927	0.717177	0.145375	0.548843	0.776591	0.228535	0.941618	0.338118	0.207557	0.0251114	0.957865	0.367189	0.719915	0.0885892	0.801411	0.0622919	0.582548	0.0521786	0.252754	0.352752	0.245934	0.681154	0.000499816	0.433888
Trp53inp1 -Neu	0.691172	0.572964	0.128117	0.398105	0.280639	0.417031	0.452543	0.857058	0.469366	0.405064	0.111582	0.83433	0.426448	0.674502	0.0516114	0.122633	0.0885676	0.442979	0.606264	0.411523	0.625226	0.433171	0.86188	0.29442	0.632329	0.715044	0.935194	0.835351	0.880249	0.569546	0.597599	0.418936	0.890607	0.805949	0.909524	0.113001	0.74553	0.681622	0.796073	0.0799242	0.95436	0.164059	0.812299	0.713836	0.81622	0.839188	0.109598	0.855305	0.378185
Nrep -Neu	0.928557	0.520476	0.0379265	0.7483	0.183682	0.681734	0.820265	0.767575	0.707942	0.762046	0.257503	0.606295	0.756053	0.555291	0.160154	0.0214214	0.0161769	0.678629	0.751019	0.606277	0.300649	0.767539	0.971554	0.142642	0.72174	0.36848	0.673425	0.77776	0.507106	0.253086	0.374734	0.154578	0.718238	0.513973	0.767429	0.00328898	0.419802	0.338387	0.790124	0.188022	0.715735	0.437118	0.707935	0.933058	0.807761	0.524622	0.0759057	0.993824	0.717034
Rgcc -Neu	0.0645687	0.938704	0.926657	0.0318639	0.995251	0.195166	0.00503633	0.104908	0.325362	0.0155262	0.366573	0.514019	0.0634687	0.803834	0.43482	0.946141	0.854623	0.322713	0.587109	0.405269	0.408644	0.0558364	0.669346	0.873423	0.640958	0.317253	0.112412	0.968044	0.2042	0.439367	0.608571	0.609613	0.690819	0.389257	0.673815	0.953126	0.342789	0.341939	0.90395	0.474878	0.450553	0.113631	0.788917	0.102165	0.0901569	0.331015	0.799283	0.604089	0.0327563
Baalc -Neu	0.0835702	0.923558	0.786115	0.0131398	0.865474	0.204242	0.00357588	0.175051	0.2668	0.00339453	0.305882	0.619536	0.073958	0.914445	0.353576	0.8069	0.737073	0.260951	0.517484	0.329443	0.507065	0.0671068	0.725144	0.984453	0.662093	0.425095	0.173257	0.946327	0.296242	0.550212	0.735701	0.723042	0.68879	0.500151	0.762133	0.822118	0.456513	0.445342	0.930904	0.359547	0.543849	0.0676387	0.883056	0.156953	0.155236	0.438399	0.661651	0.663207	0.0318484
Sh2b3 -Neu	0.443134	0.913281	0.19321	0.657846	0.172699	0.586638	0.544727	0.168797	0.978909	0.612662	0.917142	0.157844	0.510893	0.264729	0.764339	0.189977	0.353297	0.960513	0.79556	0.838427	0.126161	0.502155	0.535381	0.0959728	0.73029	0.0349633	0.217462	0.910142	0.0776295	0.0689467	0.0679385	0.129385	0.844522	0.0622841	0.340138	0.230944	0.018092	0.0692794	0.819184	0.558589	0.202448	0.868629	0.358955	0.263523	0.192451	0.0545746	0.272721	0.48434	0.561863
Nr1d1 -Neu	0.782041	0.436828	0.156869	0.473123	0.352714	0.368168	0.510547	0.862371	0.603648	0.469012	0.0718702	0.916201	0.418849	0.786851	0.0231089	0.138922	0.0535359	0.57516	0.755667	0.544694	0.555528	0.428794	0.735898	0.34339	0.509857	0.686658	0.997881	0.68439	0.847429	0.519951	0.661793	0.359496	0.737143	0.851516	0.974298	0.09836	0.756687	0.632211	0.651177	0.152587	0.963357	0.184394	0.93597	0.698204	0.821931	0.871835	0.160787	0.736792	0.391133
Micall1 -Neu	0.587476	0.51284	0.237312	0.310991	0.41988	0.274551	0.340748	0.680813	0.48098	0.305555	0.0501227	0.979828	0.283489	0.837591	0.0204501	0.227818	0.140775	0.455667	0.669988	0.44689	0.750406	0.29004	0.715018	0.442236	0.509296	0.879284	0.795524	0.753612	0.953624	0.709097	0.778319	0.531979	0.861518	0.996585	0.924203	0.198641	0.928916	0.829317	0.695206	0.126933	0.859928	0.0837422	0.970271	0.539122	0.641915	0.970624	0.209084	0.700225	0.249028
Ikzf2 -Neu	0.993473	0.474664	0.0618087	0.681221	0.228346	0.587567	0.742611	0.863186	0.693797	0.688921	0.19363	0.695093	0.661785	0.626419	0.10956	0.0431075	0.00970581	0.664078	0.76853	0.602193	0.351422	0.673414	0.891819	0.192319	0.64579	0.442367	0.747723	0.730557	0.588036	0.309087	0.452316	0.191518	0.700062	0.604364	0.848784	0.0147527	0.504429	0.40267	0.731646	0.178047	0.808863	0.365211	0.781436	0.966968	0.903877	0.616064	0.0940228	0.909598	0.627973
Nsun2 -Neu	0.475695	0.614271	0.271514	0.224771	0.425692	0.272575	0.258522	0.61106	0.380772	0.223891	0.0774052	0.97503	0.245857	0.810611	0.0509746	0.271238	0.208316	0.358174	0.574316	0.357897	0.865454	0.249457	0.768793	0.470852	0.573652	0.972337	0.68568	0.854364	0.859215	0.813558	0.800794	0.637523	0.983651	0.965177	0.957731	0.261165	0.994947	0.934613	0.784148	0.100529	0.857831	0.0513934	0.928996	0.490615	0.573351	0.922144	0.220708	0.744568	0.200068
Tamalin -Neu	0.184891	0.570699	0.544047	0.141252	0.432489	0.746563	0.226367	0.632671	0.00181946	0.187033	0.655599	0.741316	0.525065	0.456086	0.607683	0.603361	0.78719	0.00095001	0.0691747	0.0126887	0.630432	0.510734	0.602629	0.57898	0.70779	0.750736	0.391416	0.382963	0.636247	0.748469	0.705138	0.813799	0.261571	0.932071	0.56424	0.738374	0.922432	0.67804	0.46543	0.185635	0.802379	0.326726	0.459426	0.673765	0.611778	0.980313	0.397024	0.659223	0.407671
Eci2 -Neu	0.126841	0.885645	0.769599	0.16133	0.670169	0.182832	0.0902888	0.00843662	0.55893	0.125489	0.492261	0.272544	0.0804783	0.519544	0.605749	0.761515	0.924916	0.561493	0.840485	0.669133	0.282293	0.0736696	0.492622	0.562844	0.537352	0.149993	0.0733108	0.891224	0.0766473	0.273927	0.330576	0.437429	0.806306	0.165706	0.437809	0.790981	0.137489	0.195785	0.762408	0.776522	0.236256	0.259444	0.531207	0.0233737	0.00477919	0.125365	0.882764	0.428421	0.0870761
Cd200 -Neu	0.596435	0.823306	0.106535	0.340645	0.175569	0.563632	0.424519	0.90323	0.290731	0.367473	0.240888	0.669533	0.509091	0.478095	0.159277	0.121608	0.182374	0.268846	0.382724	0.2318	0.721881	0.510502	0.897746	0.22188	0.874555	0.732637	0.872383	0.901246	0.894482	0.634771	0.475246	0.51507	0.859108	0.697461	0.692598	0.165261	0.695457	0.737861	0.942566	0.00978382	0.781918	0.202752	0.591706	0.800262	0.863673	0.748761	0.057093	0.913292	0.428425
Eva1c -Neu	0.909799	0.0757144	0.736388	0.684409	0.935326	0.121509	0.60707	0.55436	0.840641	0.622199	0.114867	0.421975	0.280355	0.465747	0.178545	0.677941	0.353385	0.864311	0.581916	0.834946	0.744748	0.296587	0.130863	0.993889	0.0361127	0.958669	0.913208	0.15555	0.857894	0.811229	0.660749	0.616071	0.293881	0.566397	0.28366	0.515622	0.750859	0.905769	0.11128	0.736938	0.338378	0.334766	0.339798	0.38145	0.531864	0.592561	0.786845	0.136989	0.352392
Klf13 -Neu	0.66012	0.478712	0.204247	0.369777	0.39375	0.304565	0.402117	0.746957	0.527394	0.364533	0.0524747	0.983588	0.330117	0.820671	0.0158231	0.191248	0.103111	0.50072	0.70395	0.483846	0.674852	0.338044	0.718237	0.403846	0.504005	0.806241	0.873096	0.722851	0.971706	0.63597	0.735408	0.463925	0.810696	0.943676	0.939594	0.156917	0.8647	0.753833	0.673684	0.133915	0.895699	0.117137	0.960419	0.595666	0.707299	0.971666	0.188405	0.709398	0.298505
Stt3b -Neu	0.531267	0.749957	0.310724	0.658972	0.178535	0.36522	0.524275	0.131311	0.847593	0.594247	0.822876	0.0274973	0.364962	0.115217	0.986324	0.331247	0.598382	0.838273	0.603891	0.718652	0.315251	0.363339	0.267641	0.139327	0.423881	0.127986	0.309595	0.598857	0.144334	0.232227	0.0184042	0.343889	0.856343	0.00205612	0.135056	0.431307	0.0324037	0.20833	0.508722	0.613897	0.046648	0.724681	0.161365	0.159324	0.147452	0.0105877	0.355	0.227751	0.444005
Hpcal1 -Neu	0.727381	0.242646	0.426093	0.452259	0.699899	0.138232	0.429688	0.596726	0.792114	0.417155	0.00373161	0.695262	0.227098	0.819397	0.0187917	0.390174	0.173371	0.765352	0.968549	0.774507	0.717434	0.23935	0.390614	0.681007	0.223686	0.94382	0.848173	0.421234	0.909355	0.728438	0.956657	0.527718	0.551496	0.785006	0.589839	0.289367	0.919865	0.845279	0.366292	0.368323	0.583858	0.139812	0.678161	0.425877	0.562905	0.780384	0.437484	0.386058	0.244912
Catspere2 -Neu	0.0871452	0.600684	0.561614	0.261928	0.637788	0.595484	0.222987	0.144049	0.441257	0.255908	0.957265	0.499367	0.393211	0.744563	0.948627	0.520139	0.522326	0.458251	0.607488	0.563575	0.0423178	0.376382	0.918106	0.486196	0.970295	0.0617321	0.0154788	0.649216	0.0421367	0.0673418	0.422852	0.1362	0.38991	0.29926	0.763285	0.463173	0.163578	0.036775	0.767077	0.933117	0.509841	0.573854	0.832669	0.261923	0.154039	0.241141	0.715066	0.843292	0.362845
Cd34 -Neu	0.0462734	0.698022	0.668578	0.177357	0.709894	0.481719	0.139694	0.100738	0.392009	0.168504	0.811547	0.482517	0.288941	0.748026	0.903169	0.63091	0.655314	0.404878	0.588165	0.508833	0.0941368	0.273709	0.853375	0.559731	0.93535	0.0870404	0.000668928	0.714088	0.0439652	0.121382	0.444737	0.217706	0.440193	0.293113	0.731267	0.584091	0.17404	0.0733375	0.839029	0.819537	0.475411	0.44519	0.81446	0.193762	0.105106	0.232766	0.821577	0.777986	0.257448
Efnb2 -Neu	0.86553	0.945028	0.0268518	0.881845	0.0177175	0.890585	0.992634	0.486092	0.576608	0.931579	0.620284	0.228321	0.890123	0.1937	0.4726	0.0393424	0.20953	0.555441	0.485537	0.455329	0.325275	0.885576	0.560718	0.00151237	0.799118	0.242879	0.571479	0.8	0.348758	0.234119	0.089394	0.226139	0.94487	0.199166	0.340731	0.106312	0.189802	0.28155	0.761282	0.201995	0.30979	0.710159	0.30247	0.584326	0.520479	0.225546	0.0439177	0.538015	0.974377
Fam107a -Neu	0.826436	0.908156	0.0796863	0.959587	0.0171034	0.731634	0.903273	0.396265	0.57481	0.980978	0.780252	0.131823	0.752315	0.112537	0.622138	0.100647	0.322498	0.557627	0.436808	0.451582	0.355182	0.750137	0.4198	0.00679004	0.640245	0.224641	0.537148	0.670793	0.310541	0.255387	0.0342602	0.282795	0.843673	0.122032	0.225992	0.192149	0.140302	0.284827	0.621932	0.26573	0.197634	0.841967	0.200124	0.466416	0.426382	0.150607	0.0922757	0.396442	0.846145
Trim25 -Neu	0.986339	0.263756	0.558356	0.970231	0.28684	0.313865	0.82486	0.423961	0.470522	0.886818	0.608421	0.0719034	0.469686	0.0383577	0.750313	0.619448	0.993679	0.47594	0.233001	0.397384	0.860242	0.481638	0.0228832	0.345513	0.107216	0.568602	0.784086	0.145057	0.572753	0.737719	0.16553	0.869878	0.314135	0.195116	0.00400058	0.803063	0.35273	0.705376	0.102502	0.601523	0.0661188	0.775807	0.00706753	0.343818	0.430387	0.244513	0.506222	0.0235128	0.592284
Fam117b -Neu	0.851563	0.948752	0.0590392	0.922203	0.0119948	0.786821	0.943524	0.432237	0.56188	0.979044	0.724949	0.161442	0.80401	0.133093	0.569945	0.0781223	0.285568	0.543471	0.440249	0.439828	0.353238	0.801299	0.460559	0.00202194	0.687575	0.236636	0.558611	0.703753	0.33032	0.254753	0.0504967	0.269845	0.865363	0.148364	0.258474	0.163539	0.159953	0.290869	0.659502	0.235683	0.232931	0.790526	0.227186	0.510484	0.463927	0.177454	0.0708227	0.438327	0.896242
Shoc2 -Neu	0.975523	0.562485	0.242475	0.91013	0.069767	0.55378	0.937949	0.431783	0.422156	0.986413	0.969575	0.0612056	0.659478	0.00770785	0.872131	0.288373	0.603904	0.415163	0.240926	0.320977	0.61451	0.665261	0.183478	0.105601	0.354456	0.394105	0.701576	0.358188	0.454218	0.490757	0.0480887	0.56177	0.521298	0.131878	0.0642793	0.437899	0.229869	0.498448	0.319125	0.331102	0.100512	0.954434	0.0415209	0.428807	0.453366	0.179159	0.210918	0.176297	0.779923
Net1 -Neu	0.266618	0.606287	0.654107	0.109289	0.832049	0.0773709	0.0853163	0.24447	0.449097	0.0839062	0.1111	0.565788	0.0326509	0.813892	0.157924	0.650547	0.495505	0.43425	0.728351	0.489209	0.766726	0.0335046	0.514997	0.902328	0.411218	0.604489	0.363459	0.758387	0.459012	0.784615	0.753479	0.989344	0.995338	0.52693	0.617566	0.610425	0.559539	0.665157	0.650488	0.337792	0.469945	0.0119961	0.735023	0.160131	0.218013	0.485888	0.576746	0.470984	0.0181547
Ston1 -Neu	0.644761	0.723741	0.053531	0.927877	0.109879	0.910073	0.825094	0.399032	0.835179	0.893871	0.590445	0.307512	0.832126	0.343083	0.452358	0.0444196	0.141218	0.810177	0.747696	0.703064	0.149786	0.821599	0.732649	0.0463898	0.969582	0.126645	0.385754	0.954372	0.219887	0.0915275	0.142582	0.0794034	0.781505	0.208777	0.490963	0.0617235	0.13913	0.133497	0.986651	0.338278	0.387254	0.799881	0.47233	0.534191	0.432619	0.210375	0.1172	0.692328	0.882568
Rin3 -Neu	0.893783	0.0841343	0.702227	0.661221	0.9722	0.117803	0.588863	0.557838	0.874233	0.601255	0.0972976	0.446321	0.271507	0.497659	0.156334	0.645452	0.329172	0.89844	0.615998	0.871185	0.737186	0.287517	0.150394	0.972275	0.0474166	0.970919	0.909103	0.174534	0.864869	0.79873	0.689372	0.601762	0.31231	0.587006	0.309427	0.487852	0.76834	0.896104	0.12923	0.69853	0.359299	0.311692	0.368974	0.383471	0.534016	0.610485	0.74965	0.155733	0.338789
Chka -Neu	0.564209	0.615727	0.191234	0.29379	0.337743	0.349337	0.341022	0.730584	0.397946	0.298764	0.0966211	0.915719	0.333187	0.722013	0.0513726	0.190564	0.150744	0.373715	0.561624	0.357737	0.757439	0.337791	0.836182	0.371593	0.622269	0.849089	0.796466	0.87079	0.982416	0.699839	0.687242	0.537285	0.964331	0.912995	0.955879	0.186119	0.868757	0.817023	0.814543	0.0727467	0.965134	0.0989538	0.848683	0.601867	0.69105	0.953657	0.152279	0.8193	0.282299
Ywhab -Neu	0.516149	0.651316	0.240329	0.383922	0.130562	0.957723	0.509755	0.962516	0.098645	0.444817	0.659177	0.398111	0.792503	0.190309	0.549237	0.292095	0.528945	0.0898943	0.0776075	0.0468093	0.948282	0.783473	0.438567	0.228007	0.617527	0.799855	0.799436	0.406577	0.920451	0.817564	0.327253	0.78636	0.406079	0.527142	0.319303	0.431194	0.638386	0.880287	0.440247	0.0802165	0.471895	0.458488	0.23412	0.966695	0.991458	0.602115	0.143657	0.466785	0.665076
Arhgap18 -Neu	0.248756	0.591297	0.912201	0.153412	0.898036	0.0364982	0.0932142	0.110128	0.585726	0.112737	0.19936	0.3471	0.000129048	0.580477	0.287021	0.902793	0.692458	0.575907	0.892485	0.657232	0.605255	0.000473252	0.373416	0.828176	0.332083	0.41261	0.264419	0.67441	0.295219	0.595312	0.502815	0.800518	0.949082	0.308117	0.421092	0.838732	0.345528	0.487851	0.557443	0.558712	0.272112	0.0891376	0.527333	0.0467623	0.0926278	0.276519	0.834879	0.324946	0.0117718
Nuak1 -Neu	0.261331	0.586748	0.98863	0.190092	0.795957	0.0375393	0.116724	0.0777242	0.651422	0.143956	0.245734	0.274285	0.00708014	0.4961	0.34745	0.999337	0.769915	0.643559	0.963218	0.733159	0.556408	0.00739187	0.32653	0.728785	0.309405	0.354097	0.245278	0.641831	0.249661	0.535284	0.415979	0.737179	0.925067	0.237859	0.353358	0.926044	0.278078	0.434365	0.524072	0.653156	0.208492	0.136569	0.452983	0.0223265	0.0639156	0.211044	0.936706	0.277724	0.0292634
Col23a1 -Neu	0.793125	0.0487116	0.491914	0.916818	0.806305	0.349601	0.87768	0.928647	0.756412	0.870339	0.165249	0.744299	0.550936	0.716664	0.172726	0.429366	0.165106	0.785681	0.587375	0.805121	0.391305	0.57105	0.312186	0.707127	0.159518	0.649883	0.725568	0.172014	0.749872	0.444574	0.99931	0.289153	0.198203	0.936353	0.526681	0.277498	0.857621	0.527127	0.172725	0.666434	0.65446	0.487479	0.562176	0.725018	0.900524	0.972872	0.58452	0.342951	0.611758
Fkbp5 -Neu	0.630781	0.724652	0.26131	0.766911	0.125259	0.420506	0.625844	0.192634	0.740023	0.699126	0.883327	0.0221665	0.441793	0.075672	0.95109	0.287016	0.564712	0.730192	0.512434	0.61392	0.359283	0.441451	0.250279	0.101771	0.418694	0.167101	0.388239	0.552312	0.198421	0.265335	0.00383268	0.364032	0.790069	0.0154011	0.111517	0.397612	0.0577856	0.251755	0.47351	0.520494	0.0498394	0.818596	0.12444	0.219486	0.211446	0.0331624	0.289569	0.21711	0.531611
Stim1 -Neu	0.744221	0.995743	0.0540443	0.507014	0.0485841	0.845859	0.623766	0.840815	0.293361	0.553709	0.446719	0.408101	0.776612	0.256689	0.327242	0.0795462	0.234388	0.273953	0.292386	0.209474	0.62087	0.776327	0.637237	0.0894775	0.870648	0.553181	0.952285	0.717712	0.693833	0.51403	0.255755	0.452238	0.753251	0.445453	0.43687	0.16168	0.472553	0.592283	0.730243	0.0328555	0.505884	0.407223	0.356574	0.921193	0.878173	0.497761	0.0123762	0.643345	0.675934
Plat -Neu	0.59082	0.270998	0.984834	0.467548	0.700337	0.0231575	0.36669	0.230355	0.988456	0.401038	0.197064	0.19514	0.104369	0.315066	0.306316	0.972655	0.646117	0.997502	0.677885	0.927407	0.83695	0.113433	0.101827	0.702367	0.0785503	0.554455	0.534973	0.299566	0.465489	0.771993	0.377679	0.978079	0.534577	0.2601	0.167349	0.831104	0.38687	0.678265	0.213483	0.824279	0.129612	0.263995	0.239112	0.118982	0.21662	0.268236	0.991168	0.0796371	0.171936
Ncoa3 -Neu	0.390877	0.42987	0.960227	0.280367	0.800473	0.0055604	0.199238	0.143397	0.776877	0.226382	0.178605	0.257498	0.0237534	0.443202	0.278933	0.934938	0.664137	0.764853	0.906622	0.845471	0.703416	0.028213	0.228599	0.762736	0.195145	0.463341	0.372688	0.488916	0.356565	0.667104	0.429586	0.87792	0.752092	0.266526	0.285529	0.832569	0.347039	0.563478	0.383488	0.674198	0.18521	0.149029	0.378132	0.0559364	0.127288	0.252921	0.914413	0.191261	0.0622263
Hipk1 -Neu	0.716701	0.443382	0.472261	0.751962	0.246052	0.251262	0.608072	0.221008	0.684273	0.674083	0.625184	0.00606386	0.333908	0.0486	0.782137	0.515827	0.858268	0.68435	0.417704	0.581752	0.592043	0.339892	0.0831597	0.254838	0.191817	0.331066	0.512253	0.322125	0.32819	0.487876	0.0702377	0.629629	0.553224	0.059684	0.0214971	0.666693	0.163876	0.448738	0.248316	0.660911	0.00322794	0.665206	0.0452776	0.18184	0.229601	0.0874599	0.470018	0.0616387	0.436608
Slc38a2 -Neu	0.575054	0.537798	0.475967	0.625055	0.274602	0.220923	0.488375	0.135202	0.823737	0.5527	0.61308	0.00894497	0.263579	0.095258	0.770753	0.509337	0.825989	0.822016	0.545452	0.711338	0.479921	0.266541	0.137674	0.256863	0.247151	0.23959	0.384708	0.428545	0.227156	0.390489	0.0645545	0.538286	0.686504	0.0260154	0.0641742	0.63897	0.101603	0.344973	0.33946	0.735617	0.0033442	0.588033	0.101452	0.113177	0.143158	0.0405582	0.500221	0.105147	0.351063
Lyst -Neu	0.171238	0.735814	0.420825	0.358374	0.451273	0.536327	0.287612	0.0958121	0.632537	0.33527	0.962289	0.329032	0.377621	0.537094	0.915518	0.393839	0.468293	0.649761	0.823505	0.767058	0.0412766	0.363669	0.738807	0.322512	0.881271	0.00880807	0.0410212	0.8292	0.00642751	0.0348718	0.254658	0.112199	0.55747	0.164036	0.56919	0.376703	0.0633412	0.00999674	0.94449	0.897966	0.348652	0.632464	0.625842	0.203055	0.110195	0.122658	0.552212	0.669523	0.378362
Parvb -Neu	0.499357	0.744861	0.186908	0.249807	0.291482	0.411723	0.31083	0.736218	0.298327	0.264404	0.156763	0.844349	0.36038	0.630008	0.102593	0.197087	0.203541	0.27656	0.443608	0.259805	0.822325	0.362076	0.951862	0.344224	0.740422	0.875143	0.746481	0.993943	0.957198	0.748716	0.637512	0.599561	0.901653	0.872984	0.85408	0.219795	0.859804	0.862385	0.946423	0.034741	0.959863	0.107461	0.743493	0.629112	0.697399	0.923697	0.129798	0.929123	0.292922
Shroom2 -Neu	0.629136	0.586912	0.065424	0.932749	0.169642	0.980642	0.847197	0.458902	0.90742	0.910199	0.498386	0.416734	0.911914	0.458598	0.374951	0.04594	0.0877628	0.879963	0.854159	0.779252	0.121955	0.898828	0.875707	0.0932489	0.886042	0.145026	0.386434	0.813206	0.243971	0.0797444	0.225864	0.0446543	0.658202	0.292449	0.621919	0.0346243	0.193134	0.130041	0.868382	0.358884	0.502708	0.746855	0.601079	0.615519	0.493621	0.286422	0.140923	0.833066	0.945806
Klhl2 -Neu	0.518291	0.912966	0.14273	0.286673	0.185516	0.578243	0.373939	0.85881	0.220005	0.317547	0.279803	0.667432	0.495494	0.45465	0.200327	0.165337	0.248107	0.200642	0.31091	0.169756	0.812829	0.494478	0.846341	0.249159	0.936958	0.802985	0.793422	0.81543	0.963097	0.717632	0.491188	0.602485	0.7598	0.721934	0.659991	0.225094	0.743141	0.819164	0.864518	0.00192743	0.775725	0.194725	0.55498	0.774852	0.82077	0.780773	0.0762642	0.868825	0.406062
Gatm -Neu	0.0669359	0.458211	0.682787	0.2358	0.810835	0.711659	0.228966	0.24882	0.302896	0.247456	0.995791	0.69422	0.474654	0.955634	0.932609	0.628223	0.55335	0.320203	0.426701	0.409118	0.0745991	0.455379	0.883528	0.644578	0.797185	0.151859	0.0462794	0.472245	0.124725	0.127766	0.606377	0.175629	0.243075	0.466979	0.972632	0.532469	0.298982	0.0992426	0.584145	0.812997	0.70136	0.583128	0.954001	0.379338	0.255995	0.396512	0.849741	0.959636	0.416354
Rn7sk -Neu	0.834584	0.0107745	0.710094	0.923306	0.95492	0.271402	0.849737	0.776979	0.649376	0.861423	0.20459	0.525514	0.480754	0.493329	0.251244	0.641431	0.318156	0.67489	0.443104	0.668365	0.541546	0.500637	0.157699	0.947123	0.0567724	0.83658	0.837026	0.0778445	0.917277	0.620156	0.762202	0.455132	0.147602	0.717953	0.327941	0.464635	0.931666	0.696998	0.0662623	0.84063	0.450293	0.516228	0.357891	0.587352	0.755786	0.76196	0.800802	0.183064	0.56557
Snrk -Neu	0.569805	0.321584	0.509955	0.328626	0.76723	0.0768571	0.299439	0.450598	0.696211	0.292856	0.00764404	0.610507	0.129107	0.776375	0.0391187	0.481744	0.267006	0.672749	0.962088	0.700353	0.889323	0.138257	0.38309	0.775237	0.237746	0.89028	0.676558	0.489551	0.741699	0.895811	0.855429	0.685265	0.663988	0.664002	0.552756	0.392105	0.773438	0.983309	0.414486	0.363888	0.502231	0.0746737	0.652276	0.302461	0.418927	0.649207	0.494205	0.365414	0.141386
Gm15564 -Neu	0.521235	0.291278	0.219512	0.836681	0.425257	0.797741	0.802905	0.57185	0.813064	0.844528	0.39839	0.711802	0.984159	0.799796	0.319705	0.173254	0.0789162	0.843186	0.802957	0.924979	0.0861864	0.996823	0.779247	0.310161	0.570208	0.214837	0.356187	0.46738	0.302745	0.0943353	0.488689	0.0247436	0.344057	0.521642	0.967317	0.0885116	0.352201	0.148226	0.521427	0.554092	0.795685	0.747845	0.957224	0.764408	0.603462	0.489614	0.331718	0.83054	0.999097
Zfhx4 -Neu	0.293937	0.747065	0.275909	0.515927	0.306922	0.617885	0.428637	0.145925	0.803807	0.486176	0.911701	0.274023	0.484482	0.433452	0.776601	0.255583	0.350731	0.823788	0.975493	0.943776	0.0426668	0.471557	0.699061	0.19652	0.877704	0.00314203	0.113575	0.889569	0.0305822	0.0161504	0.172178	0.071982	0.635432	0.128626	0.501464	0.254337	0.0395159	0.0103532	0.992021	0.70847	0.312751	0.791459	0.536437	0.26252	0.166904	0.100939	0.388455	0.636782	0.504502
Herc4 -Neu	0.188254	0.90086	0.453155	0.338969	0.426722	0.405412	0.253495	0.041665	0.692487	0.30451	0.830175	0.232016	0.28054	0.436678	0.96333	0.437695	0.569972	0.705786	0.921858	0.826639	0.101034	0.269767	0.587398	0.312981	0.716848	0.0169831	0.0529742	0.986603	0.00192817	0.08018	0.19567	0.186485	0.698235	0.0975918	0.442494	0.451223	0.0320653	0.0424049	0.894362	0.915511	0.239897	0.548667	0.50452	0.118865	0.0529664	0.0635113	0.5708	0.521383	0.296649
Vegfc -Neu	0.521626	0.656538	0.398598	0.611214	0.234476	0.279134	0.476726	0.111772	0.865831	0.543464	0.706888	0.0156283	0.292927	0.112697	0.867821	0.423781	0.712419	0.860167	0.600256	0.743218	0.376697	0.293083	0.208148	0.200724	0.33984	0.16507	0.319398	0.530249	0.16383	0.293336	0.039366	0.426081	0.794723	0.00473079	0.104312	0.535212	0.0530278	0.256313	0.436997	0.695181	0.020898	0.633083	0.139632	0.116824	0.123411	0.0135312	0.438203	0.169629	0.373282
Dapk1 -Neu	0.175352	0.777831	0.424721	0.3543	0.440585	0.502602	0.279217	0.0799779	0.65005	0.32807	0.930382	0.300904	0.352612	0.50783	0.943981	0.400752	0.490748	0.666364	0.851165	0.784989	0.0537898	0.339457	0.698173	0.315646	0.838381	0.00777127	0.0425021	0.870436	0.00266065	0.0432632	0.235615	0.127914	0.5939	0.143658	0.533901	0.391775	0.0519492	0.0153325	0.98681	0.898688	0.317905	0.61263	0.591714	0.179965	0.0937312	0.10429	0.552616	0.629649	0.35768
Agmo -Neu	0.506163	0.408717	0.764032	0.461537	0.518589	0.0656825	0.345297	0.125809	0.980522	0.392995	0.348535	0.0906793	0.11411	0.219776	0.482579	0.799149	0.880559	0.987285	0.669168	0.89065	0.624496	0.119395	0.115215	0.499825	0.149534	0.361305	0.396424	0.383551	0.298615	0.553671	0.219449	0.743393	0.648123	0.119873	0.116614	0.930027	0.214988	0.475182	0.286491	0.976524	0.0480285	0.347373	0.18174	0.057932	0.120827	0.124953	0.790594	0.082764	0.185414
Ptpn14 -Neu	0.470419	0.643999	0.46114	0.541979	0.290706	0.229927	0.412624	0.082946	0.931571	0.475718	0.640013	0.0265137	0.236464	0.143962	0.797035	0.484731	0.771167	0.927441	0.653369	0.810957	0.380359	0.236504	0.207742	0.250628	0.323281	0.166022	0.288238	0.538789	0.15098	0.303801	0.0656364	0.448815	0.81302	0.0103714	0.117844	0.592815	0.0574091	0.257377	0.439515	0.775806	0.0225974	0.556922	0.16291	0.081102	0.0915361	0.0141598	0.507415	0.166497	0.31045
Cblb -Neu	0.212808	0.178856	0.828779	0.39376	0.931899	0.915662	0.443645	0.592829	0.212997	0.438212	0.754598	0.89591	0.810152	0.666218	0.753018	0.754836	0.529805	0.232795	0.210602	0.28092	0.211983	0.787629	0.477567	0.898694	0.416668	0.409544	0.257595	0.164746	0.398511	0.304957	0.966951	0.278592	0.038772	0.850428	0.616239	0.593176	0.631655	0.303258	0.241874	0.750319	0.87665	0.800808	0.561598	0.753612	0.600049	0.7708	0.995651	0.544144	0.711981
Tacc1 -Neu	0.974193	0.0975252	0.871062	0.902948	0.549492	0.214326	0.780252	0.509763	0.549873	0.82343	0.368649	0.200229	0.398787	0.178275	0.478707	0.938646	0.682721	0.565026	0.299852	0.510975	0.899417	0.414812	0.00806117	0.624508	0.0110129	0.784723	0.905036	0.06119	0.74489	0.991921	0.370065	0.844672	0.207721	0.357563	0.0754193	0.869537	0.548966	0.932595	0.024435	0.857259	0.15918	0.601777	0.0962827	0.373903	0.50319	0.404979	0.803578	0.0171923	0.510357
Myrip -Neu	0.241279	0.826182	0.383521	0.113716	0.355843	0.573786	0.191507	0.624524	0.0544649	0.148314	0.421598	0.791141	0.405728	0.511711	0.372091	0.426502	0.543892	0.0452382	0.16526	0.0494433	0.808635	0.396863	0.775873	0.475741	0.927911	0.861786	0.473423	0.59883	0.717644	0.914842	0.682765	0.977727	0.47346	0.930188	0.674627	0.522693	0.979439	0.820936	0.680432	0.0750574	0.878408	0.180417	0.559089	0.608759	0.595215	0.991134	0.261346	0.823835	0.302356
Ccnd3 -Neu	0.87818	0.227543	0.68044	0.824829	0.391925	0.200794	0.687838	0.35386	0.599933	0.743239	0.463891	0.0795282	0.343511	0.0882037	0.599997	0.739064	0.885651	0.608575	0.332349	0.529592	0.863795	0.355366	0.00722403	0.438066	0.0595766	0.562206	0.714289	0.15064	0.537781	0.753584	0.206283	0.913285	0.342998	0.193316	0.0166261	0.918383	0.350409	0.701213	0.0947327	0.762745	0.0546436	0.613768	0.0400731	0.258464	0.354085	0.232951	0.641655	0.00206259	0.454685
Klf9 -Neu	0.951272	0.971779	0.0225959	0.799292	0.0091766	0.935792	0.925853	0.552678	0.503213	0.850017	0.588454	0.249115	0.953654	0.187976	0.444047	0.0391313	0.213277	0.482492	0.42743	0.388582	0.386618	0.95039	0.558453	0.00665847	0.797819	0.301849	0.650744	0.765405	0.415711	0.289515	0.108686	0.272094	0.889566	0.236908	0.341996	0.113026	0.238534	0.343252	0.737141	0.155503	0.334251	0.646783	0.294421	0.645668	0.587913	0.269998	0.0257372	0.542084	0.955994
Sema5a -Neu	0.428634	0.337243	0.242578	0.73002	0.426755	0.91197	0.690953	0.46961	0.753443	0.733864	0.49889	0.644182	0.895881	0.761916	0.411654	0.196918	0.124493	0.782189	0.779054	0.872652	0.0439533	0.876856	0.846183	0.302624	0.64509	0.151485	0.269722	0.499765	0.223739	0.052611	0.441065	0.0077346	0.344695	0.44847	0.908457	0.118183	0.282587	0.0928903	0.567763	0.619448	0.718005	0.862596	0.911965	0.653979	0.498677	0.411878	0.364695	0.903335	0.878902
Tnfrsf19 -Neu	0.986563	0.681156	0.00612969	0.709738	0.0977501	0.779004	0.803041	0.727639	0.5853	0.737241	0.334474	0.485319	0.81213	0.41348	0.220382	0.00311362	0.0623033	0.558507	0.597511	0.48064	0.350201	0.820276	0.864903	0.0773269	0.882111	0.365397	0.705438	0.951499	0.503719	0.280687	0.278676	0.202117	0.880636	0.428727	0.61498	0.0206153	0.372068	0.360988	0.963351	0.128428	0.591275	0.457422	0.552499	0.868937	0.767621	0.45148	0.0245493	0.84796	0.75066
Bcl2l1 -Neu	0.305053	0.134329	0.627817	0.544368	0.884457	0.812084	0.575998	0.618444	0.371655	0.583197	0.579261	0.965673	0.925285	0.779466	0.559933	0.556958	0.343575	0.396469	0.346862	0.452556	0.149603	0.902374	0.495107	0.72529	0.382827	0.351328	0.288147	0.182293	0.377164	0.223438	0.852369	0.168998	0.0669699	0.786345	0.680397	0.40418	0.566215	0.245433	0.249729	0.973686	0.920764	0.983928	0.648784	0.803146	0.634641	0.71813	0.783697	0.55813	0.844785
Zbtb16 -Neu	0.240692	0.670245	0.607873	0.0826817	0.76374	0.115516	0.0715239	0.271911	0.379651	0.0645221	0.12568	0.638125	0.0529147	0.897999	0.16113	0.610427	0.487009	0.365114	0.644957	0.415021	0.764791	0.0524909	0.594822	0.842824	0.481547	0.626374	0.358436	0.836924	0.476685	0.794998	0.820861	0.992964	0.933722	0.584647	0.700223	0.587286	0.601785	0.675332	0.729219	0.28282	0.540544	0.00446754	0.820996	0.19423	0.244283	0.537326	0.522134	0.548919	0.0261267
Rai14 -Neu	0.736604	0.200155	0.514383	0.476321	0.804553	0.103497	0.437424	0.546388	0.864567	0.433211	0.0139536	0.598948	0.204844	0.713216	0.0456473	0.473432	0.224261	0.838786	0.880536	0.857386	0.755528	0.217734	0.308189	0.780522	0.16157	0.99628	0.825826	0.353979	0.858303	0.780447	0.856105	0.575085	0.498374	0.697228	0.492859	0.356731	0.842487	0.894598	0.296477	0.45209	0.493322	0.160222	0.576831	0.376398	0.515338	0.698483	0.530552	0.303574	0.236161
Upp2 -Neu	0.28179	0.13504	0.945435	0.441344	0.792979	0.815247	0.513879	0.730712	0.17932	0.496702	0.729589	0.735593	0.908754	0.517594	0.755023	0.867664	0.597725	0.197571	0.138038	0.226333	0.320472	0.886381	0.355388	0.957263	0.320978	0.549378	0.364562	0.094549	0.534565	0.42798	0.870719	0.384173	0.00932665	0.9867	0.471977	0.688624	0.788431	0.429461	0.157767	0.679847	0.720074	0.83905	0.420633	0.887151	0.735094	0.931515	0.893629	0.415968	0.796708
Efr3b -Neu	0.185044	0.303368	0.817867	0.25597	0.617093	0.969642	0.336693	0.65284	0.0471062	0.308765	0.980827	0.738926	0.704496	0.47385	0.945523	0.890721	0.870428	0.0571602	0.0608178	0.0811547	0.422521	0.68476	0.451624	0.782753	0.481321	0.608205	0.329851	0.190586	0.543787	0.540068	0.797768	0.549211	0.0784736	0.975273	0.500891	0.943171	0.826392	0.505886	0.268385	0.4246	0.759858	0.573353	0.41986	0.762052	0.645309	0.935489	0.653758	0.514391	0.584633
Tln2 -Neu	0.107966	0.837577	0.854006	0.0398457	0.963807	0.144237	0.0119742	0.125718	0.355981	0.0199127	0.28254	0.512385	0.0365913	0.794205	0.347181	0.866705	0.752398	0.349834	0.628628	0.426617	0.499078	0.0313447	0.611796	0.927676	0.562817	0.383692	0.168104	0.947346	0.260069	0.5254	0.635197	0.70896	0.781145	0.411141	0.643531	0.858773	0.387711	0.420151	0.822761	0.433395	0.438944	0.0707675	0.760907	0.0993399	0.10756	0.357399	0.739371	0.551579	0.0112254
Afap1l2 -Neu	0.156618	0.759454	0.755242	0.0505208	0.887711	0.119267	0.0279156	0.174375	0.366622	0.0303354	0.20833	0.551714	0.0311475	0.826079	0.262748	0.763197	0.640493	0.356892	0.640567	0.423856	0.604452	0.0279878	0.592065	0.984178	0.516895	0.475719	0.239051	0.892429	0.340436	0.631329	0.701235	0.823516	0.849924	0.47084	0.654426	0.747027	0.465693	0.519017	0.773538	0.370892	0.467669	0.0343639	0.774077	0.12569	0.152221	0.419886	0.652323	0.537372	0.00625663
Ppm1h -Neu	0.95675	0.0621376	0.686646	0.716757	0.98419	0.149874	0.645814	0.613483	0.829774	0.656872	0.110835	0.474036	0.316906	0.507345	0.164961	0.627111	0.31046	0.854742	0.583469	0.833662	0.680722	0.333943	0.154995	0.95017	0.0480788	0.97343	0.972935	0.151881	0.923988	0.744936	0.719124	0.554069	0.272627	0.627575	0.320935	0.465489	0.817268	0.838933	0.114594	0.716081	0.387916	0.349705	0.374723	0.433204	0.589575	0.655372	0.744351	0.16525	0.387104
Clip1 -Neu	0.300996	0.902581	0.312278	0.14269	0.306547	0.557861	0.222681	0.672959	0.0874754	0.175885	0.36707	0.765656	0.411529	0.49918	0.310344	0.349818	0.455351	0.0752669	0.198121	0.0711042	0.905152	0.404761	0.803066	0.412862	0.974414	0.943915	0.54665	0.660396	0.792713	0.991115	0.63567	0.877811	0.54921	0.883037	0.677148	0.435701	0.9545	0.910678	0.73537	0.0424458	0.860366	0.165423	0.562158	0.637473	0.640808	0.957265	0.20341	0.845086	0.311478
Susd6 -Neu	0.964184	0.114116	0.874336	0.84311	0.554915	0.179511	0.720878	0.460655	0.60169	0.764103	0.34363	0.183361	0.351311	0.180471	0.456284	0.939197	0.684012	0.616577	0.339974	0.557959	0.942914	0.366461	0.00704407	0.620299	0.00916457	0.742057	0.847903	0.0834793	0.696292	0.952445	0.354863	0.876861	0.245275	0.328964	0.0721887	0.873452	0.513016	0.888372	0.039107	0.890819	0.139501	0.554768	0.0998478	0.328115	0.453431	0.371669	0.816677	0.0116516	0.458764
Picalm -Neu	0.697193	0.645455	0.283263	0.814471	0.123655	0.404982	0.66901	0.225116	0.673831	0.742533	0.851694	0.0112696	0.451104	0.0459364	0.982935	0.315763	0.614977	0.66602	0.443859	0.554017	0.431923	0.452857	0.199366	0.115188	0.360491	0.220404	0.452336	0.473981	0.251115	0.329874	0.00765604	0.432825	0.701764	0.0275964	0.0749782	0.44137	0.0904278	0.315245	0.401452	0.505935	0.0360629	0.82729	0.0840312	0.236113	0.242919	0.0522378	0.296793	0.172009	0.549554
Sgip1 -Neu	0.922949	0.884941	0.058392	0.706616	0.00262147	0.912044	0.841465	0.615164	0.377323	0.76497	0.640669	0.229373	0.975813	0.132135	0.496508	0.0874334	0.300748	0.360178	0.298452	0.274146	0.519614	0.976382	0.466327	0.0280637	0.693514	0.399962	0.77093	0.622183	0.513798	0.407269	0.114592	0.396516	0.727092	0.259755	0.275133	0.188886	0.298767	0.459867	0.605941	0.122905	0.309965	0.624555	0.21969	0.679739	0.648784	0.305793	0.0340744	0.460825	0.917655
Dgkh -Neu	0.644039	0.558114	0.0651203	0.952744	0.18048	0.943116	0.871018	0.487716	0.908262	0.932752	0.467028	0.447173	0.94607	0.484613	0.347679	0.0439451	0.0731449	0.880231	0.866868	0.782287	0.126996	0.932612	0.910362	0.103843	0.850259	0.161039	0.403304	0.785685	0.263471	0.0872973	0.249061	0.0442592	0.639487	0.32014	0.653765	0.027094	0.215747	0.141229	0.837653	0.351761	0.535744	0.718541	0.630189	0.648832	0.522996	0.313747	0.140541	0.868496	0.97734
Nrg1 -Neu	0.805451	0.514051	0.0426089	0.871973	0.183129	0.775063	0.94641	0.655056	0.799756	0.886961	0.327466	0.550015	0.869391	0.53683	0.221901	0.0226062	0.0245946	0.770404	0.812004	0.687439	0.217354	0.882152	0.997713	0.124953	0.754532	0.277614	0.556347	0.760432	0.402891	0.174835	0.327143	0.095892	0.66608	0.438805	0.734679	0.00105828	0.335546	0.248711	0.789159	0.252958	0.652406	0.54426	0.689573	0.822986	0.693668	0.441322	0.0983356	0.966647	0.835508
Apod -Neu	0.860853	0.0351575	0.568234	0.865597	0.893221	0.279079	0.812719	0.824524	0.756322	0.812836	0.147247	0.639462	0.47523	0.626415	0.172594	0.504799	0.215183	0.784279	0.559944	0.789709	0.480524	0.494761	0.240726	0.801627	0.105664	0.756354	0.816077	0.142954	0.85532	0.541008	0.893076	0.373232	0.200151	0.824004	0.438751	0.344908	0.970548	0.626622	0.132117	0.701144	0.551684	0.450403	0.478524	0.626533	0.798179	0.859843	0.652728	0.265804	0.542754
Samd12 -Neu	0.971697	0.165873	0.315074	0.71339	0.59521	0.318495	0.705734	0.892638	0.972979	0.682922	0.0748254	0.878129	0.464364	0.919076	0.0581202	0.26872	0.0681328	0.942388	0.855119	0.917233	0.431075	0.481107	0.459162	0.530429	0.265383	0.648349	0.832871	0.351272	0.781166	0.448068	0.851541	0.281102	0.391509	0.975514	0.696371	0.157379	0.807019	0.548703	0.336666	0.419215	0.769503	0.322016	0.758158	0.694875	0.857443	0.962181	0.373407	0.478292	0.489473
Ccdc85a -Neu	0.060935	0.427934	0.750312	0.218073	0.890152	0.737105	0.223495	0.287194	0.249111	0.235688	0.995288	0.766678	0.491148	0.96469	0.954104	0.692084	0.593242	0.265624	0.361343	0.347328	0.10485	0.471435	0.822463	0.720281	0.751714	0.198121	0.0641932	0.423108	0.16419	0.168393	0.682465	0.212949	0.204716	0.533439	0.954917	0.584633	0.358017	0.137742	0.532999	0.749489	0.769326	0.567288	0.878271	0.416677	0.292235	0.458644	0.920617	0.898429	0.422796
Cp -Neu	0.958813	0.0592223	0.839051	0.756494	0.827692	0.141167	0.665256	0.549246	0.742588	0.688266	0.175043	0.356255	0.313876	0.37706	0.25169	0.776184	0.430321	0.764471	0.485045	0.729279	0.768416	0.330627	0.0816315	0.894816	0.0118942	0.923976	0.927177	0.107236	0.839714	0.848841	0.58025	0.660932	0.245616	0.510532	0.214775	0.601438	0.70261	0.934106	0.0665541	0.852648	0.283524	0.409489	0.260268	0.382132	0.530855	0.544422	0.898133	0.0900971	0.399271
Mef2a -Neu	0.377958	0.940911	0.244113	0.175969	0.287774	0.484681	0.248836	0.695739	0.166326	0.201395	0.261779	0.796875	0.378446	0.549196	0.205213	0.270025	0.332933	0.149617	0.294412	0.139726	0.974165	0.37536	0.909601	0.371883	0.898095	0.975818	0.628524	0.804184	0.862983	0.882154	0.630159	0.750812	0.699569	0.876459	0.750927	0.329047	0.911176	0.988994	0.873565	0.0224357	0.902557	0.125016	0.635927	0.627502	0.66004	0.941417	0.156593	0.943693	0.291289
Prkcb -Neu	0.588106	0.122701	0.366604	0.895986	0.639421	0.586892	0.903524	0.784254	0.711189	0.92643	0.290637	0.993095	0.800801	0.92703	0.256145	0.306955	0.112903	0.741599	0.626331	0.79525	0.189191	0.821841	0.513598	0.519193	0.334525	0.394138	0.481622	0.264073	0.482416	0.228161	0.750187	0.118554	0.203662	0.783955	0.751492	0.1773	0.581913	0.292846	0.298638	0.65479	0.922119	0.658187	0.76726	0.990097	0.813497	0.742823	0.482071	0.559889	0.848023
Stard13 -Neu	0.543334	0.285123	0.777466	0.362771	0.945084	0.00953101	0.293316	0.293072	0.840581	0.309325	0.0781364	0.363069	0.0733263	0.515997	0.154715	0.741892	0.460879	0.821918	0.857165	0.878614	0.941503	0.082245	0.211984	0.938078	0.130624	0.681833	0.564357	0.382229	0.560164	0.904229	0.579861	0.879443	0.601338	0.418847	0.326802	0.623359	0.537131	0.793427	0.295818	0.589304	0.274706	0.136678	0.416339	0.163381	0.27032	0.414293	0.762103	0.189328	0.114717
Pkp4 -Neu	0.6336	0.286621	0.492509	0.627743	0.251244	0.637216	0.767189	0.771283	0.175603	0.706608	0.879627	0.24017	0.848078	0.086059	0.999296	0.56239	0.906923	0.179241	0.0412694	0.130778	0.920335	0.863082	0.138311	0.359806	0.242924	0.821135	0.866706	0.120203	0.875413	0.940699	0.290713	0.996675	0.181169	0.414406	0.109988	0.752211	0.591715	0.949857	0.128732	0.356084	0.26323	0.851061	0.0644299	0.695156	0.784984	0.488939	0.388272	0.165009	0.98688
Adam12 -Neu	0.667493	0.0237149	0.986677	0.837434	0.687486	0.40347	0.94058	0.825982	0.38346	0.910312	0.432094	0.412385	0.644245	0.307932	0.505044	0.909361	0.554404	0.403027	0.205486	0.386869	0.591219	0.664836	0.0961071	0.808738	0.0647187	0.893598	0.76042	0.00225708	0.92236	0.702495	0.59451	0.573724	0.0529512	0.626674	0.208042	0.710087	0.851119	0.746636	0.00747483	0.831347	0.371865	0.778435	0.203267	0.660803	0.817009	0.691076	0.898474	0.129711	0.759939
Rasal2 -Neu	0.363853	0.132775	0.52604	0.629161	0.784741	0.768495	0.649445	0.63227	0.468897	0.663641	0.499631	0.98874	0.980658	0.850845	0.470087	0.45853	0.258307	0.495837	0.43529	0.555874	0.130035	0.958039	0.521978	0.634036	0.384237	0.327747	0.313454	0.213103	0.372199	0.191598	0.787584	0.124876	0.103506	0.748956	0.728438	0.314628	0.533276	0.225127	0.274855	0.906877	0.953928	0.923632	0.70918	0.825485	0.65289	0.688224	0.673189	0.582129	0.911783
Slc24a3 -Neu	0.633623	0.223189	0.713446	0.426738	0.994034	0.0307088	0.361199	0.375066	0.893342	0.373176	0.0560675	0.410615	0.118249	0.540799	0.122619	0.672586	0.386741	0.87213	0.816179	0.917594	0.947681	0.129281	0.206331	0.996352	0.108168	0.785028	0.66619	0.330751	0.661375	0.98763	0.642622	0.773447	0.52526	0.490014	0.343316	0.545617	0.626179	0.901683	0.255554	0.577933	0.318054	0.159045	0.427861	0.228207	0.350289	0.491434	0.71471	0.191565	0.163077
Plxna2 -Neu	0.117777	0.483039	0.531334	0.320506	0.650546	0.72291	0.292437	0.220484	0.432638	0.322892	0.920125	0.585547	0.50321	0.819604	0.836091	0.482812	0.441426	0.452575	0.560578	0.552089	0.0249642	0.484505	0.963582	0.494062	0.840549	0.0840149	0.0460747	0.542338	0.0789073	0.058186	0.477644	0.0990545	0.306678	0.369827	0.863228	0.405187	0.211828	0.0412765	0.651884	0.973128	0.607464	0.674154	0.923408	0.35979	0.23345	0.309444	0.688541	0.962234	0.463976
Timp3 -Neu	0.557838	0.577945	0.446286	0.622109	0.257492	0.241109	0.485734	0.126596	0.835418	0.551137	0.646809	0.00895882	0.274245	0.0983765	0.806035	0.476979	0.784738	0.832291	0.561404	0.719244	0.443534	0.276259	0.160135	0.234476	0.277991	0.212653	0.362349	0.461905	0.204517	0.355762	0.0532295	0.498254	0.722227	0.0166943	0.0756282	0.600759	0.083146	0.3134	0.371445	0.718396	0.00739259	0.605389	0.111957	0.11403	0.135935	0.0294831	0.475591	0.125597	0.359689
Pard3 -Neu	0.744809	0.160275	0.925827	0.580739	0.761751	0.053747	0.483351	0.359169	0.885424	0.512557	0.163961	0.257017	0.177077	0.336583	0.259553	0.873536	0.533067	0.903506	0.592105	0.845476	0.984828	0.189788	0.077635	0.792651	0.0303874	0.716117	0.702015	0.201268	0.62582	0.943055	0.46377	0.853967	0.397424	0.363121	0.17718	0.714949	0.521665	0.850275	0.133636	0.822619	0.185775	0.307228	0.23954	0.219467	0.342636	0.382437	0.948321	0.068694	0.252989
Nr3c2 -Neu	0.229652	0.164221	0.851274	0.407556	0.902695	0.887961	0.462649	0.62596	0.206526	0.454669	0.742866	0.858228	0.836829	0.631839	0.747409	0.776236	0.539793	0.226147	0.193988	0.269906	0.234259	0.814259	0.446423	0.928879	0.390402	0.440255	0.282194	0.145307	0.429271	0.330571	0.996551	0.29908	0.029191	0.888061	0.581419	0.610036	0.667043	0.330295	0.219016	0.738369	0.839118	0.814539	0.528038	0.786861	0.632754	0.807958	0.983062	0.511652	0.735425
Gpcpd1 -Neu	0.336362	0.494479	0.997969	0.247215	0.777367	0.0167337	0.166522	0.106429	0.7359	0.195336	0.214443	0.247935	0.0153664	0.44725	0.318478	0.98181	0.724108	0.726018	0.94773	0.812369	0.629872	0.0180579	0.258896	0.727484	0.237227	0.403337	0.312627	0.546327	0.299889	0.597696	0.404662	0.804603	0.820529	0.238068	0.298896	0.88973	0.302137	0.496267	0.435178	0.683399	0.180086	0.150967	0.393417	0.0340513	0.0920063	0.219744	0.944292	0.216484	0.0491088
Fgfr2 -Neu	0.952368	0.0694274	0.638796	0.701628	0.964642	0.155247	0.637695	0.633329	0.86232	0.644818	0.0934213	0.514094	0.318685	0.552492	0.140108	0.58085	0.27557	0.888131	0.620295	0.871452	0.656885	0.335664	0.183468	0.900471	0.0650486	0.943062	0.984253	0.172558	0.948614	0.715224	0.764747	0.524005	0.287889	0.665776	0.358964	0.424681	0.853157	0.811828	0.136094	0.671255	0.423939	0.330969	0.415574	0.450011	0.607726	0.691139	0.695099	0.193955	0.383298
Ptn -Neu	0.986524	0.0408009	0.800692	0.798604	0.863693	0.170876	0.711936	0.608443	0.718041	0.731827	0.176688	0.399842	0.354241	0.406932	0.245355	0.735977	0.394659	0.741082	0.472831	0.713594	0.704912	0.371931	0.0978952	0.939387	0.0186907	0.989298	0.99039	0.0950184	0.90511	0.785002	0.628976	0.602003	0.215611	0.565172	0.242366	0.559914	0.764098	0.868712	0.0619033	0.845794	0.325744	0.433149	0.284164	0.43408	0.589085	0.60183	0.868508	0.110943	0.439681
Nebl -Neu	0.596715	0.872021	0.0923466	0.844407	0.093879	0.74189	0.727711	0.293941	0.831317	0.799686	0.750854	0.19441	0.684461	0.246939	0.599432	0.0918787	0.244291	0.810039	0.693096	0.694793	0.165532	0.67621	0.580795	0.0352792	0.803072	0.0917127	0.338264	0.911835	0.165605	0.0973061	0.0698522	0.122059	0.882783	0.113989	0.362222	0.135033	0.0718739	0.121132	0.841109	0.393936	0.259133	0.934884	0.356325	0.402167	0.323638	0.117828	0.152611	0.539014	0.745711
Nrg3 -Neu	0.505215	0.511605	0.32203	0.249401	0.511895	0.2028	0.265316	0.565502	0.470583	0.237995	0.036685	0.870656	0.202213	0.928354	0.0259731	0.312707	0.202367	0.446999	0.688043	0.453747	0.856755	0.207804	0.647805	0.544706	0.462003	0.999316	0.689426	0.735706	0.833489	0.821785	0.892941	0.632372	0.877994	0.882532	0.837119	0.277492	0.946232	0.945013	0.664088	0.161739	0.753467	0.0435502	0.947747	0.432424	0.528667	0.847919	0.282839	0.626055	0.17346
Ptprm -Neu	0.804154	0.0203187	0.60465	0.929093	0.932161	0.309784	0.871452	0.855741	0.69028	0.874113	0.1849	0.629772	0.518552	0.596586	0.21272	0.538066	0.240735	0.717783	0.502371	0.724332	0.460222	0.538802	0.226547	0.831524	0.100428	0.739758	0.773881	0.11376	0.82923	0.527832	0.877042	0.367535	0.160746	0.825024	0.419299	0.371409	0.962493	0.607125	0.109169	0.761714	0.547554	0.506917	0.451017	0.65776	0.831211	0.866457	0.698348	0.255352	0.593064
Atp1a2 -Neu	0.549153	0.580722	0.0975949	0.845451	0.199736	0.961997	0.762356	0.399197	0.984041	0.823812	0.554746	0.404043	0.840242	0.472755	0.430458	0.0751073	0.115435	0.957119	0.913404	0.852319	0.0846144	0.826361	0.871408	0.111865	0.898735	0.106142	0.319624	0.791989	0.193048	0.0489193	0.222513	0.0267647	0.618067	0.267154	0.622432	0.058777	0.161199	0.0902726	0.857034	0.427006	0.482988	0.826782	0.61243	0.555118	0.431861	0.254638	0.184935	0.823408	0.867746
Malat1 -Neu	0.531929	0.979988	0.175047	0.733188	0.121748	0.562707	0.607855	0.191617	0.863706	0.679847	0.939748	0.106268	0.521829	0.184263	0.780164	0.181916	0.383143	0.847049	0.673514	0.726215	0.195488	0.515794	0.444299	0.065476	0.641049	0.0737582	0.288279	0.791611	0.121258	0.122414	0.0295025	0.187713	0.970713	0.0417085	0.258031	0.247022	0.0255435	0.124012	0.707896	0.496865	0.151163	0.898359	0.26916	0.26927	0.215635	0.045054	0.23453	0.400424	0.589049
[truncated: 58 more columns]
