# Supplementary material for: Single Nuclei Transcriptomics Reveals Obesity-Induced Endothelial and Neurovascular Dysfunction: Implications for Cognitive Decline
Source: Int J Mol Sci. 2024 Oct 17;25(20):11169. doi: 10.3390/ijms252011169 (PMC11508525; doi:10.3390/ijms252011169)
Supplement: Supplementary file 1 [file ijms-25-11169-s001.zip › Data S3.xlsx]

## Sheet: Sheet1
Supplementaty data S3. snRNAseq data quality check:sequencing characteristics and alignment metrics.
Sequencing Characteristics	WT-1	WT-2	WT-3	WT-4	ob/ob-1	ob/ob-2	ob/ob-3	ob/ob-4
sequencing_saturation	0.4509	0.4494	0.4527	0.4528	0.4491	0.4588	0.4567	0.4511
bc1_Q30	0.9271	0.9273	0.9271	0.9267	0.9266	0.9267	0.927	0.9267
bc2_Q30	0.618	0.6157	0.6184	0.6247	0.6255	0.6237	0.6189	0.6241
bc3_Q30	0.9603	0.9604	0.9602	0.96	0.96	0.96	0.9602	0.96
polyN_Q30	0.9571	0.9572	0.957	0.9568	0.9568	0.9568	0.957	0.9568
cDNA_Q30	0.9469	0.947	0.9468	0.9465	0.9465	0.9466	0.9468	0.9466
Alignment metrics/Library Characteristics
tso_fraction_in_read1	0.4022	0.4022	0.4023	0.4025	0.4025	0.4024	0.4023	0.4024
valid_barcode_fraction	0.608	0.6081	0.608	0.6075	0.6075	0.6076	0.6079	0.6076
transcriptome_map_fraction	0.8274	0.8274	0.8274	0.8273	0.8273	0.8273	0.8274	0.8273
GRCm39_fraction_reads_in_cells	0.7665	0.8842	0.9038	0.8823	0.8771	0.9	0.8764	0.8836
GRCm39_fraction_tscp_in_cells	0.7511	0.8722	0.8923	0.8699	0.8645	0.8875	0.8631	0.8719
GRCm39_fraction_exonic	0.2068	0.152	0.1665	0.1536	0.1738	0.1715	0.1478	0.1585
cell_tscp_cutoff	1211.37	2102.69	1343.58	1514.23	1716.97	1558.23	1835.75	1765.99
cell_tscp_f01_slope	2.7714	6.7058	4.995	4.3595	5.356	4.4383	4.8589	6.2199
