# Supplementary material for: Single Nuclei Transcriptomics Reveals Obesity-Induced Endothelial and Neurovascular Dysfunction: Implications for Cognitive Decline
Source: Int J Mol Sci. 2024 Oct 17;25(20):11169. doi: 10.3390/ijms252011169 (PMC11508525; doi:10.3390/ijms252011169)
Supplement: Supplementary file 1 [file ijms-25-11169-s001.zip › Data S4.xlsx]

## Sheet: All markers_cell types
Supplementary data S4. Brain and immune system markers used to identify cell types.
avg_log2FC	pct.1	pct.2	p_val_adj	cluster	gene
4.5983	0.689	0.02	0	Endothelial cells	Flt1
4.23244	0.638	0.023	0	Endothelial cells	Slco1a4
4.00461	0.783	0.041	0	Endothelial cells	Ebf1
3.83954	0.601	0.033	0	Endothelial cells	Mecom
3.55504	0.613	0.124	0	Endothelial cells	Atp10a
3.47794	0.631	0.028	0	Endothelial cells	Slc6a20a
3.45046	0.584	0.01	0	Endothelial cells	Adgrl4
3.38648	0.681	0.124	0	Endothelial cells	Ccdc141
3.36351	0.814	0.396	0	Endothelial cells	mt-Rnr2
3.32655	0.363	0.075	0	Endothelial cells	Ranbp3l
3.27837	0.649	0.074	0	Endothelial cells	Cped1
3.25044	0.452	0.059	0	Endothelial cells	Atp13a5
3.24534	0.593	0.044	0	Endothelial cells	Ptprb
3.22286	0.898	0.751	0	Endothelial cells	Igf1r
3.19685	0.811	0.375	0	Endothelial cells	mt-Rnr1
3.17294	0.932	0.304	0	Endothelial cells	Utrn
3.15231	0.628	0.018	0	Endothelial cells	Adgrf5
3.0988	0.656	0.049	0	Endothelial cells	Colec12
3.08461	0.653	0.134	0	Endothelial cells	Tbc1d4
3.05866	0.665	0.086	0	Endothelial cells	Epas1
3.00596	0.761	0.044	0	Endothelial cells	Ahnak
2.95859	0.366	0.083	0	Endothelial cells	Slc7a11
2.92451	0.582	0.012	0	Endothelial cells	Abcb1a
2.88264	0.32	0.053	0	Endothelial cells	Bmp6
2.86499	0.541	0.033	0	Endothelial cells	Hmcn1
2.86178	0.999	0.999	0	Endothelial cells	Rn18s-rs5
2.86145	0.548	0.014	0	Endothelial cells	Rgs5
2.85656	0.834	0.268	0	Endothelial cells	Atp1a2
2.83305	0.807	0.138	0	Endothelial cells	Timp3
2.8203	0.939	0.316	0	Endothelial cells	9530026P05Rik
2.7954	0.829	0.101	0	Endothelial cells	Arhgap29
2.79351	0.653	0.255	0	Endothelial cells	Abcc4
2.75894	0.634	0.037	0	Endothelial cells	Lef1
2.70668	0.826	0.11	0	Endothelial cells	Tns1
2.6996	0.709	0.034	0	Endothelial cells	Cp
2.678	0.767	0.502	0	Endothelial cells	Gpcpd1
2.6747	0.323	0.068	0	Endothelial cells	Ptgds
2.65029	0.319	0.026	0	Endothelial cells	Lama1
2.62747	0.755	0.021	0	Endothelial cells	Rbpms
2.62089	0.718	0.058	0	Endothelial cells	Itih5
2.58357	0.853	0.475	0	Endothelial cells	Dlc1
2.52354	0.564	0.215	0	Endothelial cells	Sema3c
2.50174	0.623	0.038	0	Endothelial cells	Fli1
2.45479	0.576	0.119	0	Endothelial cells	Slco1c1
2.43416	0.562	0.057	0	Endothelial cells	Slc2a1
2.42865	0.677	0.033	0	Endothelial cells	Itga1
2.41048	0.908	0.846	0	Endothelial cells	Cmss1
2.40222	0.576	0.049	0	Endothelial cells	Fn1
2.36471	0.531	0.01	0	Endothelial cells	Cyyr1
2.35509	0.433	0.066	0	Endothelial cells	Apod
2.34064	0.705	0.028	0	Endothelial cells	Cgnl1
2.30704	0.639	0.143	0	Endothelial cells	Jcad
2.29518	0.62	0.04	0	Endothelial cells	Ets1
2.28875	0.698	0.062	0	Endothelial cells	Phldb2
2.27365	0.858	0.343	0	Endothelial cells	Rbms1
2.27228	0.582	0.157	0	Endothelial cells	Bsg
2.25015	0.534	0.06	0	Endothelial cells	Prkch
2.23881	0.473	0.093	0	Endothelial cells	Sned1
2.22672	0.501	0.006	0	Endothelial cells	Zfp366
2.21528	0.619	0.094	0	Endothelial cells	Abcg2
2.20315	0.721	0.246	0	Endothelial cells	Cald1
2.20096	0.475	0.146	0	Endothelial cells	4930594M22Rik
2.19012	0.829	0.371	0	Endothelial cells	Ptprm
2.18726	0.714	0.203	0	Endothelial cells	Heg1
2.18441	0.535	0.022	0	Endothelial cells	Tek
2.17486	0.961	0.891	0	Endothelial cells	Sptbn1
2.17024	0.736	0.207	0	Endothelial cells	Arhgap31
2.16733	0.79	0.381	0	Endothelial cells	Ptn
2.14462	0.327	0.007	0	Endothelial cells	Slc6a13
2.12503	0.788	0.189	0	Endothelial cells	Svil
2.11338	0.61	0.029	0	Endothelial cells	Lrrk1
2.10278	0.522	0.016	0	Endothelial cells	Paqr5
2.10107	0.532	0.027	0	Endothelial cells	Igfbp7
2.10067	0.601	0.142	0	Endothelial cells	Arhgap6
2.09086	0.721	0.109	0	Endothelial cells	Pdgfd
2.06857	0.537	0.148	0	Endothelial cells	Kitl
2.05568	0.901	0.838	0	Endothelial cells	Cdk8
2.0553	0.646	0.087	0	Endothelial cells	Dock6
2.05453	0.488	0.008	0	Endothelial cells	Xdh
2.02159	0.601	0.124	0	Endothelial cells	Myo1b
2.01087	0.455	0.118	0	Endothelial cells	Dcdc2a
2.00858	0.505	0.018	0	Endothelial cells	Nostrin
1.99992	0.622	0.028	0	Endothelial cells	Uaca
1.99569	0.469	0.027	0	Endothelial cells	Cfh
1.99184	0.523	0.019	0	Endothelial cells	Pecam1
1.97807	0.602	0.088	0	Endothelial cells	St3gal6
1.97254	0.512	0.053	0	Endothelial cells	Prom1
1.95972	0.622	0.158	0	Endothelial cells	Cobll1
1.95393	0.259	0.012	0	Endothelial cells	Aox3
1.9514	0.56	0.064	0	Endothelial cells	Apcdd1
1.93041	0.496	0.02	0	Endothelial cells	Cxcl12
1.90477	0.657	0.092	0	Endothelial cells	Gulp1
1.89629	0.316	0.043	0	Endothelial cells	Eya2
1.89215	0.733	0.19	0	Endothelial cells	Syne2
1.85037	0.579	0.157	0	Endothelial cells	Dach1
1.84526	0.595	0.133	0	Endothelial cells	Pld1
1.82814	0.542	0.009	0	Endothelial cells	Slc22a8
1.80246	0.528	0.02	0	Endothelial cells	Pltp
1.79999	0.492	0.026	0	Endothelial cells	Fgd5
1.79974	0.579	0.127	0	Endothelial cells	Mtus1
1.79417	0.481	0.064	0	Endothelial cells	Slc7a5
1.77208	0.597	0.228	0	Endothelial cells	Myo10
1.76765	0.513	0.01	0	Endothelial cells	Eng
1.75768	0.76	0.387	0	Endothelial cells	Plcb4
1.75258	0.577	0.119	0	Endothelial cells	Map3k20
1.73275	0.448	0.031	0	Endothelial cells	Slc16a12
1.7217	0.57	0.071	0	Endothelial cells	Lama4
1.71271	0.448	0.035	0	Endothelial cells	Adap2
1.70142	0.477	0.021	0	Endothelial cells	Erg
1.70026	0.588	0.095	0	Endothelial cells	Ptpn14
1.68648	0.82	0.316	0	Endothelial cells	Pard3b
1.68318	0.699	0.249	0	Endothelial cells	Lama2
1.68001	0.613	0.114	0	Endothelial cells	Rai14
1.67751	0.748	0.399	0	Endothelial cells	Mcc
1.67554	0.301	0.042	0	Endothelial cells	Gm8189
1.67435	0.572	0.027	0	Endothelial cells	Mill2
1.67183	0.628	0.192	0	Endothelial cells	Ppfibp1
1.66068	0.279	0.015	0	Endothelial cells	Col4a6
1.65539	0.34	0.006	0	Endothelial cells	Abcc9
1.6381	0.256	0.013	0	Endothelial cells	Slc13a3
1.63409	0.494	0.059	0	Endothelial cells	Pdgfrb
1.61765	0.652	0.185	0	Endothelial cells	Rin2
1.61607	0.35	0.007	0	Endothelial cells	Tbx3os1
1.58795	0.526	0.058	0	Endothelial cells	Akap12
1.5796	0.676	0.225	0	Endothelial cells	Pdlim5
1.57925	0.53	0.028	0	Endothelial cells	Fzd6
1.56603	0.511	0.13	0	Endothelial cells	Eogt
1.5641	0.492	0.049	0	Endothelial cells	2610307P16Rik
1.55296	0.391	0.086	0	Endothelial cells	Il34
1.54138	0.422	0.032	0	Endothelial cells	Lmntd1
1.53007	0.603	0.099	0	Endothelial cells	Wwtr1
1.51769	0.965	0.842	0	Endothelial cells	Foxp1
1.50968	0.689	0.212	0	Endothelial cells	Ccnd3
1.50568	0.323	0.017	0	Endothelial cells	C1qtnf7
1.50218	0.441	0.009	0	Endothelial cells	Emcn
1.49318	0.294	0.039	0	Endothelial cells	Col4a5
1.48943	0.419	0.012	0	Endothelial cells	Egflam
1.46363	0.457	0.045	0	Endothelial cells	Selenop
1.46316	0.628	0.174	0	Endothelial cells	Ctnna1
1.45544	0.292	0.053	0	Endothelial cells	Acss3
1.45052	0.44	0.012	0	Endothelial cells	Egfl7
1.44992	0.452	0.009	0	Endothelial cells	Hspa12b
1.44775	0.789	0.461	0	Endothelial cells	Akap13
1.44474	0.384	0.012	0	Endothelial cells	Irag1
1.44367	0.662	0.172	0	Endothelial cells	Nxn
1.43551	0.648	0.185	0	Endothelial cells	Gab1
1.43542	0.434	0.011	0	Endothelial cells	Lamc3
1.43106	0.482	0.024	0	Endothelial cells	Rcsd1
1.42916	0.468	0.036	0	Endothelial cells	Dab2
1.42774	0.502	0.088	0	Endothelial cells	Atp10d
1.41803	0.297	0.012	0	Endothelial cells	Col1a2
1.41414	0.613	0.246	0	Endothelial cells	Wasf2
1.41111	0.553	0.147	0	Endothelial cells	Shroom2
1.40592	0.375	0.065	0	Endothelial cells	Mrc2
1.40211	0.486	0.102	0	Endothelial cells	Rgs12
1.40163	0.425	0.026	0	Endothelial cells	Megf6
1.399	0.535	0.079	0	Endothelial cells	Clic4
1.39649	0.406	0.028	0	Endothelial cells	Mylk
1.38625	0.479	0.006	0	Endothelial cells	Cdh5
1.36359	0.394	0.007	0	Endothelial cells	Nid1
1.36305	0.462	0.074	0	Endothelial cells	Ndrg1
1.36298	0.444	0.054	0	Endothelial cells	Rasgrp3
1.36226	0.338	0.006	0	Endothelial cells	Vwf
1.34472	0.454	0.009	0	Endothelial cells	Sp100
1.34156	0.546	0.079	0	Endothelial cells	Sparc
1.34129	0.353	0.006	0	Endothelial cells	Carmn
1.33989	0.488	0.129	0	Endothelial cells	Cpq
1.33943	0.486	0.155	0	Endothelial cells	Polk
1.33431	0.545	0.152	0	Endothelial cells	Lima1
1.33007	0.434	0.053	0	Endothelial cells	Podxl
1.32873	0.421	0.01	0	Endothelial cells	Gjc1
1.32754	0.441	0.053	0	Endothelial cells	Kank3
1.32734	0.321	0.018	0	Endothelial cells	Notch3
1.3233	0.452	0.053	0	Endothelial cells	Elk3
1.31894	0.39	0.091	0	Endothelial cells	Kirrel
1.31548	0.31	0.014	0	Endothelial cells	Slc38a11
1.29788	0.412	0.024	0	Endothelial cells	Clic5
1.29678	0.723	0.297	0	Endothelial cells	Itpr2
1.29633	0.517	0.145	0	Endothelial cells	Gbe1
1.2938	0.474	0.08	0	Endothelial cells	Afap1l2
1.28487	0.465	0.067	0	Endothelial cells	Crybg3
1.28412	0.443	0.037	0	Endothelial cells	Gm49417
1.27485	0.451	0.094	0	Endothelial cells	Rhobtb1
1.27451	0.442	0.038	0	Endothelial cells	Acacb
1.2742	0.476	0.055	0	Endothelial cells	Cast
1.27418	0.502	0.111	0	Endothelial cells	Tcf7l1
1.26906	0.458	0.022	0	Endothelial cells	Anxa3
1.2667	0.452	0.071	0	Endothelial cells	Rnf213
1.26064	0.443	0.026	0	Endothelial cells	Tns2
1.25316	0.661	0.221	0	Endothelial cells	Epb41l2
1.22434	0.44	0.081	0	Endothelial cells	Afap1l1
1.22368	0.449	0.115	0	Endothelial cells	Parvb
1.21714	0.437	0.029	0	Endothelial cells	Rin3
1.21384	0.371	0.016	0	Endothelial cells	Acer2
1.20294	0.421	0.042	0	Endothelial cells	Nkd1
1.20093	0.484	0.076	0	Endothelial cells	Tgfbr2
1.20029	0.389	0.004	0	Endothelial cells	Nos3
1.19119	0.514	0.131	0	Endothelial cells	Map3k1
1.18719	0.787	0.309	0	Endothelial cells	Dock1
1.18226	0.456	0.082	0	Endothelial cells	Mob3b
1.18194	0.406	0.02	0	Endothelial cells	Hspg2
1.18053	0.263	0.016	0	Endothelial cells	Morrbid
1.18002	0.47	0.073	0	Endothelial cells	Rbms2
1.17642	0.361	0.046	0	Endothelial cells	Ston1
1.16211	0.443	0.075	0	Endothelial cells	Rgs3
1.16184	0.427	0.067	0	Endothelial cells	Synm
1.16161	0.414	0.095	0	Endothelial cells	Pdgfb
1.16122	0.388	0.052	0	Endothelial cells	Net1
1.15626	0.418	0.082	0	Endothelial cells	Ocln
1.14546	0.443	0.071	0	Endothelial cells	Adgra2
1.14144	0.45	0.086	0	Endothelial cells	Rhoj
1.13917	0.304	0.04	0	Endothelial cells	Ddr2
1.13621	0.39	0.007	0	Endothelial cells	Pear1
1.13619	0.303	0.029	0	Endothelial cells	Zic4
1.13574	0.477	0.088	0	Endothelial cells	Sorbs3
1.12678	0.398	0.016	0	Endothelial cells	Osmr
1.12088	0.419	0.079	0	Endothelial cells	Stard8
1.12033	0.595	0.17	0	Endothelial cells	Tcf7l2
1.12001	0.378	0.011	0	Endothelial cells	Adgre5
1.11492	0.323	0.025	0	Endothelial cells	Zic1
1.10487	0.38	0.007	0	Endothelial cells	A4galt
1.10132	0.471	0.108	0	Endothelial cells	Cdc14a
1.09604	0.397	0.036	0	Endothelial cells	Nfkbia
1.08962	0.289	0.022	0	Endothelial cells	Fmo1
1.08097	0.645	0.212	0	Endothelial cells	Neat1
1.08073	0.4	0.077	0	Endothelial cells	Calcrl
1.08011	0.266	0.035	0	Endothelial cells	Ano1
1.07661	0.338	0.06	0	Endothelial cells	Nr2f2
1.07653	0.384	0.044	0	Endothelial cells	Lims2
1.06694	0.413	0.089	0	Endothelial cells	Rassf3
1.06598	0.403	0.08	0	Endothelial cells	Lnx2
1.06323	0.353	0.016	0	Endothelial cells	Hmgcs2
1.05945	0.36	0.008	0	Endothelial cells	Flvcr2
1.05639	0.255	0.04	0	Endothelial cells	Lepr
1.05636	0.355	0.035	0	Endothelial cells	Ddc
1.05403	0.412	0.055	0	Endothelial cells	Jam2
1.05064	0.348	0.008	0	Endothelial cells	Kdr
1.04792	0.397	0.028	0	Endothelial cells	Msn
1.03747	0.423	0.085	0	Endothelial cells	Plscr4
1.02602	0.385	0.034	0	Endothelial cells	Slco2b1
1.01095	0.301	0.003	0	Endothelial cells	Vtn
1.00108	0.369	0.003	0	Endothelial cells	Acvrl1
0.999876	0.443	0.114	0	Endothelial cells	Elf1
0.999566	0.371	0.057	0	Endothelial cells	Pde5a
0.985978	0.36	0.009	0	Endothelial cells	Notch4
0.980192	0.354	0.026	0	Endothelial cells	Slc9a3r2
0.978668	0.305	0.056	0	Endothelial cells	Myof
0.974274	0.378	0.044	0	Endothelial cells	S1pr1
0.969344	0.319	0.002	0	Endothelial cells	Galnt15
0.963881	0.364	0.078	0	Endothelial cells	Pir
0.950511	0.338	0.007	0	Endothelial cells	Esam
0.950173	0.339	0.035	0	Endothelial cells	Pgm5
0.94724	0.355	0.037	0	Endothelial cells	Sik1
0.941326	0.341	0.009	0	Endothelial cells	Tmem204
0.936355	0.344	0.026	0	Endothelial cells	Smtn
0.929983	0.352	0.028	0	Endothelial cells	Thsd1
0.928194	0.288	0.025	0	Endothelial cells	Ndnf
0.914034	0.323	0.005	0	Endothelial cells	Nes
0.908175	0.267	0.028	0	Endothelial cells	Tec
0.906262	0.332	0.024	0	Endothelial cells	Kank2
0.905642	0.31	0.002	0	Endothelial cells	Slfn5
0.887646	0.313	0.001	0	Endothelial cells	Cldn5
0.886669	0.31	0.001	0	Endothelial cells	Robo4
0.884358	0.343	0.037	0	Endothelial cells	Rasgrp2
0.883475	0.329	0.002	0	Endothelial cells	Ccm2l
0.882949	0.334	0.039	0	Endothelial cells	Tpm4
0.870046	0.304	0.005	0	Endothelial cells	1700018A04Rik
0.868362	0.4	0.091	0	Endothelial cells	Amotl1
0.864466	0.316	0.004	0	Endothelial cells	Fas
0.863476	0.36	0.077	0	Endothelial cells	Entpd1
0.860293	0.307	0.001	0	Endothelial cells	Dipk2b
0.857378	0.298	0.001	0	Endothelial cells	Tie1
0.85714	0.319	0.009	0	Endothelial cells	Rasip1
0.856274	0.342	0.033	0	Endothelial cells	Sox13
0.851176	0.317	0.006	0	Endothelial cells	Itm2a
0.850407	0.385	0.066	0	Endothelial cells	Parp4
0.847601	0.419	0.094	0	Endothelial cells	Notch1
0.830056	0.298	0.002	0	Endothelial cells	Ushbp1
0.829721	0.308	0.016	0	Endothelial cells	Arap3
0.828359	0.358	0.052	0	Endothelial cells	Lrp5
0.824216	0.299	0.012	0	Endothelial cells	Cd59a
0.824028	0.293	0.019	0	Endothelial cells	Zic2
0.821215	0.341	0.065	0	Endothelial cells	Spata6
0.820413	0.293	0.019	0	Endothelial cells	Ddx60
0.816158	0.502	0.132	0	Endothelial cells	Pde8a
0.814544	0.302	0.048	0	Endothelial cells	Ntn1
0.812756	0.313	0.029	0	Endothelial cells	Cavin2
0.810022	0.284	0.051	0	Endothelial cells	Dysf
0.809331	0.335	0.05	0	Endothelial cells	Cdc42ep4
0.808381	0.332	0.043	0	Endothelial cells	Fmnl3
0.805335	0.3	0.004	0	Endothelial cells	Clec2d
0.795036	0.374	0.065	0	Endothelial cells	Lyn
0.793749	0.294	0.004	0	Endothelial cells	Cavin1
0.785341	0.259	0.023	0	Endothelial cells	Smad6
0.783324	0.288	0.003	0	Endothelial cells	Slc19a3
0.779484	0.357	0.057	0	Endothelial cells	Swap70
0.777771	0.264	0.004	0	Endothelial cells	Foxc1
0.776794	0.305	0.033	0	Endothelial cells	Pcp4l1
0.774913	0.36	0.058	0	Endothelial cells	Slc38a3
0.771203	0.284	0.004	0	Endothelial cells	Ly75
0.768762	0.335	0.055	0	Endothelial cells	Acadl
0.764055	0.371	0.075	0	Endothelial cells	Prkd3
0.761081	0.274	0.001	0	Endothelial cells	Ly6c1
0.752391	0.35	0.051	0	Endothelial cells	Cpt1a
0.752215	0.31	0.031	0	Endothelial cells	Sgms2
0.740955	0.272	0.022	0	Endothelial cells	Ifih1
0.73771	0.283	0.027	0	Endothelial cells	Zc3hav1
0.718799	0.27	0.007	0	Endothelial cells	Rab11fip1
0.715962	0.276	0.039	0	Endothelial cells	Amotl2
0.704199	0.283	0.007	0	Endothelial cells	Lsr
0.703864	0.274	0.011	0	Endothelial cells	Slc40a1
0.694973	0.304	0.055	0	Endothelial cells	Klf6
0.694843	0.279	0.031	0	Endothelial cells	Lama5
0.692197	0.272	0.015	0	Endothelial cells	Slc16a9
0.689578	0.257	0.014	0	Endothelial cells	Cmtm8
0.68564	0.268	0.002	0	Endothelial cells	Flt4
0.682156	0.282	0.045	0	Endothelial cells	Jag1
0.677037	0.261	0.003	0	Endothelial cells	Klf2
0.663689	0.281	0.019	0	Endothelial cells	mt-Co1
0.662959	0.261	0.018	0	Endothelial cells	Txnip
0.66139	0.255	0.009	0	Endothelial cells	Fzd4
0.653871	0.278	0.02	0	Endothelial cells	Trim56
0.650744	0.257	0.01	0	Endothelial cells	C130074G19Rik
0.626072	0.255	0.019	0	Endothelial cells	Il10rb
0.609931	0.335	0.066	0	Endothelial cells	Mal
0.609718	0.261	0.043	0	Endothelial cells	Nfe2l2
0.609265	0.257	0.013	0	Endothelial cells	Trim25
0.607297	0.256	0.016	0	Endothelial cells	mt-Cytb
0.59798	0.254	0.033	0	Endothelial cells	Arhgap27
0.560829	0.252	0.032	0	Endothelial cells	Zfp36l1
-1.12065	0.83	0.952	0	Endothelial cells	Nbea
-1.24006	0.461	0.887	0	Endothelial cells	Srgap3
-1.24262	0.267	0.805	0	Endothelial cells	Kif1a
-1.27711	0.491	0.879	0	Endothelial cells	Tanc2
-1.28702	0.6	0.932	0	Endothelial cells	Nav2
-1.31548	0.369	0.826	0	Endothelial cells	Pde4dip
-1.34164	0.622	0.939	0	Endothelial cells	Cadm1
-1.35182	0.856	0.994	0	Endothelial cells	Magi2
-1.35931	0.379	0.83	0	Endothelial cells	Ahi1
-1.40064	0.304	0.82	0	Endothelial cells	Astn1
-1.41333	0.31	0.854	0	Endothelial cells	Mapt
-1.41984	0.302	0.79	0	Endothelial cells	Unc80
-1.45444	0.388	0.832	0	Endothelial cells	Rims2
-1.46765	0.755	0.917	0	Endothelial cells	Prkce
-1.47778	0.384	0.88	0	Endothelial cells	Akap6
-1.48952	0.436	0.865	0	Endothelial cells	Pclo
-1.50643	0.354	0.805	0	Endothelial cells	Dok6
-1.51149	0.65	0.933	0	Endothelial cells	Macrod2
-1.52481	0.536	0.881	0	Endothelial cells	Fgf12
-1.52699	0.352	0.864	0	Endothelial cells	Trim9
-1.53	0.202	0.751	0	Endothelial cells	Grin1
-1.53275	0.406	0.886	0	Endothelial cells	Ntrk2
-1.53585	0.308	0.816	0	Endothelial cells	Syn2
-1.53596	0.465	0.939	0	Endothelial cells	Ncam1
-1.5392	0.442	0.86	0	Endothelial cells	Cttnbp2
-1.53926	0.282	0.826	0	Endothelial cells	Nfasc
-1.54238	0.36	0.864	0	Endothelial cells	Dock3
-1.54406	0.371	0.86	0	Endothelial cells	Cntn1
-1.5493	0.28	0.815	0	Endothelial cells	Apba2
-1.55685	0.949	0.982	0	Endothelial cells	Celf2
-1.557	0.835	0.948	0	Endothelial cells	Kalrn
-1.55775	0.575	0.902	0	Endothelial cells	Ccser1
-1.56266	0.319	0.816	0	Endothelial cells	Adcy2
-1.56936	0.256	0.769	0	Endothelial cells	Shank2
-1.57038	0.358	0.805	0	Endothelial cells	Gpr158
-1.58198	0.389	0.815	0	Endothelial cells	Stxbp5l
-1.58329	0.224	0.751	0	Endothelial cells	Rimbp2
-1.58434	0.511	0.923	0	Endothelial cells	Gabrb1
-1.59183	0.5	0.904	0	Endothelial cells	Mapk10
-1.59425	0.302	0.825	0	Endothelial cells	Tmem132b
-1.60322	0.935	0.973	0	Endothelial cells	Rbfox1
-1.60533	0.4	0.883	0	Endothelial cells	Nrcam
-1.61037	0.242	0.784	0	Endothelial cells	Ksr2
-1.61625	0.282	0.804	0	Endothelial cells	Unc79
-1.61654	0.267	0.8	0	Endothelial cells	Scn8a
-1.61657	0.711	0.948	0	Endothelial cells	Frmd4a
-1.62102	0.954	0.993	0	Endothelial cells	Lsamp
-1.64675	0.44	0.905	0	Endothelial cells	Dclk1
-1.67834	0.428	0.92	0	Endothelial cells	Otud7a
-1.67977	0.338	0.859	0	Endothelial cells	Atp2b2
-1.68189	0.42	0.868	0	Endothelial cells	Rgs7
-1.68713	0.255	0.77	0	Endothelial cells	Camk2b
-1.7006	0.399	0.882	0	Endothelial cells	Grid1
-1.70521	0.46	0.896	0	Endothelial cells	Enox1
-1.73246	0.266	0.78	0	Endothelial cells	Sez6l
-1.73771	0.279	0.763	0	Endothelial cells	Kcnj6
-1.75828	0.355	0.809	0	Endothelial cells	Rasgrf1
-1.75915	0.824	0.989	0	Endothelial cells	Pcdh9
-1.75981	0.548	0.937	0	Endothelial cells	Grik2
-1.76042	0.581	0.954	0	Endothelial cells	Ctnnd2
-1.76339	0.622	0.974	0	Endothelial cells	Mdga2
-1.77501	0.44	0.853	0	Endothelial cells	Sntg1
-1.77546	0.387	0.801	0	Endothelial cells	Nell2
-1.78876	0.579	0.953	0	Endothelial cells	Ctnna2
-1.79148	0.476	0.888	0	Endothelial cells	Cadps
-1.79241	0.48	0.917	0	Endothelial cells	Kcnq3
-1.79325	0.489	0.846	0	Endothelial cells	Plxna4
-1.79953	0.434	0.835	0	Endothelial cells	St6galnac5
-1.80107	0.46	0.897	0	Endothelial cells	Dgki
-1.80788	0.511	0.883	0	Endothelial cells	Xkr4
-1.80923	0.582	0.933	0	Endothelial cells	Il1rapl1
-1.81275	0.535	0.887	0	Endothelial cells	Slc24a2
-1.81626	0.841	0.966	0	Endothelial cells	Ptprd
-1.83042	0.816	0.976	0	Endothelial cells	Nrxn1
-1.8382	0.43	0.838	0	Endothelial cells	Lrfn5
-1.83944	0.523	0.875	0	Endothelial cells	Rims1
-1.8409	0.453	0.83	0	Endothelial cells	Kctd16
-1.84303	0.517	0.874	0	Endothelial cells	Ppfia2
-1.8437	0.436	0.851	0	Endothelial cells	Myt1l
-1.84655	0.312	0.822	0	Endothelial cells	Gabbr2
-1.85387	0.537	0.912	0	Endothelial cells	Csmd3
-1.85541	0.603	0.946	0	Endothelial cells	Negr1
-1.85944	0.764	0.941	0	Endothelial cells	Nalf1
-1.86468	0.434	0.822	0	Endothelial cells	Arpp21
-1.87154	0.723	0.968	0	Endothelial cells	Adgrb3
-1.87194	0.365	0.813	0	Endothelial cells	Camk2a
-1.87355	0.616	0.936	0	Endothelial cells	Kcnma1
-1.88265	0.471	0.866	0	Endothelial cells	Gabrb3
-1.88559	0.64	0.924	0	Endothelial cells	Asic2
-1.89198	0.338	0.837	0	Endothelial cells	Csmd2
-1.89787	0.386	0.828	0	Endothelial cells	Celf4
-1.899	0.721	0.945	0	Endothelial cells	Fgf14
-1.92408	0.76	0.985	0	Endothelial cells	Cadm2
-1.94498	0.44	0.848	0	Endothelial cells	Ptprn2
-1.95507	0.451	0.847	0	Endothelial cells	Tnr
-1.95678	0.561	0.89	0	Endothelial cells	Lrrc7
-1.96086	0.66	0.911	0	Endothelial cells	Erc2
-1.97447	0.715	0.942	0	Endothelial cells	Nkain2
-1.98184	0.726	0.971	0	Endothelial cells	Lrp1b
-1.98422	0.577	0.91	0	Endothelial cells	Nav3
-1.98612	0.398	0.855	0	Endothelial cells	Dscaml1
-1.98764	0.758	0.975	0	Endothelial cells	Nlgn1
-1.99372	0.556	0.885	0	Endothelial cells	Snhg14
-1.99403	0.535	0.934	0	Endothelial cells	Gria2
-2.00103	0.603	0.933	0	Endothelial cells	Ank3
-2.01274	0.634	0.911	0	Endothelial cells	Grm5
-2.02013	0.459	0.848	0	Endothelial cells	Dscam
-2.02574	0.512	0.867	0	Endothelial cells	Ryr2
-2.0258	0.679	0.927	0	Endothelial cells	Kcnd2
-2.06172	0.575	0.904	0	Endothelial cells	Grin2b
-2.06558	0.381	0.835	0	Endothelial cells	Rbfox3
-2.09672	0.545	0.84	0	Endothelial cells	Slit3
-2.09969	0.832	0.956	0	Endothelial cells	Nrg3
-2.10779	0.694	0.918	0	Endothelial cells	Syt1
-2.12739	0.875	0.982	0	Endothelial cells	Dlg2
-2.12787	0.6	0.888	0	Endothelial cells	Dlgap2
-2.14169	0.509	0.882	0	Endothelial cells	Dpp6
-2.16918	0.903	0.967	0	Endothelial cells	Meg3
-2.17587	0.83	0.957	0	Endothelial cells	Opcml
-2.20708	0.863	0.973	0	Endothelial cells	Csmd1
-2.22623	0.689	0.938	0	Endothelial cells	Anks1b
-2.22885	0.767	0.965	0	Endothelial cells	Dlgap1
-2.2566	0.731	0.957	0	Endothelial cells	Dab1
-2.26284	0.807	0.94	0	Endothelial cells	Tenm2
-2.28584	0.721	0.907	0	Endothelial cells	Grin2a
-2.31553	0.722	0.923	0	Endothelial cells	Gria1
-1.41114	0.339	0.796	0	Endothelial cells	Cdr1os
-1.33089	0.258	0.771	0	Endothelial cells	Amph
0.80509	0.322	0.067	0	Endothelial cells	Trp53inp1
1.17873	0.514	0.161	0	Endothelial cells	Myo1e
-1.28284	0.309	0.835	0	Endothelial cells	Fmn2
-1.68374	0.332	0.783	0	Endothelial cells	Pcsk2
1.38625	0.475	0.146	0	Endothelial cells	Itga6
-1.82246	0.429	0.824	0	Endothelial cells	Marchf1
-1.46574	0.489	0.845	0	Endothelial cells	Cacna1a
0.602552	0.276	0.05	0	Endothelial cells	Il17rd
-1.31896	0.412	0.849	0	Endothelial cells	Mical2
-1.99367	0.498	0.837	0	Endothelial cells	Clstn2
1.13336	0.801	0.441	0	Endothelial cells	Prex2
1.7975	0.498	0.176	0	Endothelial cells	Slc7a1
-2.10432	0.917	0.967	0	Endothelial cells	Kcnip4
-1.43791	0.362	0.794	0	Endothelial cells	Snap25
-1.96823	0.615	0.87	0	Endothelial cells	Epha6
1.22996	0.443	0.13	0	Endothelial cells	Rnf144b
-1.77896	0.505	0.845	0	Endothelial cells	Ralyl
-1.54911	0.397	0.811	0	Endothelial cells	Brinp1
0.997003	0.455	0.128	0	Endothelial cells	Gatm
1.93837	0.731	0.441	0	Endothelial cells	Hip1
-1.29124	0.184	0.717	0	Endothelial cells	Sptbn4
-1.26402	0.406	0.866	0	Endothelial cells	Gpm6a
-1.3581	0.187	0.721	0	Endothelial cells	Trank1
-1.38309	0.408	0.852	0	Endothelial cells	Trim2
-1.73996	0.573	0.929	0	Endothelial cells	Lrrc4c
1.0905	0.665	0.255	0	Endothelial cells	Plekhg1
0.890423	0.435	0.12	0	Endothelial cells	Phactr4
-1.20251	0.177	0.713	0	Endothelial cells	Elavl3
1.18473	0.553	0.195	0	Endothelial cells	Nek7
-1.71605	0.292	0.762	0	Endothelial cells	Slc35f3
-1.44664	0.511	0.836	0	Endothelial cells	Msra
-2.01542	0.844	0.945	0	Endothelial cells	Nrxn3
1.03903	0.403	0.109	0	Endothelial cells	Hpcal1
2.23645	0.839	0.737	0	Endothelial cells	Lars2
-1.43934	0.221	0.732	0	Endothelial cells	Add2
-1.51353	0.31	0.762	0	Endothelial cells	Fam135b
1.49932	0.89	0.872	0	Endothelial cells	Tjp1
-1.55399	0.426	0.823	0	Endothelial cells	Tmem178b
-1.0337	0.514	0.891	0	Endothelial cells	Map2
-1.65712	0.35	0.776	0	Endothelial cells	5730522E02Rik
-1.19113	0.238	0.742	0	Endothelial cells	Jakmip2
-1.70173	0.359	0.785	0	Endothelial cells	Kcnb2
0.959604	0.437	0.129	0	Endothelial cells	Gnai2
1.92675	0.584	0.215	0	Endothelial cells	Lrmda
1.60211	0.526	0.188	0	Endothelial cells	Airn
-1.77667	0.353	0.768	0	Endothelial cells	Dgkg
1.0532	0.606	0.21	0	Endothelial cells	Glul
2.09663	0.573	0.261	0	Endothelial cells	Slc39a10
-1.57877	0.377	0.782	0	Endothelial cells	Gm26871
-1.24843	0.292	0.761	0	Endothelial cells	Scn2a
-1.30949	0.208	0.723	0	Endothelial cells	Atp1a3
-1.4573	0.334	0.783	0	Endothelial cells	Epha5
-1.60566	0.324	0.758	0	Endothelial cells	Fam189a1
-1.20266	0.317	0.793	0	Endothelial cells	Eml5
-1.21016	0.262	0.769	0	Endothelial cells	C130071C03Rik
-1.46502	0.449	0.814	0	Endothelial cells	Cnksr2
-1.63094	0.551	0.836	0	Endothelial cells	Cacna1e
-1.14098	0.268	0.779	0	Endothelial cells	Kif21a
1.50346	0.573	0.231	0	Endothelial cells	Plekhh2
1.24055	0.875	0.725	0	Endothelial cells	Pard3
-1.21342	0.177	0.696	0	Endothelial cells	Unc13a
-1.57333	0.406	0.831	0	Endothelial cells	Ncam2
-2.01862	0.449	0.812	0	Endothelial cells	Egfem1
-1.16832	0.177	0.691	0	Endothelial cells	Ppp2r2c
-1.21908	0.211	0.714	0	Endothelial cells	Dnm1
-1.31786	0.21	0.704	0	Endothelial cells	Cacna1b
-1.46387	0.338	0.791	0	Endothelial cells	Cacnb4
-1.24111	0.205	0.713	0	Endothelial cells	Bsn
1.73685	0.833	0.706	0	Endothelial cells	Plxna2
-1.3111	0.284	0.748	0	Endothelial cells	Pak3
1.06377	0.906	0.821	0	Endothelial cells	Tcf12
1.33884	0.536	0.212	0	Endothelial cells	Actb
-1.23133	0.214	0.719	0	Endothelial cells	Ablim2
-1.20638	0.273	0.768	0	Endothelial cells	Nol4
-1.231	0.301	0.777	0	Endothelial cells	Rtn1
-1.52631	0.355	0.794	0	Endothelial cells	Fat3
1.34059	0.765	0.438	0	Endothelial cells	Stard13
-1.1205	0.34	0.822	0	Endothelial cells	Ppp1r9a
1.21517	0.454	0.142	0	Endothelial cells	Wls
-1.62931	0.403	0.827	0	Endothelial cells	Tmeff2
-1.32805	0.252	0.733	0	Endothelial cells	Shank1
-1.38869	0.315	0.764	0	Endothelial cells	Kcnj3
-1.27937	0.168	0.669	0	Endothelial cells	Miat
-2.0306	0.554	0.875	0	Endothelial cells	Kirrel3
-1.1881	0.181	0.682	0	Endothelial cells	Kcnq2
0.914964	0.423	0.126	0	Endothelial cells	Lats2
0.989751	0.417	0.122	0	Endothelial cells	Lhfpl2
-1.73828	0.369	0.758	0	Endothelial cells	B230303A05Rik
-1.2576	0.327	0.783	0	Endothelial cells	Arhgap39
-1.19278	0.193	0.703	0	Endothelial cells	Adgrb1
-1.31764	0.219	0.714	0	Endothelial cells	Osbp2
-1.36646	0.257	0.729	0	Endothelial cells	Sh3gl2
-1.10185	0.332	0.8	0	Endothelial cells	Adam22
-1.48257	0.202	0.692	0	Endothelial cells	Ptk2b
-1.17636	0.252	0.759	0	Endothelial cells	Phactr3
-1.1473	0.198	0.694	0	Endothelial cells	Pacsin1
1.40269	0.294	0.065	0	Endothelial cells	Lpar1
1.31657	0.492	0.182	0	Endothelial cells	Gcnt2
-1.61845	0.203	0.684	0	Endothelial cells	Slit1
-1.14498	0.505	0.884	0	Endothelial cells	Hivep3
-1.60136	0.34	0.751	0	Endothelial cells	Rian
-1.26126	0.302	0.764	0	Endothelial cells	Slc4a10
1.53294	0.652	0.358	0	Endothelial cells	Extl3
-1.24347	0.301	0.771	0	Endothelial cells	Tafa5
1.64204	0.539	0.214	0	Endothelial cells	Chn2
0.561293	0.255	0.05	0	Endothelial cells	Aqp11
1.42009	0.622	0.28	0	Endothelial cells	Fbxl7
0.541552	0.8	0.38	0	Endothelial cells	Tshz2
0.708647	0.305	0.069	0	Endothelial cells	Limd1
-1.34019	0.316	0.754	0	Endothelial cells	Gabra2
1.13869	0.768	0.435	0	Endothelial cells	Sash1
-1.82338	0.305	0.734	0	Endothelial cells	Grik4
-1.14468	0.159	0.657	0	Endothelial cells	Rasgef1a
-1.2729	0.337	0.763	0	Endothelial cells	Dync1i1
1.15932	0.634	0.293	0	Endothelial cells	Aff1
-1.10833	0.207	0.692	0	Endothelial cells	Snap91
0.927962	0.338	0.087	0	Endothelial cells	Sgpp2
0.699681	0.259	0.052	0	Endothelial cells	Ecm2
0.887484	0.33	0.083	0	Endothelial cells	Pald1
1.37254	0.485	0.184	0	Endothelial cells	Plat
-1.66604	0.492	0.813	0	Endothelial cells	Cacna2d3
1.26029	0.525	0.216	0	Endothelial cells	Golim4
-1.78941	0.406	0.774	0	Endothelial cells	Ryr3
-2.147	0.76	0.912	0	Endothelial cells	Lrrtm4
0.825454	0.362	0.098	0	Endothelial cells	Ptma
-1.05785	0.137	0.63	0	Endothelial cells	Celf5
-1.7568	0.505	0.81	0	Endothelial cells	Cdh12
-1.70084	0.485	0.818	0	Endothelial cells	Slc8a1
-1.33157	0.239	0.709	0	Endothelial cells	Sh3rf3
-1.03777	0.181	0.672	0	Endothelial cells	Snph
-1.27217	0.211	0.681	0	Endothelial cells	Lrfn2
-1.20048	0.397	0.857	0	Endothelial cells	Gpm6b
-1.2098	0.198	0.676	0	Endothelial cells	Syt16
-1.29312	0.256	0.716	0	Endothelial cells	Gabrb2
-1.87343	0.431	0.771	0	Endothelial cells	Tenm4
-1.26256	0.374	0.803	0	Endothelial cells	Mmp16
-1.53432	0.279	0.709	0	Endothelial cells	Cdh8
-1.14578	0.192	0.673	0	Endothelial cells	Susd4
-1.04443	0.423	0.823	0	Endothelial cells	Cacna1d
0.799117	0.337	0.089	0	Endothelial cells	Dennd3
-2.00836	0.571	0.836	0	Endothelial cells	Lingo2
-1.84784	0.378	0.741	0	Endothelial cells	Shisa6
-1.0643	0.141	0.624	0	Endothelial cells	Svop
0.566877	0.928	0.801	0	Endothelial cells	Msi2
1.33573	0.653	0.369	0	Endothelial cells	Wwc2
-1.37389	0.242	0.695	0	Endothelial cells	D430041D05Rik
-1.17761	0.287	0.742	0	Endothelial cells	Cers6
-1.03657	0.156	0.652	0	Endothelial cells	Srrm3
-1.50036	0.258	0.698	0	Endothelial cells	Ak5
1.67726	0.504	0.214	0	Endothelial cells	Sema7a
0.940591	0.48	0.169	0	Endothelial cells	Usp6nl
-1.08802	0.227	0.698	0	Endothelial cells	Csrnp3
-1.02273	0.625	0.934	0	Endothelial cells	Tnik
-1.03029	0.25	0.718	0	Endothelial cells	Kif5c
-0.92747	0.512	0.883	0	Endothelial cells	Sgip1
1.48441	0.755	0.473	0	Endothelial cells	Gab2
-0.723903	0.861	0.988	0	Endothelial cells	Ank2
1.20291	0.458	0.145	0	Endothelial cells	Agmo
-1.27217	0.365	0.77	0	Endothelial cells	Nos1ap
-1.45281	0.227	0.677	0	Endothelial cells	Cracdl
-1.61956	0.302	0.718	0	Endothelial cells	Grm1
-1.2398	0.841	0.954	0	Endothelial cells	Phactr1
-1.0474	0.232	0.71	0	Endothelial cells	Ttll11
1.30987	0.554	0.24	0	Endothelial cells	Grk5
-1.53833	0.273	0.702	0	Endothelial cells	Zmat4
-1.14433	0.215	0.682	0	Endothelial cells	Atp8a2
-1.45936	0.596	0.862	0	Endothelial cells	Cacnb2
-1.13613	0.184	0.661	0	Endothelial cells	Scn1a
-1.22744	0.193	0.661	0	Endothelial cells	Srrm4
-1.35291	0.206	0.654	0	Endothelial cells	9530059O14Rik
-1.03266	0.196	0.665	0	Endothelial cells	Arfgef3
-1.53981	0.624	0.865	0	Endothelial cells	Schip1
2.82651	0.733	0.665	0	Endothelial cells	Sgms1
-1.21823	0.263	0.712	0	Endothelial cells	Hecw1
1.71861	0.468	0.173	0	Endothelial cells	Ptpn13
0.778732	0.293	0.07	0	Endothelial cells	Rbm20
0.693801	0.31	0.077	0	Endothelial cells	Gnb4
-1.75353	0.488	0.806	0	Endothelial cells	Dcc
-1.6191	0.373	0.749	0	Endothelial cells	Mctp1
1.71512	0.705	0.533	0	Endothelial cells	Cert1
-1.50529	0.249	0.687	0	Endothelial cells	Sphkap
-1.07116	0.221	0.684	0	Endothelial cells	Sorl1
-1.64803	0.335	0.718	0	Endothelial cells	Gm20754
1.19533	0.446	0.157	0	Endothelial cells	Gm19951
0.800619	0.601	0.248	0	Endothelial cells	Nhsl1
-0.961269	0.271	0.743	0	Endothelial cells	Bicd1
1.00512	0.439	0.156	0	Endothelial cells	Ifnar2
-1.73057	0.626	0.83	0	Endothelial cells	Snhg11
-0.979821	0.15	0.623	0	Endothelial cells	Jakmip1
-1.12716	0.17	0.632	0	Endothelial cells	Rit2
-1.14429	0.223	0.675	0	Endothelial cells	Chl1
1.19473	0.495	0.2	0	Endothelial cells	Adamts10
-1.31727	0.231	0.674	0	Endothelial cells	Wipf3
-1.11327	0.156	0.622	0	Endothelial cells	Kcnab2
-0.949036	0.128	0.6	0	Endothelial cells	Jakmip3
-1.13889	0.184	0.651	0	Endothelial cells	Pgbd5
0.599194	0.269	0.061	0	Endothelial cells	Prkd2
-1.12511	0.252	0.699	0	Endothelial cells	Mtus2
-1.59572	0.395	0.746	0	Endothelial cells	Agbl4
-1.3804	0.338	0.724	0	Endothelial cells	Caln1
-1.18952	0.564	0.862	0	Endothelial cells	Pde10a
-1.32044	0.48	0.814	0	Endothelial cells	Ppp2r2b
-1.2311	0.239	0.674	0	Endothelial cells	Bcl11a
0.579958	0.289	0.07	0	Endothelial cells	Adgrg1
0.911311	0.47	0.161	0	Endothelial cells	Wipf1
-1.72003	0.267	0.681	0	Endothelial cells	Tmem108
1.30973	0.577	0.298	0	Endothelial cells	Serinc3
-1.1914	0.207	0.665	0	Endothelial cells	Galnt13
-0.933776	0.15	0.617	0	Endothelial cells	Tspoap1
-1.13555	0.356	0.763	0	Endothelial cells	Kcnd3
-1.71462	0.285	0.695	0	Endothelial cells	Shisa9
-1.76528	0.44	0.798	0	Endothelial cells	Pex5l
-1.15449	0.208	0.676	0	Endothelial cells	Pakap.2
-1.06787	0.202	0.655	0	Endothelial cells	Wasf1
0.79845	0.285	0.072	0	Endothelial cells	Slc16a1
-0.945117	0.162	0.626	0	Endothelial cells	Bmerb1
-0.947684	0.165	0.625	0	Endothelial cells	Pcdha10
0.564176	0.277	0.063	0	Endothelial cells	Cnksr3
1.50774	0.597	0.335	0	Endothelial cells	Garre1
-1.04533	0.323	0.738	0	Endothelial cells	Jazf1
-1.14658	0.253	0.708	0	Endothelial cells	Pak5
-0.92729	0.442	0.834	0	Endothelial cells	Ralgps1
-1.0444	0.177	0.646	0	Endothelial cells	Lgi1
1.13497	0.751	0.482	0	Endothelial cells	Ttc28
-1.01285	0.503	0.813	0	Endothelial cells	Sipa1l1
-1.57684	0.273	0.675	0	Endothelial cells	Iqgap2
-0.950031	0.259	0.717	0	Endothelial cells	Sybu
0.56798	0.279	0.066	0	Endothelial cells	Ostf1
1.19874	0.542	0.238	0	Endothelial cells	Itpkb
0.728598	0.302	0.08	0	Endothelial cells	Arl4a
-1.21942	0.184	0.637	0	Endothelial cells	Nrg2
-0.936813	0.14	0.604	0	Endothelial cells	Gabrg2
-1.15644	0.334	0.745	0	Endothelial cells	Xkr6
0.787841	0.332	0.095	0	Endothelial cells	Samhd1
-1.54616	0.289	0.697	0	Endothelial cells	Khdrbs2
-1.19867	0.272	0.699	0	Endothelial cells	Syt7
2.40646	0.843	0.837	0	Endothelial cells	PTPRG
-1.03755	0.16	0.607	0	Endothelial cells	Rnf165
-1.56076	0.548	0.827	0	Endothelial cells	Galnt17
1.54159	0.663	0.445	0	Endothelial cells	Myh9
-0.969198	0.162	0.613	0	Endothelial cells	Clvs1
-1.10358	0.452	0.866	0	Endothelial cells	Gnao1
1.42942	0.635	0.382	0	Endothelial cells	Ldlrad3
-1.0986	0.464	0.803	0	Endothelial cells	Gria3
-0.909339	0.131	0.587	0	Endothelial cells	Atp2b3
0.951745	0.433	0.16	0	Endothelial cells	Tln1
-0.798004	0.372	0.808	0	Endothelial cells	Cmip
-1.05049	0.449	0.804	0	Endothelial cells	Map1b
0.783494	0.267	0.065	0	Endothelial cells	Ism1
-1.15578	0.187	0.633	0	Endothelial cells	Slc7a14
0.720884	0.328	0.09	0	Endothelial cells	Prrg1
-0.995377	0.147	0.595	0	Endothelial cells	Lrrn2
-1.05105	0.261	0.727	0	Endothelial cells	Nrxn2
-0.928973	0.353	0.776	0	Endothelial cells	Med12l
1.48375	0.684	0.472	0	Endothelial cells	Bcl2l1
-0.982864	0.224	0.676	0	Endothelial cells	Adam23
-1.3735	0.267	0.679	0	Endothelial cells	A830018L16Rik
-1.51318	0.418	0.807	0	Endothelial cells	Grid2
-1.19329	0.236	0.657	0	Endothelial cells	9330162G02Rik
-0.945987	0.176	0.622	0	Endothelial cells	Srcin1
-0.880301	0.144	0.59	0	Endothelial cells	Mir124a-1hg
1.22813	0.744	0.542	0	Endothelial cells	Susd6
0.59022	0.267	0.066	0	Endothelial cells	Ly6e
-1.4477	0.279	0.701	0	Endothelial cells	Xylt1
1.1092	0.539	0.234	0	Endothelial cells	Sema6a
-0.878399	0.15	0.595	0	Endothelial cells	A230103L15Rik
0.950605	0.33	0.096	0	Endothelial cells	Filip1l
-1.15042	0.272	0.705	0	Endothelial cells	Fut9
-0.977235	0.438	0.82	0	Endothelial cells	A230057D06Rik
-1.32513	0.248	0.657	0	Endothelial cells	Ano3
0.685466	0.422	0.134	0	Endothelial cells	Fgd6
-0.992425	0.221	0.657	0	Endothelial cells	5330434G04Rik
1.04247	0.549	0.25	0	Endothelial cells	Rrbp1
0.859538	0.335	0.093	0	Endothelial cells	Dock5
1.16103	0.507	0.225	0	Endothelial cells	Shroom4
1.12241	0.743	0.568	0	Endothelial cells	Picalm
-1.09662	0.154	0.59	0	Endothelial cells	Ptpre
-0.840383	0.113	0.555	0	Endothelial cells	Slc12a5
-0.92322	0.243	0.692	0	Endothelial cells	Nmnat2
-1.02593	0.293	0.704	0	Endothelial cells	Me3
-1.08271	0.491	0.797	0	Endothelial cells	Cacna2d1
-1.38751	0.229	0.632	0	Endothelial cells	Gm38353
-0.889608	0.11	0.549	0	Endothelial cells	Adgrb2
-0.892874	0.11	0.542	0	Endothelial cells	Cacng8
-1.13539	0.217	0.636	0	Endothelial cells	Kcnh1
-0.828533	0.12	0.558	0	Endothelial cells	Bicdl1
1.05292	0.612	0.303	0	Endothelial cells	St6gal1
-0.896579	0.721	0.9	0	Endothelial cells	Grm7
-1.27765	0.459	0.807	0	Endothelial cells	Unc5c
0.744682	0.944	0.951	0	Endothelial cells	Macf1
1.21838	0.429	0.169	0	Endothelial cells	St8sia4
-0.821917	0.347	0.762	0	Endothelial cells	Rgs7bp
0.943463	0.413	0.153	0	Endothelial cells	Pdxk
0.76115	0.34	0.103	0	Endothelial cells	Aldh2
0.75709	0.951	0.786	0	Endothelial cells	Nfia
-1.0259	0.202	0.627	0	Endothelial cells	Plcl2
1.49859	0.704	0.472	0	Endothelial cells	Tgfbr3
-1.23633	0.61	0.857	0	Endothelial cells	Oxr1
-0.811548	0.187	0.625	0	Endothelial cells	Rnf157
-0.856249	0.165	0.601	0	Endothelial cells	Syt14
1.10343	0.877	0.883	0	Endothelial cells	Sorbs1
-0.86877	0.221	0.651	0	Endothelial cells	Atp1b1
0.810899	0.345	0.111	0	Endothelial cells	Zbtb46
-1.28712	0.258	0.656	0	Endothelial cells	Slc44a5
0.730954	0.368	0.118	0	Endothelial cells	Yap1
-1.80114	0.697	0.867	0	Endothelial cells	Cntnap2
1.18759	0.677	0.427	0	Endothelial cells	Etv6
-0.842794	0.216	0.658	0	Endothelial cells	Elmod1
1.25295	0.758	0.669	0	Endothelial cells	Insr
-0.855543	0.15	0.584	0	Endothelial cells	Zfyve28
-0.858639	0.148	0.584	0	Endothelial cells	Kcnb1
0.933256	0.761	0.521	0	Endothelial cells	Elmo1
1.28391	0.781	0.584	0	Endothelial cells	Tmtc1
-0.772767	0.153	0.589	0	Endothelial cells	Soga3
-0.872122	0.172	0.604	0	Endothelial cells	Phf24
1.12732	0.535	0.252	0	Endothelial cells	Adipor2
-0.874852	0.193	0.62	0	Endothelial cells	1700025G04Rik
1.12987	0.825	0.753	0	Endothelial cells	Klf12
-0.836107	0.162	0.589	0	Endothelial cells	Syn1
-1.8502	0.388	0.719	0	Endothelial cells	Tafa2
0.931479	0.456	0.188	0	Endothelial cells	Klf3
-0.864157	0.347	0.751	0	Endothelial cells	Ptprs
-0.822747	0.15	0.58	0	Endothelial cells	Plppr4
0.693743	0.342	0.105	0	Endothelial cells	Cflar
0.701082	0.319	0.097	0	Endothelial cells	Tmsb4x
-0.86152	0.123	0.549	0	Endothelial cells	Ptprn
0.747637	0.305	0.087	0	Endothelial cells	Pros1
-0.901295	0.152	0.577	0	Endothelial cells	Galnt16
1.13157	0.727	0.567	0	Endothelial cells	Fcho2
-0.930819	0.12	0.535	0	Endothelial cells	Wscd2
-0.987708	0.358	0.739	0	Endothelial cells	Osbpl6
-0.906954	0.211	0.639	0	Endothelial cells	Reps2
-0.890258	0.138	0.56	0	Endothelial cells	Clvs2
1.33911	0.285	0.079	0	Endothelial cells	Gm29683
-0.845107	0.168	0.59	0	Endothelial cells	Actr3b
2.51065	0.631	0.48	0	Endothelial cells	Spock2
-0.837992	0.335	0.745	0	Endothelial cells	Cyfip2
-0.794747	0.129	0.554	0	Endothelial cells	Tub
0.681757	0.3	0.087	0	Endothelial cells	Slc31a1
-1.06673	0.169	0.582	0	Endothelial cells	Vsnl1
-0.971941	0.167	0.574	0	Endothelial cells	Lingo1
-1.32693	0.27	0.657	0	Endothelial cells	Tenm1
-1.32784	0.394	0.748	0	Endothelial cells	Zfpm2
1.11503	0.725	0.509	0	Endothelial cells	Sparcl1
1.07782	0.526	0.228	0	Endothelial cells	Eps8
-1.38677	0.292	0.664	0	Endothelial cells	Nkain3
-1.4315	0.321	0.699	0	Endothelial cells	Gria4
-1.34975	0.311	0.67	0	Endothelial cells	Zfp385b
0.778818	0.335	0.106	0	Endothelial cells	Niban2
-0.852037	0.134	0.557	0	Endothelial cells	Scn3a
-1.48686	0.242	0.629	0	Endothelial cells	Fstl4
1.45661	0.69	0.569	0	Endothelial cells	Bmpr2
-0.787418	0.196	0.618	0	Endothelial cells	Gm38393
-0.97771	0.616	0.854	0	Endothelial cells	Ppm1e
-0.925493	0.344	0.747	0	Endothelial cells	Apba1
-0.672103	0.36	0.79	0	Endothelial cells	Gramd1b
-0.871577	0.631	0.885	0	Endothelial cells	Prickle2
-0.929343	0.135	0.543	0	Endothelial cells	Pcnx2
-1.12035	0.164	0.567	0	Endothelial cells	Slc35f4
0.767097	0.443	0.169	0	Endothelial cells	Tjp2
0.93516	0.548	0.26	0	Endothelial cells	Phactr2
1.17709	0.773	0.714	0	Endothelial cells	Apbb2
-1.1949	0.209	0.601	0	Endothelial cells	Rtl4
-0.771403	0.105	0.513	0	Endothelial cells	Lmtk3
-1.17538	0.214	0.663	0	Endothelial cells	Gm3764
-0.997306	0.533	0.82	0	Endothelial cells	Galnt18
-0.818953	0.279	0.682	0	Endothelial cells	Rab6b
-0.8903	0.532	0.843	0	Endothelial cells	Iqsec1
-1.19254	0.172	0.58	0	Endothelial cells	Usp29
-0.97098	0.821	0.938	0	Endothelial cells	Ppp3ca
-1.61177	0.36	0.685	0	Endothelial cells	Khdrbs3
0.877124	0.816	0.775	0	Endothelial cells	Arhgef12
-1.08277	0.374	0.733	0	Endothelial cells	Kcnab1
-1.8108	0.415	0.728	0	Endothelial cells	Cntn5
-1.0167	0.486	0.813	0	Endothelial cells	Dgkb
-0.887735	0.479	0.803	0	Endothelial cells	Klhl29
0.799607	0.315	0.096	0	Endothelial cells	Il31ra
0.697943	0.346	0.11	0	Endothelial cells	Bcar3
-0.837172	0.224	0.636	0	Endothelial cells	Sptbn2
1.12164	0.791	0.737	0	Endothelial cells	Srgap2
-0.890317	0.174	0.583	0	Endothelial cells	Pvt1
-1.16703	0.256	0.658	0	Endothelial cells	Cdh10
-1.93995	0.585	0.812	0	Endothelial cells	Hs6st3
-0.834368	0.258	0.665	0	Endothelial cells	Arhgap44
-0.767977	0.193	0.623	0	Endothelial cells	9330159F19Rik
-0.899616	0.341	0.72	0	Endothelial cells	Cap2
-1.14807	0.251	0.642	0	Endothelial cells	Neto1
-0.819769	0.211	0.632	0	Endothelial cells	Shtn1
-0.76711	0.356	0.755	0	Endothelial cells	Myo5a
-1.03441	0.425	0.85	0	Endothelial cells	Dtna
0.934305	0.435	0.175	0	Endothelial cells	Creb3l2
-0.763104	0.122	0.531	0	Endothelial cells	Ndrg4
0.845531	0.372	0.136	0	Endothelial cells	Maoa
1.43795	0.528	0.268	0	Endothelial cells	Arhgap42
-0.716541	0.125	0.53	0	Endothelial cells	Slc9a7
0.94713	0.832	0.765	0	Endothelial cells	Nedd4
-1.25644	0.209	0.579	0	Endothelial cells	A230006K03Rik
-0.874784	0.162	0.566	0	Endothelial cells	Gabra4
-0.763245	0.125	0.535	0	Endothelial cells	Plppr5
-0.777011	0.137	0.541	0	Endothelial cells	Elapor1
1.29251	0.689	0.502	0	Endothelial cells	Lamc1
-1.09498	0.331	0.696	0	Endothelial cells	Ncald
-0.739941	0.109	0.51	0	Endothelial cells	Dlgap3
-0.897495	0.173	0.574	0	Endothelial cells	Klhl32
-0.845295	0.175	0.582	0	Endothelial cells	4933406I18Rik
-0.799981	0.113	0.511	0	Endothelial cells	Chd5
-0.863877	0.476	0.79	0	Endothelial cells	Nsf
1.13212	0.459	0.195	0	Endothelial cells	Arhgap18
1.05983	0.449	0.185	0	Endothelial cells	Pbx3
-0.758576	0.128	0.531	0	Endothelial cells	Nsg2
-0.777709	0.167	0.58	0	Endothelial cells	Slc16a7
-0.830369	0.128	0.531	0	Endothelial cells	Slc8a2
1.30929	0.421	0.171	0	Endothelial cells	Gm15564
1.33528	0.787	0.561	0	Endothelial cells	Rbms3
-0.828035	0.515	0.825	0	Endothelial cells	Eml6
-0.765913	0.177	0.58	0	Endothelial cells	Nol4l
-1.23919	0.478	0.809	0	Endothelial cells	Ahcyl2
0.567148	0.265	0.075	0	Endothelial cells	Cd34
-0.716033	0.088	0.483	0	Endothelial cells	Celf3
-1.05311	0.136	0.526	0	Endothelial cells	Bcl11b
0.740539	0.335	0.111	0	Endothelial cells	St3gal1
-0.719554	0.119	0.523	0	Endothelial cells	Ttbk1
-1.69762	0.36	0.684	0	Endothelial cells	Gabrg3
0.705529	0.335	0.109	0	Endothelial cells	Eci2
-0.780369	0.624	0.926	0	Endothelial cells	B3galt1
-0.824182	0.622	0.852	0	Endothelial cells	Ntrk3
-0.728201	0.134	0.533	0	Endothelial cells	Scg5
-1.15451	0.171	0.554	0	Endothelial cells	Adamts17
-0.752452	0.11	0.5	0	Endothelial cells	B3gat1
1.21367	0.507	0.243	0	Endothelial cells	Marchf3
1.11417	0.868	0.782	0	Endothelial cells	Diaph2
-1.59017	0.287	0.64	0	Endothelial cells	Cntnap5a
-0.84355	0.276	0.657	0	Endothelial cells	Klhl3
-1.11562	0.235	0.639	0	Endothelial cells	Igsf11
-0.848707	0.486	0.831	0	Endothelial cells	Abr
1.06329	0.73	0.551	0	Endothelial cells	Zmiz1
-0.804401	0.144	0.541	0	Endothelial cells	Olfm1
-0.891052	0.303	0.69	0	Endothelial cells	Peg3
-0.79699	0.13	0.517	0	Endothelial cells	Iqsec3
-0.843971	0.166	0.558	0	Endothelial cells	Rap1gap2
0.98714	0.474	0.193	0	Endothelial cells	Zfp521
-1.13309	0.156	0.541	0	Endothelial cells	Htr4
-0.670738	0.212	0.628	0	Endothelial cells	Gm9801
1.02587	0.764	0.676	0	Endothelial cells	Fryl
-0.841226	0.144	0.533	0	Endothelial cells	Snca
1.158	0.703	0.545	0	Endothelial cells	Gnas
2.10365	0.532	0.287	0	Endothelial cells	Bicc1
-0.856045	0.165	0.567	0	Endothelial cells	Tmem117
-0.753365	0.781	0.903	0	Endothelial cells	Large1
0.88547	0.358	0.135	0	Endothelial cells	Cd200
-0.722147	0.086	0.473	0	Endothelial cells	Rap1gap
1.83773	0.598	0.393	0	Endothelial cells	Tmtc2
-0.64694	0.087	0.47	0	Endothelial cells	Ap3b2
-0.922121	0.219	0.606	0	Endothelial cells	Jph1
0.947727	0.427	0.19	0	Endothelial cells	Tmod3
-0.721202	0.221	0.617	0	Endothelial cells	Grik5
-0.871432	0.159	0.548	0	Endothelial cells	B830012L14Rik
-1.59408	0.433	0.725	0	Endothelial cells	Kcnh7
0.796695	0.282	0.082	0	Endothelial cells	Sntb1
-1.08387	0.329	0.686	0	Endothelial cells	Syn3
-0.847274	0.107	0.489	0	Endothelial cells	Cacng2
-0.930988	0.135	0.515	0	Endothelial cells	Cacng3
-1.12959	0.242	0.615	0	Endothelial cells	Zfp804a
-0.81938	0.096	0.471	0	Endothelial cells	Cpne6
-1.06133	0.208	0.586	0	Endothelial cells	Sorcs2
-1.00151	0.179	0.552	0	Endothelial cells	Prkcg
-1.37576	0.234	0.599	0	Endothelial cells	Slc35f1
-0.967853	0.26	0.627	0	Endothelial cells	Runx2
-0.630101	0.091	0.468	0	Endothelial cells	Gm44560
-0.657928	0.068	0.443	0	Endothelial cells	Rapgefl1
-0.66739	0.097	0.468	0	Endothelial cells	Tmem63c
-0.784395	0.131	0.509	0	Endothelial cells	Prmt8
1.07559	0.659	0.471	0	Endothelial cells	Nbeal1
-1.27411	0.353	0.7	0	Endothelial cells	Pcdh7
-0.747053	0.091	0.467	0	Endothelial cells	Rnf112
-0.885047	0.184	0.577	0	Endothelial cells	Slc24a4
-0.66661	0.105	0.482	0	Endothelial cells	Cnnm1
0.781957	0.833	0.794	0	Endothelial cells	Baz2b
-0.761757	0.107	0.483	0	Endothelial cells	Sgsm1
1.14198	0.758	0.639	0	Endothelial cells	Gmds
1.15377	0.656	0.463	0	Endothelial cells	Lims1
1.39954	0.557	0.343	0	Endothelial cells	Fnbp1l
-1.08625	0.258	0.625	0	Endothelial cells	Cntn3
-0.708468	0.223	0.622	0	Endothelial cells	A330076H08Rik
-1.76339	0.5	0.749	0	Endothelial cells	Tafa1
-0.834835	0.689	0.901	0	Endothelial cells	Dmd
-0.724972	0.134	0.513	0	Endothelial cells	Sptb
-0.653031	0.122	0.503	0	Endothelial cells	Dmtn
-0.69835	0.103	0.484	0	Endothelial cells	Ephb2
1.18467	0.759	0.595	0	Endothelial cells	Pitpnc1
-0.930073	0.595	0.819	0	Endothelial cells	Atp2b1
-0.659069	0.091	0.461	0	Endothelial cells	Faah
-0.8117	0.332	0.699	0	Endothelial cells	Rnf150
-0.765598	0.126	0.507	0	Endothelial cells	Mir9-3hg
-0.880238	0.13	0.499	0	Endothelial cells	Crtac1
-0.690643	0.912	0.976	0	Endothelial cells	Auts2
1.24086	0.628	0.391	0	Endothelial cells	Ghr
0.774849	0.859	0.842	0	Endothelial cells	App
-1.77281	0.555	0.8	0	Endothelial cells	Nrg1
-0.649618	0.087	0.454	0	Endothelial cells	Shisa7
-0.873082	0.134	0.509	0	Endothelial cells	Mlip
-0.698274	0.304	0.688	0	Endothelial cells	Arhgef9
-0.613997	0.074	0.441	0	Endothelial cells	Dbn1
0.86915	0.282	0.09	0	Endothelial cells	Eva1c
0.963158	0.431	0.198	0	Endothelial cells	B3gnt2
-0.665635	0.713	0.926	0	Endothelial cells	Prkn
1.24426	0.546	0.34	0	Endothelial cells	Snrk
-1.07707	0.311	0.665	0	Endothelial cells	Il1rap
0.799558	0.44	0.192	0	Endothelial cells	Rassf8
-0.682867	0.177	0.554	0	Endothelial cells	Ulk4
1.01305	0.583	0.325	0	Endothelial cells	Peli2
-0.772693	0.236	0.615	0	Endothelial cells	Dagla
-0.638015	0.138	0.513	0	Endothelial cells	Rab11fip4
1.18976	0.659	0.464	0	Endothelial cells	Denn2b
-0.683636	0.076	0.437	0	Endothelial cells	Camkv
-1.16904	0.279	0.627	0	Endothelial cells	Chsy3
-0.69258	0.342	0.71	0	Endothelial cells	Stau2
0.925793	0.895	0.887	0	Endothelial cells	Nebl
-0.832314	0.459	0.78	0	Endothelial cells	Robo2
-0.730958	0.125	0.49	0	Endothelial cells	Mirg
0.699595	0.301	0.104	0	Endothelial cells	Car4
-0.844374	0.091	0.449	0	Endothelial cells	Galnt9
0.547496	0.281	0.086	0	Endothelial cells	Ttc23
-0.69554	0.393	0.741	0	Endothelial cells	Dmxl2
-0.650554	0.11	0.48	0	Endothelial cells	B230209E15Rik
-0.741778	0.125	0.503	0	Endothelial cells	Sez6l2
0.954906	0.502	0.26	0	Endothelial cells	Stard9
-1.00454	0.144	0.503	0	Endothelial cells	Trpc5
-0.8064	0.119	0.48	0	Endothelial cells	Chrna7
-1.28441	0.222	0.572	0	Endothelial cells	Cntnap5b
-0.608155	0.078	0.437	0	Endothelial cells	Elfn2
1.05817	0.797	0.726	0	Endothelial cells	Pcca
-0.697765	0.094	0.455	0	Endothelial cells	Kcnc3
-1.44743	0.285	0.608	0	Endothelial cells	Car10
-0.702893	0.255	0.632	0	Endothelial cells	Syngap1
-0.580609	0.113	0.476	0	Endothelial cells	Hook1
1.39782	0.429	0.215	0	Endothelial cells	Tfrc
1.0174	0.941	0.935	0	Endothelial cells	Rora
-0.59964	0.075	0.429	0	Endothelial cells	Celsr3
-1.27827	0.183	0.533	0	Endothelial cells	Thsd7b
-1.34823	0.309	0.62	0	Endothelial cells	Hcn1
-0.654665	0.32	0.707	0	Endothelial cells	Epb41l1
0.761848	0.838	0.748	0	Endothelial cells	Zeb1
-0.672679	0.421	0.768	0	Endothelial cells	Trerf1
-0.949386	0.144	0.496	0	Endothelial cells	Brinp2
-0.91523	0.154	0.507	0	Endothelial cells	Nyap2
-0.607124	0.066	0.417	0	Endothelial cells	Icam5
0.914092	0.634	0.369	0	Endothelial cells	Camk2d
-0.894542	0.181	0.531	0	Endothelial cells	Cracd
-0.830063	0.202	0.578	0	Endothelial cells	Pacrg
-0.643771	0.084	0.434	0	Endothelial cells	Unc5a
1.23742	0.474	0.255	0	Endothelial cells	Palmd
-0.667057	0.437	0.784	0	Endothelial cells	Cpeb3
-0.772237	0.121	0.475	0	Endothelial cells	Gabra5
-0.960423	0.169	0.521	0	Endothelial cells	Rab3c
-0.995707	0.377	0.739	0	Endothelial cells	Map7
-0.682472	0.104	0.462	0	Endothelial cells	Epb41l4b
-0.736791	0.136	0.497	0	Endothelial cells	Hectd2
0.493201	0.592	0.3	0	Endothelial cells	Zfhx3
-1.57857	0.395	0.721	0	Endothelial cells	Tenm3
-0.892773	0.71	0.878	0	Endothelial cells	Cacna1c
-0.802872	0.182	0.551	0	Endothelial cells	Wwc1
-0.512127	0.206	0.605	0	Endothelial cells	Prkcz
-0.611063	0.096	0.451	0	Endothelial cells	Gpr45
1.13333	0.688	0.582	0	Endothelial cells	Pakap
-0.797671	0.374	0.736	0	Endothelial cells	Slc9a9
1.17391	0.577	0.402	0	Endothelial cells	Cyth3
-0.574836	0.085	0.433	0	Endothelial cells	Crmp1
-0.893029	0.179	0.537	0	Endothelial cells	Camk4
0.995362	0.62	0.438	0	Endothelial cells	Ctnnd1
0.874406	0.406	0.189	0	Endothelial cells	Ifnar1
-0.769938	0.62	0.849	0	Endothelial cells	R3hdm1
0.960551	0.595	0.359	0	Endothelial cells	Mtss1
-0.635355	0.384	0.721	0	Endothelial cells	Cdh11
-0.624854	0.142	0.504	0	Endothelial cells	Smpd3
0.638284	0.261	0.083	0	Endothelial cells	Rell1
-1.11516	0.205	0.546	0	Endothelial cells	Ptchd4
-0.559872	0.161	0.533	0	Endothelial cells	Atp9a
0.88742	0.878	0.88	0	Endothelial cells	Zbtb16
-0.970259	0.144	0.488	0	Endothelial cells	Dnah9
-0.561947	0.126	0.482	0	Endothelial cells	Syp
0.944523	0.498	0.27	0	Endothelial cells	Klhl5
-0.741843	0.486	0.822	0	Endothelial cells	Ptprj
-0.597883	0.081	0.423	0	Endothelial cells	Neurl1a
-0.605799	0.194	0.565	0	Endothelial cells	Map7d2
-0.597179	0.1	0.448	0	Endothelial cells	Gm1043
-1.17204	0.307	0.657	0	Endothelial cells	Edil3
0.923092	0.397	0.175	0	Endothelial cells	Parva
-0.686038	0.142	0.498	0	Endothelial cells	Sema4d
1.12378	0.586	0.392	0	Endothelial cells	Myo1d
-1.02561	0.193	0.543	0	Endothelial cells	Spock3
0.818667	0.392	0.174	0	Endothelial cells	Il6st
-0.634433	0.156	0.517	0	Endothelial cells	Zfp827
-0.665619	0.19	0.552	0	Endothelial cells	Ripor2
-1.05097	0.17	0.507	0	Endothelial cells	Spon1
-0.70416	0.189	0.553	0	Endothelial cells	Aff2
-0.658044	0.098	0.44	0	Endothelial cells	Ptpn5
-0.602035	0.091	0.431	0	Endothelial cells	Clstn3
-1.39081	0.275	0.59	0	Endothelial cells	Sorcs3
0.719382	0.376	0.161	0	Endothelial cells	Axin2
-1.06931	0.351	0.658	0	Endothelial cells	Tiam1
1.00056	0.451	0.208	0	Endothelial cells	Plce1
-0.577467	0.119	0.462	0	Endothelial cells	Nphp4
1.02327	0.535	0.327	0	Endothelial cells	Itgb1
-0.559148	0.208	0.578	0	Endothelial cells	Dlg4
-0.487777	0.657	0.904	0	Endothelial cells	Setbp1
-0.801726	0.255	0.63	0	Endothelial cells	Bin1
0.863506	0.924	0.966	0	Endothelial cells	Gphn
-0.828351	0.116	0.45	0	Endothelial cells	Rph3a
-0.659551	0.553	0.811	0	Endothelial cells	Nptn
-0.659516	0.12	0.462	0	Endothelial cells	Tmem150c
-0.578071	0.087	0.424	0	Endothelial cells	Syt13
1.04482	0.545	0.335	0	Endothelial cells	Grb10
-0.514682	0.086	0.426	0	Endothelial cells	Gm44559
0.858693	0.41	0.192	0	Endothelial cells	Sh3bgrl
0.735917	0.373	0.159	0	Endothelial cells	Yes1
-0.568779	0.196	0.557	0	Endothelial cells	Zfhx2
-0.754447	0.159	0.494	0	Endothelial cells	Rtn4rl1
0.86881	0.425	0.205	0	Endothelial cells	Dcbld2
0.993081	0.443	0.23	0	Endothelial cells	Cttnbp2nl
1.01714	0.592	0.424	0	Endothelial cells	Iqgap1
1.09253	0.654	0.51	0	Endothelial cells	Septin11
1.11219	0.613	0.466	0	Endothelial cells	Luzp1
-1.09736	0.218	0.543	0	Endothelial cells	Lrrtm3
-1.09443	0.113	0.442	0	Endothelial cells	Grik3
-0.5794	0.119	0.463	0	Endothelial cells	1500004A13Rik
0.753352	0.354	0.146	0	Endothelial cells	Nedd9
-0.676626	0.356	0.691	0	Endothelial cells	Lrrfip1
-0.532006	0.138	0.483	0	Endothelial cells	Pdzd4
-0.813781	0.422	0.728	0	Endothelial cells	.26
-0.505076	0.202	0.577	0	Endothelial cells	Plekha6
-0.577921	0.137	0.483	0	Endothelial cells	Basp1
-0.882246	0.335	0.676	0	Endothelial cells	Kcnn2
1.12887	0.548	0.332	0	Endothelial cells	Mxi1
-1.48058	0.362	0.662	0	Endothelial cells	Sgcd
-1.35538	0.499	0.772	0	Endothelial cells	Grip1
-1.24475	0.218	0.536	0	Endothelial cells	Cpne4
0.924268	0.753	0.675	0	Endothelial cells	Nfat5
-0.842219	0.139	0.475	0	Endothelial cells	Slc8a3
-0.900795	0.215	0.551	0	Endothelial cells	Npas2
-0.672668	0.118	0.453	0	Endothelial cells	Rgs17
0.666732	0.29	0.105	0	Endothelial cells	Stat1
-0.525496	0.248	0.616	0	Endothelial cells	Sidt1
-0.793757	0.103	0.425	0	Endothelial cells	Syt17
-0.640151	0.084	0.412	0	Endothelial cells	Kcnc1
-1.27347	0.224	0.517	0	Endothelial cells	Sv2b
-1.47495	0.212	0.524	0	Endothelial cells	Synpr
0.947009	0.554	0.311	0	Endothelial cells	Lhfp
-0.853268	0.671	0.865	0	Endothelial cells	Zeb2
-0.724628	0.111	0.435	0	Endothelial cells	Sel1l3
-0.58974	0.085	0.412	0	Endothelial cells	Zfp831
-0.578246	0.246	0.608	0	Endothelial cells	Agap2
-0.62296	0.082	0.405	0	Endothelial cells	Scn3b
-0.907068	0.11	0.435	0	Endothelial cells	Galnt14
-0.754532	0.091	0.411	0	Endothelial cells	Epha10
-0.894379	0.711	0.868	0	Endothelial cells	Frmpd4
-0.531236	0.174	0.524	0	Endothelial cells	Map6
-0.613015	0.167	0.517	0	Endothelial cells	Fam171b
0.994962	0.293	0.109	0	Endothelial cells	Trpc3
-0.802327	0.374	0.705	0	Endothelial cells	Slc2a13
-0.721915	0.106	0.436	0	Endothelial cells	Lmo3
0.528188	0.253	0.08	0	Endothelial cells	Plekhg3
-0.76334	0.266	0.611	0	Endothelial cells	Adcy1
-0.893209	0.121	0.441	0	Endothelial cells	Kif26b
-0.549007	0.167	0.512	0	Endothelial cells	D630045J12Rik
-0.684971	0.568	0.821	0	Endothelial cells	Plekha5
-0.756662	0.128	0.447	0	Endothelial cells	Rasgrp1
-0.496674	0.088	0.412	0	Endothelial cells	Fbxo41
-0.587063	0.236	0.584	0	Endothelial cells	Sergef
0.851525	0.744	0.706	0	Endothelial cells	Mprip
-0.929747	0.449	0.766	0	Endothelial cells	Cpe
1.12155	0.711	0.686	0	Endothelial cells	Esyt2
-0.484639	0.088	0.413	0	Endothelial cells	Septin3
1.00336	0.748	0.637	0	Endothelial cells	Add3
1.33792	0.601	0.492	0	Endothelial cells	Abhd2
-0.768983	0.088	0.407	0	Endothelial cells	Cnih3
-0.731602	0.113	0.434	0	Endothelial cells	.396
-0.54319	0.093	0.415	0	Endothelial cells	Gm37899
-0.56216	0.082	0.401	0	Endothelial cells	Chrm1
-0.644379	0.102	0.422	0	Endothelial cells	Kcnk10
-0.693363	0.158	0.488	0	Endothelial cells	Tmem178
-0.564677	0.132	0.464	0	Endothelial cells	Ttc39c
1.18355	0.712	0.578	0	Endothelial cells	Plxdc2
-0.587928	0.084	0.402	0	Endothelial cells	Ppp1r14c
-0.588916	0.072	0.384	0	Endothelial cells	Kcnip2
1.08469	0.696	0.648	0	Endothelial cells	Clip1
-0.501462	0.181	0.532	0	Endothelial cells	Cpeb1
0.771127	0.374	0.15	0	Endothelial cells	Zcchc24
0.939399	0.562	0.327	0	Endothelial cells	Prdm5
0.830779	0.798	0.646	0	Endothelial cells	Ptprk
-1.42463	0.289	0.576	0	Endothelial cells	Spock1
0.730781	0.781	0.766	0	Endothelial cells	Nipbl
-0.725328	0.165	0.503	0	Endothelial cells	Pak1
-1.64989	0.512	0.727	0	Endothelial cells	Kcnq5
0.873497	0.718	0.645	0	Endothelial cells	Map4
-0.575119	0.397	0.757	0	Endothelial cells	Enah
-0.786265	0.221	0.557	0	Endothelial cells	Esrrg
-0.483052	0.091	0.408	0	Endothelial cells	Jph4
0.809662	0.738	0.67	0	Endothelial cells	Mef2a
1.08027	0.591	0.443	0	Endothelial cells	Dab2ip
-0.749646	0.174	0.497	0	Endothelial cells	Pcdh17
-0.506052	0.091	0.41	0	Endothelial cells	Tro
-0.639322	0.335	0.7	0	Endothelial cells	Spire1
-0.619529	0.251	0.586	0	Endothelial cells	Cdkl5
-0.653659	0.187	0.52	0	Endothelial cells	Wdr17
-0.840595	0.134	0.454	0	Endothelial cells	Adcy8
-0.462574	0.087	0.399	0	Endothelial cells	B230334C09Rik
0.485131	0.396	0.164	0	Endothelial cells	Rapgef3
0.960498	0.538	0.351	0	Endothelial cells	Gpd2
-0.742495	0.123	0.438	0	Endothelial cells	Cacna1h
-0.976048	0.203	0.525	0	Endothelial cells	Ephb1
-0.493869	0.087	0.4	0	Endothelial cells	Brsk2
-0.512719	0.123	0.446	0	Endothelial cells	Dzank1
-0.475339	0.159	0.497	0	Endothelial cells	Kif5a
0.882197	0.534	0.327	0	Endothelial cells	Zfand6
-0.565923	0.14	0.461	0	Endothelial cells	Pxdn
0.709317	0.809	0.793	0	Endothelial cells	Zfand3
0.772836	0.944	0.942	0	Endothelial cells	Fgfr2
-0.58555	0.455	0.771	0	Endothelial cells	Dtnb
-1.00857	0.147	0.457	0	Endothelial cells	Cdh9
1.40536	0.602	0.412	0	Endothelial cells	Hlf
-0.509562	0.1	0.411	0	Endothelial cells	Cadm3
0.731922	0.36	0.155	0	Endothelial cells	Mpp7
-0.491216	0.078	0.386	0	Endothelial cells	Plppr2
-0.691429	0.129	0.446	0	Endothelial cells	Syndig1
-0.486416	0.085	0.393	0	Endothelial cells	Ppfia3
-0.605179	0.308	0.658	0	Endothelial cells	Pakap.1
-0.652026	0.263	0.576	0	Endothelial cells	Itga8
-0.508286	0.259	0.599	0	Endothelial cells	Mdn1
-0.536975	0.074	0.38	0	Endothelial cells	Kcnk9
-0.627527	0.179	0.494	0	Endothelial cells	Ptprr
-0.541403	0.113	0.425	0	Endothelial cells	Gda
-0.521841	0.35	0.704	0	Endothelial cells	Gas7
-0.5213	0.079	0.381	0	Endothelial cells	C230057M02Rik
0.872014	0.696	0.588	0	Endothelial cells	Osbpl9
-0.508166	0.169	0.502	0	Endothelial cells	Ppp4r4
1.10356	0.338	0.146	0	Endothelial cells	Il1r1
-0.566922	0.26	0.589	0	Endothelial cells	Nup93
0.906341	0.527	0.337	0	Endothelial cells	Hipk1
0.458617	0.291	0.107	0	Endothelial cells	Tfeb
-1.30089	0.352	0.632	0	Endothelial cells	Astn2
-0.443507	0.099	0.406	0	Endothelial cells	Gm49353
-0.732827	0.177	0.515	0	Endothelial cells	Arhgef4
-0.556158	0.069	0.367	0	Endothelial cells	Pou2f2
-0.568555	0.238	0.57	0	Endothelial cells	Dclk2
-0.476764	0.705	0.885	0	Endothelial cells	Kcnq1ot1
-0.433808	0.075	0.379	0	Endothelial cells	Gm10419
0.556222	0.283	0.104	0	Endothelial cells	Herc6
-0.565132	0.183	0.506	0	Endothelial cells	Ccdc148
-0.465548	0.102	0.413	0	Endothelial cells	Frrs1l
-0.621237	0.316	0.648	0	Endothelial cells	Arsb
-0.69753	0.122	0.435	0	Endothelial cells	Kndc1
-1.4517	0.354	0.607	0	Endothelial cells	Chrm3
-0.656315	0.171	0.495	0	Endothelial cells	Mast3
-0.590093	0.368	0.682	0	Endothelial cells	Dlgap4
-0.460809	0.237	0.573	0	Endothelial cells	Dzip3
-0.453643	0.076	0.374	0	Endothelial cells	Atcay
-0.535543	0.533	0.813	0	Endothelial cells	Strbp
-0.484256	0.103	0.412	0	Endothelial cells	Acot7
0.842024	0.741	0.608	0	Endothelial cells	Lpp
-0.779055	0.064	0.354	0	Endothelial cells	Igsf21
-0.77373	0.415	0.697	0	Endothelial cells	Sipa1l3
1.0032	0.576	0.414	0	Endothelial cells	Sos2
-0.720458	0.638	0.878	0	Endothelial cells	Prkca
-0.572072	0.082	0.377	0	Endothelial cells	St8sia5
0.915708	0.696	0.659	0	Endothelial cells	Ccny
-0.544273	0.15	0.462	0	Endothelial cells	Nexmif
0.581263	0.315	0.132	0	Endothelial cells	Elk4
-0.768634	0.087	0.379	0	Endothelial cells	Mpped1
-0.546428	0.059	0.345	0	Endothelial cells	Marchf4
0.898048	0.496	0.278	0	Endothelial cells	Ankrd44
-0.436191	0.066	0.359	0	Endothelial cells	Jph3
0.605654	0.585	0.359	0	Endothelial cells	Erbin
-0.685815	0.34	0.667	0	Endothelial cells	Garem1
-0.986757	0.186	0.492	0	Endothelial cells	Ubash3b
-1.84791	0.452	0.685	0	Endothelial cells	Hs3st4
-0.46167	0.075	0.367	0	Endothelial cells	Lhfpl4
-0.492001	0.192	0.506	0	Endothelial cells	Madd
-0.364818	0.401	0.752	0	Endothelial cells	Nalcn
-1.13422	0.588	0.831	0	Endothelial cells	Rfx3
-0.861234	0.18	0.479	0	Endothelial cells	Rasgrf2
-0.504514	0.12	0.423	0	Endothelial cells	Cabp1
-0.403458	0.119	0.428	0	Endothelial cells	Lonrf2
-0.492589	0.221	0.548	0	Endothelial cells	Ppip5k1
0.538845	0.995	0.924	0	Endothelial cells	Zbtb20
-0.654968	0.153	0.455	0	Endothelial cells	Shc3
-0.523723	0.094	0.388	0	Endothelial cells	Snrpn
-0.483462	0.413	0.75	0	Endothelial cells	Cstpp1
-0.524752	0.394	0.711	0	Endothelial cells	St7
-0.441361	0.1	0.399	0	Endothelial cells	Ncs1
-0.64443	0.233	0.55	0	Endothelial cells	Homer1
-1.4609	0.326	0.594	0	Endothelial cells	Cntn4
-0.546514	0.45	0.74	0	Endothelial cells	Gls
-0.457208	0.221	0.547	0	Endothelial cells	Tmem63b
-1.16437	0.176	0.474	0	Endothelial cells	Cdh18
-0.471524	0.739	0.913	0	Endothelial cells	Ube2e2
-0.469365	0.069	0.354	0	Endothelial cells	Kif17
-0.505253	0.122	0.428	0	Endothelial cells	Asxl3
-0.481941	0.063	0.343	0	Endothelial cells	Mmp17
-0.483483	0.335	0.676	0	Endothelial cells	Adgrl1
-0.459468	0.08	0.367	0	Endothelial cells	Slc2a3
-0.532846	0.12	0.42	0	Endothelial cells	Caskin1
-0.479606	0.228	0.551	0	Endothelial cells	Chchd6
-0.61419	0.216	0.541	0	Endothelial cells	Kcnip3
-0.502627	0.172	0.484	0	Endothelial cells	Arntl
-0.603687	0.142	0.447	0	Endothelial cells	Pde3b
-0.490118	0.086	0.376	0	Endothelial cells	Gabra1
-0.569118	0.203	0.512	0	Endothelial cells	Pfkp
0.750282	0.755	0.73	0	Endothelial cells	Strn3
-0.588551	0.108	0.399	0	Endothelial cells	Adamts3
-0.506925	0.55	0.809	0	Endothelial cells	Sobp
-0.519249	0.119	0.412	0	Endothelial cells	Gm10649
0.870779	0.409	0.205	0	Endothelial cells	Afap1
-1.14171	0.202	0.489	0	Endothelial cells	Ntng1
-0.774589	0.427	0.73	0	Endothelial cells	Hecw2
-0.496126	0.128	0.43	0	Endothelial cells	Syt11
-0.428034	0.057	0.338	0	Endothelial cells	D130043K22Rik
-0.72166	0.119	0.408	0	Endothelial cells	Nwd2
-0.488392	0.06	0.337	0	Endothelial cells	Abcc8
-0.5719	0.168	0.47	0	Endothelial cells	Cplx2
-0.617346	0.094	0.378	0	Endothelial cells	Ablim3
-0.571767	0.684	0.86	0	Endothelial cells	Cdk14
-0.482252	0.147	0.448	0	Endothelial cells	Src
-0.540144	0.096	0.383	0	Endothelial cells	Rab27b
0.786101	0.469	0.276	0	Endothelial cells	Ptbp3
3.02628	0.39	0.216	0	Endothelial cells	Adam12
1.15615	0.75	0.813	0	Endothelial cells	Dock9
-0.445882	0.077	0.36	0	Endothelial cells	Faim2
0.95202	0.525	0.314	0	Endothelial cells	Tmem164
-0.533154	0.651	0.9	0	Endothelial cells	Dnaaf9
0.894351	0.527	0.351	0	Endothelial cells	Atp11c
0.612635	0.349	0.162	0	Endothelial cells	Sh3bp4
-0.58778	0.07	0.347	0	Endothelial cells	Gm33228
-0.433353	0.063	0.34	0	Endothelial cells	Glt1d1
-0.475474	0.07	0.35	0	Endothelial cells	Itpka
0.87749	0.415	0.224	0	Endothelial cells	Filip1
0.57212	0.279	0.111	0	Endothelial cells	Colgalt2
-0.4117	0.153	0.462	0	Endothelial cells	Ccdc30
0.800945	0.44	0.246	0	Endothelial cells	Ppard
-0.436742	0.307	0.66	0	Endothelial cells	Fgd4
-0.501205	0.054	0.324	0	Endothelial cells	Nrn1
-0.415261	0.062	0.339	0	Endothelial cells	Matk
0.718236	0.463	0.254	0	Endothelial cells	Kat2b
0.431807	0.276	0.105	0	Endothelial cells	Elovl7
-0.484124	0.183	0.496	0	Endothelial cells	Pde4a
-0.41271	0.122	0.42	0	Endothelial cells	Slc7a8
0.869532	0.541	0.341	0	Endothelial cells	Adgrl2
-0.614948	0.11	0.402	0	Endothelial cells	Adamts20
0.848079	0.458	0.272	0	Endothelial cells	Hsp90ab1
-0.617109	0.092	0.372	0	Endothelial cells	Elavl4
0.843564	0.473	0.265	0	Endothelial cells	Zfp423
0.925695	0.658	0.575	0	Endothelial cells	Tacc1
-0.348836	0.388	0.721	0	Endothelial cells	4930578G10Rik
-0.485979	0.273	0.593	0	Endothelial cells	Dop1b
-0.746949	0.316	0.661	0	Endothelial cells	Tspan7
-0.410673	0.146	0.444	0	Endothelial cells	Mtmr7
-0.487018	0.094	0.379	0	Endothelial cells	Ncan
-0.423869	0.066	0.334	0	Endothelial cells	Slc17a7
-0.455286	0.066	0.336	0	Endothelial cells	Adap1
-0.513345	0.371	0.689	0	Endothelial cells	Rab11fip3
-0.391523	0.156	0.465	0	Endothelial cells	Speg
-0.451435	0.087	0.366	0	Endothelial cells	Mfsd4a
-0.530518	0.198	0.51	0	Endothelial cells	Acsl6
-0.647652	0.47	0.746	0	Endothelial cells	Vps13c
-0.564327	0.094	0.369	0	Endothelial cells	Pkp2
-0.503575	0.06	0.328	0	Endothelial cells	Sez6
-0.478383	0.383	0.688	0	Endothelial cells	Chn1
-1.39031	0.502	0.735	0	Endothelial cells	Pde4b
0.882863	0.644	0.524	0	Endothelial cells	Unc13b
-0.571604	0.128	0.418	0	Endothelial cells	Baalc
-0.409247	0.22	0.536	0	Endothelial cells	Crtc1
-0.799869	0.14	0.421	0	Endothelial cells	Dner
-0.427506	0.074	0.347	0	Endothelial cells	Ppfia4
-0.490998	0.261	0.565	0	Endothelial cells	Reep1
-0.512504	0.435	0.729	0	Endothelial cells	Iqsec2
-0.541508	0.079	0.353	0	Endothelial cells	Igsf9b
-0.452879	0.075	0.344	0	Endothelial cells	Lrrc4b
-0.927878	0.168	0.454	0	Endothelial cells	Trhde
-0.381536	0.061	0.329	0	Endothelial cells	Disp2
-0.406938	0.229	0.541	0	Endothelial cells	Armc9
-0.401458	0.104	0.387	0	Endothelial cells	Ggt7
-0.449568	0.139	0.435	0	Endothelial cells	Elovl6
1.05524	0.454	0.253	0	Endothelial cells	Notch2
-0.847926	0.484	0.739	0	Endothelial cells	Sema6d
-0.532943	0.068	0.332	0	Endothelial cells	Mgat5b
-0.584735	0.366	0.666	0	Endothelial cells	Gfod1
0.961283	0.62	0.542	0	Endothelial cells	Cd2ap
-1.46597	0.288	0.548	0	Endothelial cells	Unc5d
-0.579566	0.113	0.389	0	Endothelial cells	Gnal
-0.401902	0.082	0.355	0	Endothelial cells	Slc4a8
-1.12864	0.189	0.463	0	Endothelial cells	Tmem132d
0.639877	0.401	0.209	0	Endothelial cells	Mxd4
0.865195	0.553	0.395	0	Endothelial cells	Rsu1
-0.636555	0.461	0.748	0	Endothelial cells	Thrb
-0.568407	0.103	0.374	0	Endothelial cells	Homer2
-0.451971	0.301	0.618	0	Endothelial cells	Uggt2
0.772117	0.905	0.896	0	Endothelial cells	Camk1d
-0.645809	0.208	0.493	0	Endothelial cells	Ankrd33b
0.881289	0.824	0.736	0	Endothelial cells	Itpr1
-0.522093	0.459	0.772	0	Endothelial cells	Cdh2
-0.407457	0.134	0.423	0	Endothelial cells	Fez1
-0.460154	0.661	0.859	0	Endothelial cells	Aak1
-0.469061	0.08	0.346	0	Endothelial cells	Cacna1i
-0.407773	0.063	0.326	0	Endothelial cells	Fam81a
-0.460007	0.098	0.372	0	Endothelial cells	Nrgn
-1.14265	0.233	0.536	0	Endothelial cells	Ptprz1
-0.408743	0.051	0.31	0	Endothelial cells	.350
-0.41089	0.184	0.487	0	Endothelial cells	Sgsm2
-0.376744	0.133	0.428	0	Endothelial cells	Clip4
-0.392432	0.06	0.32	0	Endothelial cells	Actl6b
-0.498184	0.083	0.35	0	Endothelial cells	Kif21b
-0.577553	0.115	0.388	0	Endothelial cells	Ccdc88c
-0.394835	0.045	0.3	0	Endothelial cells	Mast1
-0.371795	0.226	0.548	0	Endothelial cells	Ralgps2
-0.993942	0.091	0.35	0	Endothelial cells	Cpne7
-0.745887	0.661	0.852	0	Endothelial cells	Btbd9
0.84945	0.489	0.283	0	Endothelial cells	Abca1
0.503008	0.298	0.125	0	Endothelial cells	Tmem243
-0.778006	0.127	0.397	0	Endothelial cells	Myo16
1.01855	0.711	0.51	0	Endothelial cells	Gpc6
-0.483612	0.379	0.694	0	Endothelial cells	E130307A14Rik
-0.429821	0.293	0.605	0	Endothelial cells	Tusc3
-1.1474	0.203	0.474	0	Endothelial cells	Brinp3
-0.412011	0.348	0.662	0	Endothelial cells	Ftx
-0.420834	0.041	0.291	0	Endothelial cells	Rasal1
0.834449	0.468	0.292	0	Endothelial cells	Usp53
-0.416446	0.06	0.318	0	Endothelial cells	Nsun7
-0.412804	0.187	0.49	0	Endothelial cells	Ptpn3
-0.587101	0.28	0.565	0	Endothelial cells	Dgkz
-0.371148	0.078	0.342	0	Endothelial cells	Zfr2
-0.375479	0.208	0.511	0	Endothelial cells	Ttc8
-0.88526	0.128	0.393	0	Endothelial cells	Pdzrn4
0.843767	0.615	0.524	0	Endothelial cells	Hectd1
0.613716	0.301	0.122	0	Endothelial cells	Gramd3
-0.420415	0.413	0.727	0	Endothelial cells	Abcc5
0.676274	0.74	0.718	0	Endothelial cells	Ddx5
-0.453798	0.277	0.575	0	Endothelial cells	Herc3
-0.470697	0.524	0.788	0	Endothelial cells	Pi4ka
1.39719	0.512	0.312	0	Endothelial cells	Pdzrn3
-0.44284	0.758	0.911	0	Endothelial cells	Mycbp2
0.82705	0.653	0.54	0	Endothelial cells	Nr3c1
-0.576158	0.114	0.388	0	Endothelial cells	Slain1
-0.507259	0.121	0.396	0	Endothelial cells	A930017M01Rik
-1.28522	0.213	0.465	0	Endothelial cells	Nell1
-0.414299	0.171	0.459	0	Endothelial cells	Kif3a
-0.415641	0.097	0.365	0	Endothelial cells	Cacng7
-1.53242	0.315	0.565	0	Endothelial cells	Pcdh15
-0.365894	0.115	0.389	0	Endothelial cells	St8sia1
-0.462641	0.709	0.871	0	Endothelial cells	Trio
0.770201	0.43	0.25	0	Endothelial cells	Mpzl1
0.83305	0.388	0.211	0	Endothelial cells	Msrb3
-0.425004	0.19	0.48	0	Endothelial cells	Fbxo34
-0.416084	0.17	0.459	0	Endothelial cells	Slc25a23
0.632846	0.766	0.717	0	Endothelial cells	Foxn3
-0.426355	0.245	0.553	0	Endothelial cells	Pkia
-0.370379	0.119	0.393	0	Endothelial cells	Slc7a6
-0.789963	0.405	0.667	0	Endothelial cells	Epha7
-0.340538	0.052	0.303	0	Endothelial cells	C78859
-0.616924	0.131	0.406	0	Endothelial cells	Mmd2
0.664444	0.426	0.241	0	Endothelial cells	Capn2
-1.05738	0.378	0.641	0	Endothelial cells	Kazn
-0.52111	0.085	0.341	0	Endothelial cells	Dok5
0.859727	0.487	0.328	0	Endothelial cells	Ece1
-0.476504	0.382	0.709	0	Endothelial cells	Wnk2
0.791234	0.665	0.572	0	Endothelial cells	Stk3
-0.677989	0.107	0.368	0	Endothelial cells	Plppr1
0.467061	0.341	0.15	0	Endothelial cells	Fam20a
-0.381966	0.199	0.491	0	Endothelial cells	Trim37
-0.492652	0.093	0.355	0	Endothelial cells	Elapor2
-0.407932	0.203	0.499	0	Endothelial cells	Atl1
-0.420144	0.356	0.66	0	Endothelial cells	C2cd5
-0.431353	0.184	0.477	0	Endothelial cells	Dzip1
-0.459928	0.075	0.33	0	Endothelial cells	Susd1
-0.419936	0.106	0.373	0	Endothelial cells	Rab40b
-0.511941	0.258	0.561	0	Endothelial cells	Wasf3
-1.22799	0.2	0.45	0	Endothelial cells	Cntnap5c
1.03113	0.631	0.597	0	Endothelial cells	Lrch1
1.66038	0.389	0.217	0	Endothelial cells	Eya1
-0.357629	0.072	0.33	0	Endothelial cells	Lrp11
-0.384567	0.056	0.305	0	Endothelial cells	Pcdha3
-0.427535	0.085	0.34	0	Endothelial cells	Spink10
-0.451049	0.093	0.353	0	Endothelial cells	Gm40841
0.827457	0.54	0.365	0	Endothelial cells	Epb41
-0.487091	0.294	0.596	0	Endothelial cells	Gng2
0.73045	0.508	0.338	0	Endothelial cells	Rdx
0.545327	0.298	0.136	0	Endothelial cells	Dusp3
-0.595983	0.11	0.369	0	Endothelial cells	Kcnn3
-0.36269	0.233	0.531	0	Endothelial cells	Cul9
-0.356122	0.059	0.307	0	Endothelial cells	Mmp24
-0.476364	0.513	0.77	0	Endothelial cells	Tcf20
-0.675162	0.104	0.358	0	Endothelial cells	Ptpro
-0.450888	0.098	0.363	0	Endothelial cells	Slc38a1
-0.415104	0.294	0.609	0	Endothelial cells	Trp53bp1
-0.35609	0.057	0.301	0	Endothelial cells	Trim46
-0.502279	0.153	0.418	0	Endothelial cells	Stum
-0.420013	0.079	0.335	0	Endothelial cells	Adam11
0.787069	0.652	0.577	0	Endothelial cells	Irf2
1.06587	0.785	0.745	0	Endothelial cells	Wwox
0.814162	0.543	0.407	0	Endothelial cells	Plcg1
-0.439298	0.081	0.333	0	Endothelial cells	A330102I10Rik
-0.367682	0.145	0.425	0	Endothelial cells	Nipa1
0.603263	0.339	0.165	0	Endothelial cells	Atp7a
0.775745	0.452	0.276	0	Endothelial cells	Raly
-0.426264	0.122	0.388	0	Endothelial cells	Gm26652
-0.647275	0.347	0.635	0	Endothelial cells	Gm47283
-0.845448	0.175	0.441	0	Endothelial cells	Col25a1
-0.476313	0.418	0.706	0	Endothelial cells	Ica1
0.604057	0.346	0.174	0	Endothelial cells	Gatad2a
-0.500509	0.224	0.508	0	Endothelial cells	Rps6ka2
-0.610928	0.277	0.573	0	Endothelial cells	Mgll
0.519109	0.397	0.205	0	Endothelial cells	Tgfbr1
0.807103	0.488	0.323	0	Endothelial cells	Tnfrsf19
0.828463	0.617	0.529	0	Endothelial cells	Klf7
-0.458707	0.371	0.659	0	Endothelial cells	Synj1
0.498841	0.285	0.122	0	Endothelial cells	Dusp16
-0.474201	0.059	0.301	0	Endothelial cells	Orai2
0.650584	0.364	0.194	0	Endothelial cells	Rhoa
-0.398093	0.065	0.308	0	Endothelial cells	Marchf11
-1.16824	0.693	0.842	0	Endothelial cells	Ntm
-0.393889	0.11	0.372	0	Endothelial cells	Tmem131l
-0.424981	0.28	0.572	0	Endothelial cells	Slc6a17
-1.12298	0.289	0.541	0	Endothelial cells	Cdh13
-0.468273	0.789	0.879	0	Endothelial cells	Hivep2
0.84305	0.628	0.541	0	Endothelial cells	Ano6
-0.401282	0.291	0.599	0	Endothelial cells	Golm2
-0.390637	0.161	0.434	0	Endothelial cells	Zswim5
-0.526524	0.125	0.386	0	Endothelial cells	Rnf180
-0.315799	0.164	0.444	0	Endothelial cells	Ints10
-0.605557	0.53	0.756	0	Endothelial cells	Dapk1
-0.626547	0.112	0.365	0	Endothelial cells	A330008L17Rik
-0.332922	0.131	0.403	0	Endothelial cells	Sh3gl3
-2.06597	0.394	0.617	0	Endothelial cells	Adarb2
-0.786664	0.114	0.359	0	Endothelial cells	Gfra1
1.12316	0.745	0.878	0	Endothelial cells	Fry
-0.387416	0.203	0.491	0	Endothelial cells	Hmgcll1
0.815439	0.658	0.556	0	Endothelial cells	Magi3
0.638794	0.384	0.207	0	Endothelial cells	Tor1aip1
-0.405579	0.19	0.465	0	Endothelial cells	Sacs
-0.373816	0.05	0.283	0	Endothelial cells	Kcnmb4
-0.495874	0.06	0.297	0	Endothelial cells	Adgra1
0.751377	0.706	0.676	0	Endothelial cells	Afdn
-0.52469	0.475	0.723	0	Endothelial cells	Ksr1
0.667144	0.412	0.241	0	Endothelial cells	Cilk1
-0.375505	0.065	0.305	0	Endothelial cells	4933412O06Rik
-0.469403	0.058	0.293	0	Endothelial cells	Kcng2
-0.474258	0.312	0.606	0	Endothelial cells	Epb41l3
-0.525842	0.071	0.31	0	Endothelial cells	Tmem200a
-0.322059	0.057	0.296	0	Endothelial cells	Ube2ql1
-0.342136	0.091	0.341	0	Endothelial cells	Stx1b
-0.318404	0.048	0.282	0	Endothelial cells	Stmn3
-0.426899	0.276	0.568	0	Endothelial cells	Abhd12
-0.449055	0.079	0.322	0	Endothelial cells	Pitpnm3
0.484075	0.255	0.106	0	Endothelial cells	Krcc1
-0.424476	0.078	0.319	0	Endothelial cells	Stk32c
-0.630152	0.081	0.321	0	Endothelial cells	Myo5b
-0.675765	0.196	0.477	0	Endothelial cells	Ttyh1
-0.403294	0.092	0.337	0	Endothelial cells	Usp13
-0.353423	0.23	0.519	0	Endothelial cells	Mapre3
1.31481	0.497	0.354	0	Endothelial cells	Tpm1
-0.815175	0.687	0.855	0	Endothelial cells	Pde4d
1.0133	0.379	0.212	0	Endothelial cells	Slc38a2
0.52576	0.825	0.847	0	Endothelial cells	Rbm39
-0.31777	0.028	0.25	0	Endothelial cells	B4galnt4
-1.22719	0.137	0.373	0	Endothelial cells	Gm2164
-0.631437	0.336	0.602	0	Endothelial cells	Plekhg5
-0.38073	0.098	0.346	0	Endothelial cells	Rragb
-0.426124	0.156	0.421	0	Endothelial cells	Sirpa
0.639013	0.801	0.815	0	Endothelial cells	Rapgef2
-0.360266	0.056	0.288	0	Endothelial cells	Rundc3a
-0.430888	0.231	0.507	0	Endothelial cells	Slc4a7
0.857697	0.561	0.449	0	Endothelial cells	Git2
-0.404592	0.184	0.457	0	Endothelial cells	Clip2
-0.350163	0.183	0.453	0	Endothelial cells	Eipr1
-0.442566	0.465	0.75	0	Endothelial cells	Ank
-0.328628	0.053	0.285	0	Endothelial cells	Gm41361
-0.510577	0.171	0.427	0	Endothelial cells	Ntng2
-0.671368	0.483	0.747	0	Endothelial cells	Pitpnm2
0.470924	0.279	0.125	0	Endothelial cells	Tmpo
-0.354302	0.075	0.313	0	Endothelial cells	Slc6a15
0.833574	0.684	0.5	0	Endothelial cells	Pde7b
0.869184	0.252	0.107	0	Endothelial cells	Maf
-0.862477	0.152	0.398	0	Endothelial cells	Fras1
-0.321045	0.387	0.706	0	Endothelial cells	Oxct1
-0.326875	0.064	0.299	0	Endothelial cells	Nup210
-1.7907	0.39	0.607	0	Endothelial cells	Sgcz
-0.66684	0.485	0.694	0	Endothelial cells	Epha4
-0.4762	0.193	0.459	0	Endothelial cells	Spns2
-0.295581	0.066	0.303	0	Endothelial cells	Cdkl2
-0.338349	0.204	0.483	0	Endothelial cells	Prepl
-0.540499	0.157	0.425	0	Endothelial cells	Sdk2
0.363137	0.328	0.148	0	Endothelial cells	Fam107a
-1.3882	0.379	0.607	0	Endothelial cells	Ptprt
-0.705614	0.103	0.338	0	Endothelial cells	Sema3e
-0.485276	0.091	0.33	0	Endothelial cells	Gm31907
-0.342087	0.076	0.312	0	Endothelial cells	Kifc2
-0.349417	0.076	0.313	0	Endothelial cells	Drp2
-0.335115	0.079	0.319	0	Endothelial cells	Bend6
-0.628096	0.116	0.358	0	Endothelial cells	Elavl2
-0.336765	0.091	0.334	0	Endothelial cells	3110039M20Rik
0.361937	0.264	0.107	0	Endothelial cells	Apoe
-0.279402	0.097	0.344	0	Endothelial cells	Faxc
-0.462843	0.459	0.739	0	Endothelial cells	Rev3l
-0.381215	0.134	0.389	0	Endothelial cells	Gnai1
0.28175	0.251	0.098	0	Endothelial cells	Tsc22d3
0.775173	0.724	0.715	0	Endothelial cells	Fut8
-0.503182	0.561	0.793	0	Endothelial cells	Samd12
-0.467205	0.603	0.823	0	Endothelial cells	Acap2
-0.352819	0.128	0.379	0	Endothelial cells	Crocc
-0.311389	0.057	0.282	0	Endothelial cells	Fam169a
-0.442789	0.093	0.332	0	Endothelial cells	Aatk
-0.626344	0.153	0.4	0	Endothelial cells	Raver2
-0.372346	0.049	0.27	0	Endothelial cells	Carmil3
0.647382	0.729	0.703	0	Endothelial cells	Mkln1
-0.447356	0.455	0.72	0	Endothelial cells	Upp2
0.565776	0.811	0.828	0	Endothelial cells	Sbf2
-1.20638	0.239	0.473	0	Endothelial cells	Kcnc2
0.801904	0.476	0.339	0	Endothelial cells	Ctnnb1
-0.430723	0.044	0.261	0	Endothelial cells	Plch2
-0.389349	0.239	0.507	0	Endothelial cells	Prkar1b
-0.436775	0.091	0.33	0	Endothelial cells	Disp3
0.804304	0.547	0.428	0	Endothelial cells	Mier1
-0.401035	0.314	0.599	0	Endothelial cells	Dgkd
-0.355873	0.052	0.272	0	Endothelial cells	Fmnl1
-0.321967	0.104	0.344	0	Endothelial cells	Smarca1
-0.61612	0.083	0.314	0	Endothelial cells	Kcnh5
-0.539649	0.091	0.322	0	Endothelial cells	Ank1
-0.461374	0.383	0.638	0	Endothelial cells	Nin
-0.372184	0.076	0.306	0	Endothelial cells	Aplp1
-0.371992	0.198	0.456	0	Endothelial cells	Nsun2
-0.353413	0.079	0.31	0	Endothelial cells	Nlgn3
-0.291797	0.332	0.642	0	Endothelial cells	Cyria
-1.22649	0.214	0.445	0	Endothelial cells	Grm8
-0.640748	0.094	0.323	0	Endothelial cells	Gsg1l
-0.386485	0.101	0.34	0	Endothelial cells	Tbc1d9
-0.457288	0.558	0.792	0	Endothelial cells	Hectd4
-0.691583	0.2	0.452	0	Endothelial cells	Pcsk5
-0.433396	0.088	0.319	0	Endothelial cells	Zdhhc2
-0.457862	0.113	0.351	0	Endothelial cells	Rnf182
-0.767919	0.088	0.314	0	Endothelial cells	Chst9
1.10857	0.572	0.405	0	Endothelial cells	Ror1
-0.305307	0.109	0.353	0	Endothelial cells	Tmem38a
0.827213	0.414	0.258	0	Endothelial cells	Reck
-0.419051	0.085	0.318	0	Endothelial cells	E230029C05Rik
-0.396222	0.063	0.288	0	Endothelial cells	Dcx
-0.271799	0.172	0.44	0	Endothelial cells	Cnrip1
-0.495539	0.208	0.472	0	Endothelial cells	Epha3
0.490005	0.261	0.109	0	Endothelial cells	Aox1
-0.531941	0.073	0.297	0	Endothelial cells	Iqcj
0.995538	0.313	0.161	0	Endothelial cells	Ampd3
-0.34113	0.083	0.313	0	Endothelial cells	Celsr2
-0.347734	0.106	0.344	0	Endothelial cells	Scamp5
-0.304025	0.053	0.27	0	Endothelial cells	Ccsap
-0.351994	0.23	0.509	0	Endothelial cells	Mras
-0.348573	0.066	0.29	0	Endothelial cells	Chst1
0.650051	0.337	0.182	0	Endothelial cells	Laptm4a
-0.337477	0.25	0.527	0	Endothelial cells	Mphosph9
0.85994	0.544	0.455	0	Endothelial cells	Cnot6l
-0.481294	0.117	0.357	0	Endothelial cells	Hs6st2
-0.435243	0.064	0.284	0	Endothelial cells	Myt1
-1.08961	0.201	0.434	0	Endothelial cells	Sorcs1
-0.33102	0.063	0.284	0	Endothelial cells	Camkk1
1.31765	0.606	0.522	0	Endothelial cells	Fkbp5
-0.322154	0.089	0.324	0	Endothelial cells	Ccdc39
-0.311765	0.066	0.285	0	Endothelial cells	Gm43517
-0.691742	0.097	0.32	0	Endothelial cells	Fstl5
-0.377473	0.347	0.624	0	Endothelial cells	Stxbp1
-0.688074	0.442	0.669	0	Endothelial cells	Pip5k1b
0.665407	0.425	0.265	0	Endothelial cells	Xiap
-0.29052	0.093	0.327	0	Endothelial cells	Bbof1
-0.319061	0.116	0.353	0	Endothelial cells	Zmym3
0.601685	0.363	0.204	0	Endothelial cells	Ccdc82
-0.446137	0.063	0.276	0	Endothelial cells	Lrrc3b
0.754034	0.451	0.276	0	Endothelial cells	Bcl2
-1.33149	0.255	0.493	0	Endothelial cells	Luzp2
-0.276637	0.154	0.406	0	Endothelial cells	Dlg3
-0.350603	0.047	0.257	0	Endothelial cells	Gm44257
-0.38131	0.394	0.677	0	Endothelial cells	Aig1
-0.436304	0.128	0.365	0	Endothelial cells	Cdon
-0.326455	0.216	0.484	0	Endothelial cells	Nopchap1
-0.265018	0.086	0.316	0	Endothelial cells	Cacnb1
-0.33081	0.099	0.329	0	Endothelial cells	Snapc4
-0.274064	0.045	0.254	0	Endothelial cells	Gdap1
-0.277876	0.108	0.348	0	Endothelial cells	Cpt1c
-0.262551	0.102	0.34	0	Endothelial cells	Brsk1
-0.308474	0.229	0.502	0	Endothelial cells	Mcph1
-0.33163	0.119	0.358	0	Endothelial cells	B4galt6
-0.481977	0.151	0.386	0	Endothelial cells	Adcyap1r1
-0.349097	0.174	0.428	0	Endothelial cells	Zfp697
0.660798	0.363	0.21	0	Endothelial cells	Tmem184b
-0.396514	0.085	0.307	0	Endothelial cells	Sec14l2
0.603401	0.341	0.178	0	Endothelial cells	Stat5b
-0.28369	0.177	0.44	0	Endothelial cells	Snx10
-0.412149	0.197	0.459	0	Endothelial cells	Ppargc1a
-0.34188	0.058	0.271	0	Endothelial cells	Gm9866
-0.271029	0.344	0.63	0	Endothelial cells	Fam120c
-0.331032	0.049	0.256	0	Endothelial cells	Rtn4r
-0.432164	0.091	0.312	0	Endothelial cells	Kcnk1
-0.381238	0.158	0.4	0	Endothelial cells	Nsmf
-0.287408	0.113	0.349	0	Endothelial cells	Map9
-0.44966	0.089	0.309	0	Endothelial cells	Vstm2a
-0.321771	0.099	0.331	0	Endothelial cells	Clip3
-0.554271	0.502	0.735	0	Endothelial cells	Zdhhc14
0.689405	0.761	0.781	0	Endothelial cells	Pkp4
-0.346274	0.175	0.423	0	Endothelial cells	Fam78b
-0.334726	0.116	0.347	0	Endothelial cells	Pfkm
-0.332601	0.176	0.428	0	Endothelial cells	Man2a2
0.624867	0.387	0.225	0	Endothelial cells	Stat3
-1.16511	0.443	0.643	0	Endothelial cells	Dock10
-0.277028	0.045	0.25	0	Endothelial cells	Rps6kl1
-0.296444	0.054	0.259	0	Endothelial cells	Gnaz
0.72986	0.543	0.427	0	Endothelial cells	Fermt2
-0.262921	0.14	0.384	0	Endothelial cells	Cstf2
0.600453	0.589	0.433	0	Endothelial cells	Rreb1
-0.303814	0.134	0.37	0	Endothelial cells	Pld3
-0.384308	0.054	0.261	0	Endothelial cells	Gap43
-0.422931	0.155	0.401	0	Endothelial cells	Fam184a
0.620019	0.778	0.762	0	Endothelial cells	Psd3
-0.288881	0.061	0.274	0	Endothelial cells	Ociad2
-0.330886	0.137	0.376	0	Endothelial cells	Lekr1
-0.298775	0.319	0.603	0	Endothelial cells	Arhgef7
-0.312122	0.062	0.273	0	Endothelial cells	L1cam
-0.318273	0.111	0.346	0	Endothelial cells	1700087I21Rik
-0.30343	0.157	0.401	0	Endothelial cells	Mblac2
-0.299681	0.211	0.47	0	Endothelial cells	Arf3
-0.390077	0.077	0.292	0	Endothelial cells	Lrrn1
-0.63021	0.199	0.436	0	Endothelial cells	Vav3
0.493826	0.287	0.142	0	Endothelial cells	Purb
-0.297966	0.101	0.331	0	Endothelial cells	Sv2a
-0.635602	0.119	0.345	0	Endothelial cells	6530403H02Rik
-1.02008	0.235	0.505	0	Endothelial cells	Mbp
-0.285431	0.213	0.47	0	Endothelial cells	Uxs1
0.518925	0.781	0.8	0	Endothelial cells	Kmt2c
0.697322	0.589	0.474	0	Endothelial cells	Tbl1x
0.922184	0.628	0.515	0	Endothelial cells	Sh3d19
-0.649282	0.131	0.352	0	Endothelial cells	Cit
-0.390058	0.104	0.332	0	Endothelial cells	Prune2
-0.294796	0.071	0.284	0	Endothelial cells	Cers1
-0.32734	0.12	0.348	0	Endothelial cells	Gdpd1
-0.330317	0.257	0.525	0	Endothelial cells	Dot1l
-0.280719	0.098	0.321	0	Endothelial cells	Fam234b
-0.3951	0.053	0.257	0	Endothelial cells	Frmpd3
-0.315289	0.338	0.623	0	Endothelial cells	Rufy3
-0.296544	0.515	0.778	0	Endothelial cells	Aff3
-0.375078	0.174	0.417	0	Endothelial cells	Acss2
-0.333044	0.449	0.724	0	Endothelial cells	Specc1
0.724058	0.448	0.299	0	Endothelial cells	Reep3
-0.519129	0.068	0.273	0	Endothelial cells	Fam163b
-0.480431	0.128	0.357	0	Endothelial cells	Scg3
-0.299343	0.075	0.287	0	Endothelial cells	Bcl7a
-0.348589	0.085	0.301	0	Endothelial cells	Chgb
0.746203	0.567	0.446	0	Endothelial cells	Foxo3
-0.258623	0.127	0.362	0	Endothelial cells	Timm9
0.50295	0.292	0.141	0	Endothelial cells	Tgfa
-0.328859	0.457	0.726	0	Endothelial cells	Gprasp1
-0.323326	0.239	0.492	0	Endothelial cells	Rundc3b
-0.272565	0.165	0.407	0	Endothelial cells	Gmcl1
-0.427307	0.085	0.298	0	Endothelial cells	Pde9a
-0.657979	0.079	0.289	0	Endothelial cells	Gm28905
-0.313738	0.075	0.287	0	Endothelial cells	4930570G19Rik
0.811579	0.572	0.481	0	Endothelial cells	Sesn1
-1.05048	0.192	0.415	0	Endothelial cells	Cdh20
-0.353723	0.078	0.288	0	Endothelial cells	Adora1
-0.36487	0.247	0.507	0	Endothelial cells	Catspere2
-0.905265	0.4	0.62	0	Endothelial cells	Slc4a4
-0.413848	0.463	0.737	0	Endothelial cells	Fyn
-0.344888	0.357	0.63	0	Endothelial cells	Inpp4a
0.577335	0.418	0.227	0	Endothelial cells	Plpp3
-0.311015	0.402	0.677	0	Endothelial cells	Zranb2
-0.52051	0.11	0.326	0	Endothelial cells	Pantr1
0.755793	0.627	0.522	0	Endothelial cells	Arid5b
-0.951784	0.188	0.404	0	Endothelial cells	Tox
-1.47764	0.194	0.421	0	Endothelial cells	Lhfpl3
0.709032	0.558	0.441	0	Endothelial cells	Klf9
-0.372789	0.09	0.308	0	Endothelial cells	Slc16a10
0.786715	0.604	0.556	0	Endothelial cells	Pcmtd1
-0.740342	0.114	0.322	0	Endothelial cells	Prox1
0.562323	0.279	0.136	0	Endothelial cells	Suclg2
0.42334	0.272	0.132	0	Endothelial cells	Heatr5a
0.568723	0.31	0.167	0	Endothelial cells	Tamalin
-0.290778	0.09	0.304	0	Endothelial cells	Scrn1
0.423068	0.258	0.119	0	Endothelial cells	Kremen1
-1.74459	0.505	0.682	0	Endothelial cells	Galntl6
-0.296901	0.134	0.364	0	Endothelial cells	Parp1
-0.293033	0.27	0.539	0	Endothelial cells	Polb
-0.465783	0.384	0.644	0	Endothelial cells	Ppm1l
-0.389846	0.374	0.667	0	Endothelial cells	Tmod2
-0.294072	0.212	0.468	0	Endothelial cells	Gnptab
-0.315776	0.128	0.352	0	Endothelial cells	Lurap1l
-0.305653	0.054	0.253	0	Endothelial cells	Crym
0.395596	0.705	0.543	0	Endothelial cells	Trps1
-0.744925	0.145	0.358	0	Endothelial cells	Gm49678
-0.273439	0.183	0.425	0	Endothelial cells	Zfat
-0.520838	0.619	0.812	0	Endothelial cells	Ext1
-0.351712	0.477	0.744	0	Endothelial cells	Cplane1
-0.34162	0.341	0.616	0	Endothelial cells	Megf9
-0.391396	0.069	0.274	0	Endothelial cells	Neto2
-0.600211	0.256	0.52	0	Endothelial cells	Sfxn5
-0.313804	0.122	0.345	0	Endothelial cells	3110082I17Rik
0.643604	0.442	0.28	0	Endothelial cells	Hivep1
-0.313244	0.056	0.254	0	Endothelial cells	Inka2
-0.428021	0.684	0.863	0	Endothelial cells	Nedd4l
-0.259844	0.148	0.386	0	Endothelial cells	Sugp2
-0.274284	0.48	0.734	0	Endothelial cells	Ralgapa2
-0.35768	0.493	0.75	0	Endothelial cells	Wdr7
0.811435	0.622	0.572	0	Endothelial cells	Pten
-0.277681	0.218	0.475	0	Endothelial cells	Ranbp17
0.834296	0.47	0.348	0	Endothelial cells	Col4a1
-0.386026	0.53	0.78	0	Endothelial cells	Zmynd8
0.657683	0.627	0.573	0	Endothelial cells	Mbnl1
-0.294584	0.313	0.591	0	Endothelial cells	Far1
-0.279416	0.223	0.477	0	Endothelial cells	Cep70
-0.441072	0.125	0.341	0	Endothelial cells	Gm45846
-0.28709	0.126	0.35	0	Endothelial cells	Mpp2
-0.322427	0.083	0.293	0	Endothelial cells	Cds1
-0.272255	0.273	0.538	0	Endothelial cells	Ndrg3
0.726552	0.427	0.289	0	Endothelial cells	Stk24
0.427052	0.821	0.862	0	Endothelial cells	Prrc2c
-0.821739	0.126	0.332	0	Endothelial cells	Trpc6
0.634584	0.346	0.194	0	Endothelial cells	Cradd
-0.250177	0.063	0.266	0	Endothelial cells	Klc2
-0.261567	0.107	0.327	0	Endothelial cells	Pus7
-0.29503	0.112	0.33	0	Endothelial cells	Agfg2
-0.736959	0.301	0.523	0	Endothelial cells	Cadps2
0.255669	0.302	0.144	0	Endothelial cells	Irak2
1.50641	0.563	0.574	0	Endothelial cells	Slc6a6
0.72269	0.489	0.358	0	Endothelial cells	Nr1d2
0.742363	0.591	0.502	0	Endothelial cells	Usp25
-1.14012	0.186	0.395	0	Endothelial cells	Zfp804b
-0.285502	0.055	0.25	0	Endothelial cells	Creg2
-0.333739	0.06	0.256	0	Endothelial cells	Inpp5j
-0.391999	0.128	0.345	0	Endothelial cells	Tmod1
-0.403989	0.114	0.327	0	Endothelial cells	Ngef
0.937732	0.254	0.121	0	Endothelial cells	Foxp2
0.630542	0.782	0.777	0	Endothelial cells	Mllt3
-0.824552	0.199	0.414	0	Endothelial cells	Meis2
0.585518	0.358	0.214	0	Endothelial cells	Map4k2
-0.463265	0.394	0.656	0	Endothelial cells	Mgat5
-0.299119	0.37	0.651	0	Endothelial cells	Mboat2
-0.373028	0.062	0.256	0	Endothelial cells	Vxn
0.674058	0.609	0.557	0	Endothelial cells	Kif5b
0.845381	0.849	0.81	0	Endothelial cells	Prkg1
-0.711854	0.335	0.553	0	Endothelial cells	Thsd7a
0.683355	0.315	0.169	0	Endothelial cells	Gm42791
-0.371438	0.343	0.168	0	Endothelial cells	Prr5l
0.564514	0.516	0.351	0	Endothelial cells	Foxo1
0.932961	0.335	0.191	0	Endothelial cells	Rarb
-0.274058	0.157	0.382	0	Endothelial cells	Bzw2
-0.300333	0.102	0.315	0	Endothelial cells	Slc39a14
-0.433346	0.124	0.34	0	Endothelial cells	Phyhipl
-0.276983	0.061	0.255	0	Endothelial cells	9530052E02Rik
1.01179	0.587	0.521	0	Endothelial cells	Marchf6
-0.274401	0.104	0.316	0	Endothelial cells	Ica1l
-0.348743	0.456	0.706	0	Endothelial cells	Mrtfa
-0.313396	0.407	0.67	0	Endothelial cells	Ncoa7
-0.339216	0.51	0.769	0	Endothelial cells	Fam168a
-0.303614	0.207	0.444	0	Endothelial cells	Camta2
0.377681	0.254	0.12	0	Endothelial cells	Smad7
1.43743	0.566	0.596	0	Endothelial cells	Mcf2l
0.465778	0.334	0.183	0	Endothelial cells	Ak3
-0.417661	0.133	0.35	0	Endothelial cells	Abca2
-0.343375	0.187	0.422	0	Endothelial cells	Nova1
-0.328453	0.431	0.688	0	Endothelial cells	Clec16a
-0.353595	0.395	0.674	0	Endothelial cells	St3gal3
-0.402786	0.352	0.587	0	Endothelial cells	Trpc4
-0.286597	0.076	0.28	0	Endothelial cells	Cacna1g
0.481052	0.786	0.816	0	Endothelial cells	Crebbp
-0.250632	0.153	0.378	0	Endothelial cells	Ccdc149
0.650437	0.77	0.756	0	Endothelial cells	Plcl1
-0.268784	0.22	0.468	0	Endothelial cells	Phka2
-0.732904	0.106	0.305	0	Endothelial cells	Ndst4
-0.409367	0.668	0.892	0	Endothelial cells	Kif1b
-0.265203	0.247	0.499	0	Endothelial cells	Zer1
-0.425089	0.526	0.76	0	Endothelial cells	Hdac9
-0.314803	0.137	0.36	0	Endothelial cells	Gm26691
-0.277961	0.221	0.46	0	Endothelial cells	Mamld1
-0.262025	0.22	0.466	0	Endothelial cells	Miga1
-0.338848	0.447	0.726	0	Endothelial cells	Pabpn1
-0.297962	0.286	0.545	0	Endothelial cells	Sh3bp5
1.14168	0.267	0.135	0	Endothelial cells	Arhgap24
-0.283131	0.2	0.442	0	Endothelial cells	Snx30
0.630486	0.344	0.205	0	Endothelial cells	Shld1
-1.17033	0.165	0.377	0	Endothelial cells	St18
-0.443357	0.134	0.343	0	Endothelial cells	Mkx
-0.313041	0.069	0.262	0	Endothelial cells	Gabra3
-0.487066	0.073	0.262	0	Endothelial cells	Olfm2
-0.299475	0.223	0.461	0	Endothelial cells	Inpp5b
-0.406381	0.113	0.32	0	Endothelial cells	Chst8
-0.322264	0.096	0.298	0	Endothelial cells	Ramp1
0.698763	0.489	0.36	0	Endothelial cells	Elf2
-0.590412	0.178	0.393	0	Endothelial cells	Slit2
-0.408112	0.603	0.791	0	Endothelial cells	Adcy9
-0.283835	0.173	0.398	0	Endothelial cells	Abhd6
0.590607	0.442	0.287	0	Endothelial cells	Tspan9
-0.516802	0.082	0.272	0	Endothelial cells	Smoc2
-0.267888	0.113	0.324	0	Endothelial cells	Matn2
-0.638728	0.081	0.27	0	Endothelial cells	Olfm3
0.512808	0.758	0.796	0	Endothelial cells	Kmt2e
-1.24301	0.351	0.583	0	Endothelial cells	Npas3
0.728621	0.491	0.378	0	Endothelial cells	Itm2b
0.707924	0.547	0.457	0	Endothelial cells	Anks1
0.735389	0.511	0.402	0	Endothelial cells	Ncoa3
-0.409234	0.079	0.269	0	Endothelial cells	B3galt5
0.487758	0.786	0.836	0	Endothelial cells	Ralgapa1
0.634885	0.521	0.357	0	Endothelial cells	Slc1a3
-0.589367	0.09	0.278	0	Endothelial cells	Gm10754
0.641929	0.681	0.69	0	Endothelial cells	Rock1
-0.619907	0.115	0.308	0	Endothelial cells	Fhod3
-0.282241	0.332	0.595	0	Endothelial cells	Odf2
0.729079	0.523	0.433	0	Endothelial cells	Eif3a
-0.398331	0.114	0.314	0	Endothelial cells	Satb1
-0.261845	0.071	0.26	0	Endothelial cells	Dhx33
-0.264539	0.323	0.577	0	Endothelial cells	Myef2
-0.259714	0.083	0.275	0	Endothelial cells	Fbxl16
0.431579	0.818	0.839	0	Endothelial cells	Jmjd1c
-0.298964	0.248	0.486	0	Endothelial cells	Traf3
-0.734854	0.128	0.326	0	Endothelial cells	Adamtsl1
-0.389023	0.237	0.463	0	Endothelial cells	Osbpl10
-0.267717	0.267	0.521	0	Endothelial cells	Cry2
-0.270975	0.113	0.315	0	Endothelial cells	Nop56
-0.332306	0.066	0.25	0	Endothelial cells	Bcat1
-0.284171	0.287	0.541	0	Endothelial cells	Tbcd
-0.264502	0.288	0.536	0	Endothelial cells	Lmtk2
0.436118	0.279	0.147	0	Endothelial cells	Eef1a1
0.571506	0.345	0.212	0	Endothelial cells	Rap1b
0.581865	0.796	0.776	0	Endothelial cells	Rapgef4
-0.385673	0.237	0.466	0	Endothelial cells	Sgk1
-0.310215	0.097	0.291	0	Endothelial cells	Nipal2
-0.331142	0.292	0.533	0	Endothelial cells	Gpi1
0.716331	0.62	0.572	0	Endothelial cells	AW554918
-0.344533	0.28	0.531	0	Endothelial cells	Lpgat1
-0.502596	0.16	0.369	0	Endothelial cells	Sulf2
-0.635034	0.275	0.486	0	Endothelial cells	Garnl3
-0.3589	0.449	0.705	0	Endothelial cells	Nfix
0.806573	0.542	0.481	0	Endothelial cells	Actn4
-0.258172	0.392	0.654	0	Endothelial cells	Ppp6r2
-0.295563	0.09	0.281	0	Endothelial cells	Me1
0.666011	0.618	0.582	0	Endothelial cells	Zhx3
-0.256315	0.312	0.564	0	Endothelial cells	Dtd1
-0.303813	0.782	0.896	0	Endothelial cells	Dip2c
0.500429	0.752	0.682	0	Endothelial cells	Asap1
-0.279273	0.114	0.313	0	Endothelial cells	Stmn2
0.869926	0.503	0.424	0	Endothelial cells	Fam117b
-0.380426	0.106	0.295	0	Endothelial cells	F730043M19Rik
-0.250795	0.165	0.384	0	Endothelial cells	Ilf3
0.902539	0.643	0.554	0	Endothelial cells	Pid1
0.497733	0.29	0.161	0	Endothelial cells	Alas1
-0.328746	0.171	0.387	0	Endothelial cells	Gpr137c
-0.270126	0.221	0.452	0	Endothelial cells	Tecpr2
-0.358772	0.399	0.649	0	Endothelial cells	Cyrib
0.591517	0.79	0.818	0	Endothelial cells	Tspan5
-0.551463	0.093	0.273	0	Endothelial cells	Htr1f
-0.272625	0.344	0.592	0	Endothelial cells	Hspa12a
0.743182	0.541	0.475	0	Endothelial cells	Stk38
-0.309811	0.099	0.29	0	Endothelial cells	Arhgap15
0.650923	0.353	0.224	0	Endothelial cells	Dcun1d3
-0.345824	0.628	0.832	0	Endothelial cells	Arhgap21
0.588926	0.329	0.198	0	Endothelial cells	Cbfa2t3
0.642438	0.474	0.363	0	Endothelial cells	Sh3glb1
-0.359805	0.508	0.739	0	Endothelial cells	Stxbp5
-0.318742	0.366	0.614	0	Endothelial cells	Atf6
-0.363772	0.233	0.458	0	Endothelial cells	Rasa3
-0.309577	0.39	0.644	0	Endothelial cells	Scai
-0.268612	0.097	0.285	0	Endothelial cells	Gpr63
0.690632	0.552	0.476	0	Endothelial cells	Btbd7
-0.319814	0.437	0.68	0	Endothelial cells	Agtpbp1
0.561477	0.737	0.764	0	Endothelial cells	Ppp1r12a
-0.326468	0.146	0.347	0	Endothelial cells	Lrrc4
-0.264914	0.815	0.921	0	Endothelial cells	Camta1
0.762638	0.619	0.599	0	Endothelial cells	Nxpe4
0.514529	0.69	0.694	0	Endothelial cells	Wnk1
-0.376637	0.079	0.255	0	Endothelial cells	Gm20646
-0.44275	0.454	0.714	0	Endothelial cells	2610035D17Rik
-0.315766	0.177	0.387	0	Endothelial cells	Jpx
0.473253	0.295	0.162	0	Endothelial cells	Cnn3
0.677062	0.437	0.313	0	Endothelial cells	Per2
0.871001	0.399	0.27	0	Endothelial cells	Sdc2
0.773248	0.542	0.475	0	Endothelial cells	Col4a2
0.591022	0.4	0.267	0	Endothelial cells	Smc1a
-0.269777	0.097	0.287	0	Endothelial cells	Dpy19l3
0.51834	0.352	0.214	0	Endothelial cells	Tmc7
-0.347676	0.208	0.418	0	Endothelial cells	Ccbe1
-0.282092	0.262	0.495	0	Endothelial cells	Elmo2
-0.459675	0.474	0.666	0	Endothelial cells	Nrp1
0.702271	0.542	0.471	0	Endothelial cells	Adam10
-0.306869	0.097	0.282	0	Endothelial cells	Usp2
-0.272744	0.238	0.466	0	Endothelial cells	Tsga10
0.613801	0.397	0.274	0	Endothelial cells	Ddx3x
0.664395	0.556	0.481	0	Endothelial cells	Arid2
-0.324966	0.165	0.364	0	Endothelial cells	Lzts1
-0.263593	0.38	0.631	0	Endothelial cells	Gabbr1
0.639014	0.472	0.36	0	Endothelial cells	Dennd4c
-0.273677	0.088	0.268	0	Endothelial cells	Cfap69
-0.715022	0.148	0.333	0	Endothelial cells	Pcdh11x
-0.320369	0.097	0.279	0	Endothelial cells	Fam228b
-0.382952	0.14	0.34	0	Endothelial cells	Ttyh3
0.448482	0.269	0.139	0	Endothelial cells	Alpk1
-0.28943	0.103	0.287	0	Endothelial cells	Pgap1
-0.371162	0.245	0.468	0	Endothelial cells	Hacd2
-0.25776	0.166	0.37	0	Endothelial cells	Ift140
0.702141	0.603	0.53	0	Endothelial cells	Fchsd2
-0.368692	0.088	0.262	0	Endothelial cells	Cfap54
0.565789	0.633	0.555	0	Endothelial cells	Cux1
-0.354588	0.106	0.287	0	Endothelial cells	Pcdh10
-0.301384	0.098	0.278	0	Endothelial cells	Gpt2
-0.666193	0.558	0.783	0	Endothelial cells	Frmd5
0.58612	0.419	0.296	0	Endothelial cells	Pak2
0.499786	0.276	0.155	0	Endothelial cells	Sdc3
-1.96664	0.64	0.766	0	Endothelial cells	Dpp10
0.617529	0.703	0.688	0	Endothelial cells	Phip
0.62584	0.762	0.769	0	Endothelial cells	Fmnl2
-0.3148	0.083	0.255	0	Endothelial cells	Lix1
0.703226	0.532	0.455	0	Endothelial cells	Pkd2
0.484172	0.314	0.188	0	Endothelial cells	Nfic
-0.407378	0.264	0.465	0	Endothelial cells	Zmiz1os1
-0.281555	0.48	0.712	0	Endothelial cells	Dync1i2
0.387619	0.816	0.848	0	Endothelial cells	Son
0.412648	0.28	0.157	0	Endothelial cells	Dek
-0.280073	0.424	0.655	0	Endothelial cells	Mast2
0.495228	0.316	0.192	0	Endothelial cells	Oip5os1
-0.309	0.15	0.343	0	Endothelial cells	Tiam2
-0.379542	0.095	0.265	0	Endothelial cells	Wscd1
-0.327521	0.252	0.458	0	Endothelial cells	Mtcl1
-0.25527	0.773	0.873	0	Endothelial cells	Ttc3
-0.341297	0.106	0.287	0	Endothelial cells	Pik3c2b
0.623485	0.278	0.159	0	Endothelial cells	Arfgap3
0.644082	0.551	0.498	0	Endothelial cells	Kdm6a
-0.315568	0.583	0.827	0	Endothelial cells	Snrnp70
-0.334651	0.439	0.676	0	Endothelial cells	Slc44a1
-0.296941	0.201	0.405	0	Endothelial cells	5031439G07Rik
0.305368	0.98	0.97	0	Endothelial cells	Tcf4
0.588998	0.646	0.556	0	Endothelial cells	Sh3rf1
-1.3192	0.217	0.394	0	Endothelial cells	Sox2ot
-0.270888	0.375	0.613	0	Endothelial cells	Rnf130
-0.360867	0.34	0.57	0	Endothelial cells	Camk2g
0.807919	0.523	0.489	0	Endothelial cells	Calm1
-0.254764	0.429	0.672	0	Endothelial cells	Trrap
-0.292177	0.672	0.855	0	Endothelial cells	Eif4g3
0.53362	0.412	0.275	0	Endothelial cells	Rnf220
0.427836	0.263	0.143	0	Endothelial cells	Gm49539
-0.314987	0.404	0.653	0	Endothelial cells	Ddhd1
[truncated: 26,278 more rows]
